# Supplementary material for: Genome-wide meta-analysis identifies genetic risk loci for mono- and polyneuropathies in 983 477 individuals
Source: Hum Mol Genet. 2026 Jan 10;35(4):ddaf200. doi: 10.1093/hmg/ddaf200 (PMC13036838; doi:10.1093/hmg/ddaf200)
Supplement: Table_S6_ddaf200 [file table_s6_ddaf200.xlsx]

## Sheet: magma.genes
Supplementary Table S6. Results from MAGMA gene test of the meta analysis summary statistics in the FUMA platform.
GENE ID	SYMBOL	CHR	START	STOP	NSNPS	NPARAM	ZSTAT	P	Bonferroni P
ENSG00000221988	PPT2	6	32121218	32134011	56	26	6.9424	1.9277e-12	3.79198e-08
ENSG00000258388	PPT2-EGFL8	6	32121622	32139755	76	32	6.8504	3.6822e-12	7.24326e-08
ENSG00000204308	RNF5	6	32146131	32151930	33	13	6.3814	8.7765e-11	1.72643e-06
ENSG00000204310	AGPAT1	6	32135989	32145873	28	13	6.3747	9.169e-11	1.80363e-06
ENSG00000204305	AGER	6	32148745	32152101	21	12	6.3268	1.2513e-10	2.46143e-06
ENSG00000241404	EGFL8	6	32132360	32136058	22	11	6.1225	4.6069e-10	9.06223e-06
ENSG00000176095	IP6K1	3	49761727	49823975	154	28	6.1094	5e-10	9.8355e-06
ENSG00000100147	CCDC134	22	42196683	42222303	86	21	6.1094	5e-10	9.8355e-06
ENSG00000078403	MLLT10	10	21823094	22032559	435	103	6.0716	6.3322e-10	1.24561e-05
ENSG00000152061	RABGAP1L	1	174128548	174964445	2876	44	6.0678	6.4828e-10	1.27523e-05
ENSG00000140718	FTO	16	53737875	54155853	1908	198	6.0592	6.8411e-10	1.34571e-05
ENSG00000138131	LOXL4	10	100007447	100028007	80	17	6.0124	9.1391e-10	1.79775e-05
ENSG00000163113	OTUD7B	1	149909705	149982625	174	47	5.9978	1e-09	1.9671e-05
ENSG00000164068	RNF123	3	49726932	49758962	103	32	5.9978	1e-09	1.9671e-05
ENSG00000060718	COL11A1	1	103342023	103574052	1345	53	5.9487	1.3512e-09	2.65795e-05
ENSG00000204410	MSH5	6	31707725	31732622	121	39	5.9328	1.4887e-09	2.92842e-05
ENSG00000255152	MSH5-SAPCD1	6	31707797	31732628	120	39	5.9252	1.5599e-09	3.06848e-05
ENSG00000173531	MST1	3	49721380	49726934	10	5	5.8457	2.5222e-09	4.96142e-05
ENSG00000204296	C6orf10	6	32256303	32339684	954	32	5.7304	5.0092e-09	9.8536e-05
ENSG00000164061	BSN	3	49591922	49708978	297	38	5.698	6.0609e-09	0.000119224
ENSG00000204314	PRRT1	6	32116136	32122150	12	7	5.6464	8.1899e-09	0.000161104
ENSG00000177932	ZNF354C	5	178487416	178510538	83	24	5.6415	8.4278e-09	0.000165783
ENSG00000204616	TRIM31	6	30070674	30080883	97	30	5.591	1.1286e-08	0.000222007
ENSG00000092969	TGFB2	1	218519577	218617961	369	70	5.5689	1.2819e-08	0.000252163
ENSG00000161996	WDR90	16	699311	717833	112	15	5.5539	1.397e-08	0.000274804
ENSG00000183763	TRAIP	3	49866034	49894007	65	16	5.4965	1.9367e-08	0.000380968
ENSG00000111605	CPSF6	12	69633317	69668138	103	28	5.445	2.5907e-08	0.000509617
ENSG00000204516	MICB	6	31462658	31478901	228	28	5.434	2.7556e-08	0.000542054
ENSG00000187492	CDHR4	3	49828165	49837268	27	14	5.421	2.9626e-08	0.000582773
ENSG00000187323	DCC	18	49866542	51057784	6733	175	5.4183	3.0084e-08	0.000591782
ENSG00000184381	PLA2G6	22	38507502	38601697	500	34	5.3881	3.5594e-08	0.00070017
ENSG00000213654	GPSM3	6	32158543	32163300	18	10	5.3689	3.9605e-08	0.00077907
ENSG00000167077	MEI1	22	42095503	42195460	393	30	5.3461	4.4924e-08	0.0008837
ENSG00000204304	PBX2	6	32152512	32157963	22	11	5.3141	5.3607e-08	0.0010545
ENSG00000140983	RHOT2	16	718086	724174	41	14	5.3109	5.4549e-08	0.00107303
ENSG00000166024	R3HCC1L	10	99894387	100004654	334	33	5.282	6.3893e-08	0.00125684
ENSG00000168477	TNXB	6	32008931	32083111	319	56	5.2691	6.856e-08	0.00134864
ENSG00000183621	ZNF438	10	31109136	31320866	918	48	5.258	7.2815e-08	0.00143234
ENSG00000185022	MAFF	22	38597889	38612518	50	11	5.1391	1.38e-07	0.0027146
ENSG00000213719	CLIC1	6	31698358	31707540	35	22	5.1281	1.4635e-07	0.00287885
ENSG00000127585	FBXL16	16	742500	755829	43	10	5.1239	1.4963e-07	0.00294337
ENSG00000004534	RBM6	3	49977440	50137478	472	37	5.1183	1.5415e-07	0.00303228
ENSG00000145029	NICN1	3	49460379	49466759	11	7	5.1143	1.5749e-07	0.00309799
ENSG00000081189	MEF2C	5	88013975	88199922	589	62	5.1036	1.6662e-07	0.00327758
ENSG00000204392	LSM2	6	31765173	31774761	43	21	5.1004	1.6946e-07	0.00333345
ENSG00000100138	NHP2L1	22	42069934	42086508	69	12	5.0892	1.7983e-07	0.00353744
ENSG00000153815	CMIP	16	81478775	81745367	1712	202	5.058	2.1186e-07	0.0041675
ENSG00000164076	CAMKV	3	49895421	49907655	28	10	5.0559	2.1414e-07	0.00421235
ENSG00000148219	ASTN2	9	119187504	120177348	4546	244	5.0523	2.1831e-07	0.00429438
ENSG00000204248	COL11A2	6	33130458	33160276	140	31	5.0498	2.2116e-07	0.00435044
ENSG00000204287	HLA-DRA	6	32407619	32412823	70	14	5.0441	2.2784e-07	0.00448184
ENSG00000003756	RBM5	3	50126341	50156454	57	19	4.9777	3.2173e-07	0.00632875
ENSG00000204301	NOTCH4	6	32162620	32191844	193	46	4.9654	3.4276e-07	0.00674243
ENSG00000164078	MST1R	3	49924435	49941299	41	14	4.9567	3.5857e-07	0.00705343
ENSG00000107282	APBA1	9	72042446	72287222	892	59	4.9306	4.0989e-07	0.00806295
ENSG00000164077	MON1A	3	49946302	49967606	39	14	4.9299	4.1144e-07	0.00809344
ENSG00000127580	WDR24	16	734622	740444	17	6	4.9292	4.129e-07	0.00812216
ENSG00000172346	CSDC2	22	41956767	41973745	53	12	4.9119	4.5101e-07	0.00887182
ENSG00000153560	UBP1	3	33429828	33482863	206	33	4.9116	4.5176e-07	0.00888657
ENSG00000204394	VARS	6	31745295	31763730	61	30	4.8938	4.9448e-07	0.00972692
ENSG00000081692	JMJD4	1	227918126	227923112	26	14	4.8569	5.9611e-07	0.0117261
ENSG00000167771	RCOR2	11	63678693	63684316	17	9	4.8421	6.425e-07	0.0126386
ENSG00000162944	RFTN2	2	198432948	198540769	321	48	4.8217	7.1163e-07	0.0139985
ENSG00000204469	PRRC2A	6	31588497	31605548	107	33	4.8113	7.4994e-07	0.0147521
ENSG00000204682	CASC10	10	21781587	21786191	14	8	4.8093	7.5736e-07	0.014898
ENSG00000228008	CTD-2330K9.3	3	49941278	49954370	20	8	4.8008	7.9034e-07	0.0155468
ENSG00000120333	MRPS14	1	174979925	174992561	38	15	4.7764	8.9242e-07	0.0175548
ENSG00000119408	NEK6	9	127019885	127115586	384	55	4.7762	8.9335e-07	0.0175731
ENSG00000185888	PRSS38	1	228003394	228034171	154	33	4.7671	9.3441e-07	0.0183808
ENSG00000014914	MTMR11	1	149900543	149908791	26	8	4.7622	9.5749e-07	0.0188348
ENSG00000143365	RORC	1	151778547	151804348	99	31	4.7566	9.843e-07	0.0193622
ENSG00000100413	POLR3H	22	41921808	41940610	82	21	4.7512	1.0111e-06	0.0198893
ENSG00000167523	SPATA33	16	89724210	89737680	93	28	4.7352	1.0944e-06	0.0215279
ENSG00000072518	MARK2	11	63606400	63678491	213	37	4.7319	1.1123e-06	0.0218801
ENSG00000169231	THBS3	1	155165379	155178842	36	16	4.7278	1.135e-06	0.0223266
ENSG00000177374	HIC1	17	1957448	1962981	24	15	4.7092	1.2433e-06	0.024457
ENSG00000196735	HLA-DQA1	6	32595956	32614839	498	26	4.6954	1.3307e-06	0.0261762
ENSG00000015413	DPEP1	16	89679716	89704839	158	32	4.6839	1.407e-06	0.0276771
ENSG00000203814	HIST2H2BF	1	149754245	149783928	68	19	4.6629	1.5592e-06	0.030671
ENSG00000145022	TCTA	3	49449639	49453908	12	6	4.6629	1.5592e-06	0.030671
ENSG00000103227	LMF1	16	903634	1031318	962	66	4.6482	1.6741e-06	0.0329312
ENSG00000172037	LAMB2	3	49158547	49170551	27	19	4.6345	1.7887e-06	0.0351855
ENSG00000196176	HIST1H4A	6	26021907	26022278	3	2	4.6328	1.8042e-06	0.0354904
ENSG00000213760	ATP6V1G2	6	31512239	31516204	22	12	4.6284	1.8421e-06	0.0362359
ENSG00000128285	MCHR1	22	41074754	41078818	19	7	4.6271	1.8539e-06	0.0364681
ENSG00000049323	LTBP1	2	33172039	33624576	2761	131	4.6241	1.8811e-06	0.0370031
ENSG00000115896	PLCL1	2	198669426	199437305	2638	157	4.6113	2.0008e-06	0.0393577
ENSG00000064692	SNCAIP	5	121647049	121799914	429	56	4.6109	2.0049e-06	0.0394384
ENSG00000115290	GRB14	2	165349322	165478358	392	63	4.607	2.0425e-06	0.040178
ENSG00000153558	FBXL2	3	33318517	33445154	464	47	4.5945	2.1693e-06	0.0426723
ENSG00000115540	MOB4	2	198380295	198418423	115	36	4.5876	2.2416e-06	0.0440945
ENSG00000143367	TUFT1	1	151512781	151556059	142	33	4.5876	2.2422e-06	0.0441063
ENSG00000162878	PKDCC	2	42275160	42285668	48	12	4.5857	2.2625e-06	0.0445056
ENSG00000129038	LOXL1	15	74218330	74244478	152	27	4.5629	2.523e-06	0.0496299
ENSG00000100410	PHF5A	22	41855721	41864729	39	13	4.5595	2.5643e-06	0.0504423
ENSG00000067560	RHOA	3	49396578	49450431	152	30	4.5495	2.6887e-06	0.0528894
ENSG00000270757	HSPE1-MOB4	2	198365137	198415450	130	39	4.5397	2.8169e-06	0.0554112
ENSG00000173402	DAG1	3	49506146	49573048	188	34	4.5396	2.8178e-06	0.0554289
ENSG00000070759	TESK2	1	45809555	45956872	438	40	4.5337	2.8977e-06	0.0570007
ENSG00000165917	RAPSN	11	47459308	47470730	52	15	4.5107	3.231e-06	0.063557
ENSG00000132763	MMACHC	1	45965725	45976739	34	12	4.5028	3.3527e-06	0.065951
ENSG00000100403	ZC3H7B	22	41697526	41756151	185	39	4.499	3.413e-06	0.0671371
ENSG00000152430	BOLL	2	198591603	198651486	156	36	4.4794	3.7434e-06	0.0736364
ENSG00000183864	TOB2	22	41829496	41843027	47	14	4.4758	3.8059e-06	0.0748659
ENSG00000196260	SFTA2	6	30899130	30899952	10	4	4.4687	3.9343e-06	0.0773916
ENSG00000070366	SMG6	17	1963133	2207065	992	49	4.467	3.9654e-06	0.0780034
ENSG00000234127	TRIM26	6	30152232	30181204	189	34	4.442	4.4562e-06	0.0876579
ENSG00000163539	CLASP2	3	33537737	33759848	680	60	4.436	4.5831e-06	0.0901542
ENSG00000149182	ARFGAP2	11	47185848	47198676	45	21	4.4324	4.6602e-06	0.0916708
ENSG00000115687	PASK	2	242045514	242089679	317	44	4.423	4.8662e-06	0.095723
ENSG00000158805	ZNF276	16	89786808	89807311	162	32	4.4143	5.0661e-06	0.0996553
ENSG00000198898	CAPZA2	7	116451124	116562103	313	49	4.413	5.0964e-06	0.100251
ENSG00000166002	SMCO4	11	93211638	93276674	325	39	4.41	5.1681e-06	0.101662
ENSG00000159588	CCDC17	1	46085716	46089729	15	4	4.4011	5.3858e-06	0.105944
ENSG00000100412	ACO2	22	41865129	41924993	205	63	4.3993	5.4303e-06	0.106819
ENSG00000100372	SLC25A17	22	41165634	41215403	125	28	4.3987	5.4457e-06	0.107122
ENSG00000204387	C6orf48	6	31802385	31807541	31	17	4.3967	5.4948e-06	0.108088
ENSG00000187134	AKR1C1	10	4934796	5025475	538	47	4.3841	5.8244e-06	0.114572
ENSG00000198369	SPRED2	2	65537985	65659771	508	40	4.3824	5.8692e-06	0.115453
ENSG00000150477	KIAA1328	18	34409069	34812135	1280	40	4.3819	5.8818e-06	0.115701
ENSG00000164062	APEH	3	49711435	49721396	18	9	4.378	5.9894e-06	0.117817
ENSG00000110514	MADD	11	47290712	47351582	218	37	4.3777	5.9957e-06	0.117941
ENSG00000222017	AC011997.1	2	198557830	198639547	217	36	4.3749	6.0754e-06	0.119509
ENSG00000178035	IMPDH2	3	49061758	49066841	9	6	4.3706	6.1943e-06	0.121848
ENSG00000025434	NR1H3	11	47269851	47290396	75	18	4.3677	6.2784e-06	0.123502
ENSG00000083067	TRPM3	9	73143979	74061820	4208	178	4.367	6.2982e-06	0.123892
ENSG00000172995	ARPP21	3	35680437	35835988	533	58	4.3569	6.5956e-06	0.129742
ENSG00000254870	ATP6V1G2-DDX39B	6	31497996	31514385	120	31	4.3514	6.7642e-06	0.133059
ENSG00000102882	MAPK3	16	30125426	30134827	33	19	4.3451	6.9596e-06	0.136902
ENSG00000233276	GPX1	3	49394609	49396033	3	1	4.3363	7.2456e-06	0.142528
ENSG00000096433	ITPR3	6	33588142	33664351	452	64	4.3269	7.5621e-06	0.148754
ENSG00000132155	RAF1	3	12625100	12705725	293	28	4.3139	8.02e-06	0.157761
ENSG00000213676	ATF6B	6	32065953	32096030	109	44	4.3015	8.4839e-06	0.166887
ENSG00000166450	PRTG	15	55903744	56035288	576	48	4.2844	9.1634e-06	0.180253
ENSG00000181450	ZNF678	1	227751244	227865144	482	36	4.2842	9.1717e-06	0.180417
ENSG00000198911	SREBF2	22	42229109	42303312	268	41	4.2838	9.1864e-06	0.180706
ENSG00000232629	HLA-DQB2	6	32723875	32731311	56	7	4.2677	9.8755e-06	0.194261
ENSG00000117448	AKR1A1	1	46016215	46035721	83	19	4.2592	1.0257e-05	0.201765
ENSG00000149179	C11orf49	11	46958240	47185936	553	49	4.2586	1.0284e-05	0.202297
ENSG00000150337	FCGR1A	1	149754227	149764074	16	6	4.2544	1.048e-05	0.206152
ENSG00000111816	FRK	6	116252312	116381921	456	57	4.2528	1.0558e-05	0.207686
ENSG00000174279	EVX2	2	176942200	176948641	23	13	4.2431	1.1021e-05	0.216794
ENSG00000082258	CCNT2	2	135675805	135716912	123	18	4.2408	1.1134e-05	0.219017
ENSG00000131165	CHMP1A	16	89710839	89724253	91	22	4.2386	1.1247e-05	0.22124
ENSG00000134779	TPGS2	18	34359987	34409158	162	19	4.2357	1.1392e-05	0.224092
ENSG00000103266	STUB1	16	730224	732870	10	6	4.2273	1.1825e-05	0.23261
ENSG00000204463	BAG6	6	31606805	31620482	65	24	4.2256	1.1916e-05	0.2344
ENSG00000167074	TEF	22	41763337	41795330	120	26	4.2184	1.2301e-05	0.241973
ENSG00000143740	SNAP47	1	227916240	227968927	265	30	4.2094	1.2804e-05	0.251867
ENSG00000082438	COBLL1	2	165510134	165700189	835	54	4.197	1.3521e-05	0.265972
ENSG00000197562	RAB40C	16	639357	679272	200	28	4.1949	1.3647e-05	0.26845
ENSG00000112343	TRIM38	6	25963030	25987384	97	33	4.1925	1.3793e-05	0.271322
ENSG00000044574	HSPA5	9	127997132	128003609	11	6	4.1764	1.4807e-05	0.291268
ENSG00000006468	ETV1	7	13930853	14031050	610	97	4.1669	1.5441e-05	0.30374
ENSG00000127578	WFIKKN1	16	679239	684116	31	12	4.1669	1.5442e-05	0.30376
ENSG00000204291	COL15A1	9	101705461	101833069	585	81	4.16	1.5914e-05	0.313044
ENSG00000146122	DAAM2	6	39760142	39872648	589	79	4.1579	1.6056e-05	0.315838
ENSG00000101489	CELF4	18	34823010	35146000	1336	166	4.1562	1.618e-05	0.318277
ENSG00000136828	RALGPS1	9	129677053	129985445	931	49	4.1414	1.7262e-05	0.339561
ENSG00000168734	PKIG	20	43160426	43252888	293	41	4.1321	1.7976e-05	0.353606
ENSG00000185324	CDK10	16	89747145	89762772	110	26	4.1276	1.8326e-05	0.360491
ENSG00000115524	SF3B1	2	198254508	198299815	122	40	4.1185	1.9066e-05	0.375047
ENSG00000170248	PDCD6IP	3	33839844	33911194	338	23	4.1112	1.9682e-05	0.387165
ENSG00000166669	ATF7IP2	16	10420291	10577495	854	65	4.1076	1.999e-05	0.393223
ENSG00000177971	IMP3	15	75931426	75941047	37	23	4.1029	2.0401e-05	0.401308
ENSG00000196230	TUBB	6	30687978	30693203	32	11	4.096	2.1015e-05	0.413386
ENSG00000168959	GRM5	11	88237744	88799113	2737	83	4.0944	2.1166e-05	0.416356
ENSG00000116161	CACYBP	1	174968300	174980851	30	13	4.0863	2.1913e-05	0.431051
ENSG00000075399	VPS9D1	16	89773542	89787394	59	24	4.0803	2.2489e-05	0.442381
ENSG00000237541	HLA-DQA2	6	32709119	32714992	68	11	4.0801	2.251e-05	0.442794
ENSG00000137288	UQCC2	6	33662070	33679504	89	13	4.078	2.2717e-05	0.446866
ENSG00000179344	HLA-DQB1	6	32627244	32636160	250	23	4.0732	2.3187e-05	0.456111
ENSG00000204435	CSNK2B	6	31633013	31638120	22	11	4.0721	2.33e-05	0.458334
ENSG00000184208	C22orf46	22	42084943	42094140	22	7	4.0717	2.3336e-05	0.459042
ENSG00000180592	SKIDA1	10	21802407	21814611	18	10	4.0713	2.3375e-05	0.45981
ENSG00000178149	DALRD3	3	49052921	49059726	20	14	4.0709	2.3419e-05	0.460675
ENSG00000170178	HOXD12	2	176964458	176966408	7	4	4.0693	2.3575e-05	0.463744
ENSG00000144218	AFF3	2	100162323	100759201	2072	112	4.061	2.4429e-05	0.480543
ENSG00000169851	PCDH7	4	30722037	31148422	1851	99	4.0561	2.4947e-05	0.490732
ENSG00000176601	MAP3K19	2	135722061	135805038	322	37	4.0543	2.5142e-05	0.494568
ENSG00000100401	RANGAP1	22	41641615	41682255	143	29	4.0467	2.5971e-05	0.510876
ENSG00000112473	SLC39A7	6	33168222	33172216	10	6	4.0458	2.6072e-05	0.512862
ENSG00000122824	NUDT10	X	51075083	51080377	15	7	4.0376	2.7002e-05	0.531156
ENSG00000142303	ADAMTS10	19	8645126	8675620	126	48	4.0321	2.7635e-05	0.543608
ENSG00000130508	PXDN	2	1635659	1748624	579	78	4.0316	2.7705e-05	0.544985
ENSG00000183454	GRIN2A	16	9852376	10276611	2469	97	4.0253	2.8452e-05	0.559679
ENSG00000108821	COL1A1	17	48260650	48278993	87	34	4.0226	2.8779e-05	0.566112
ENSG00000008196	TFAP2B	6	50786436	50815326	128	35	4.0208	2.8995e-05	0.570361
ENSG00000137834	SMAD6	15	66994566	67074338	379	62	4.0191	2.9212e-05	0.574629
ENSG00000183166	CALN1	7	71244476	71912136	3067	129	4.0172	2.9451e-05	0.579331
ENSG00000178096	BOLA1	1	149859440	149872351	38	6	4.0074	3.0701e-05	0.603919
ENSG00000169410	PTPN9	15	75759462	75871630	299	38	4.002	3.14e-05	0.617669
ENSG00000169371	SNUPN	15	75890424	75918810	94	18	4.0003	3.1629e-05	0.622174
ENSG00000001617	SEMA3F	3	50192478	50226508	114	27	3.9967	3.2111e-05	0.631655
ENSG00000144320	KIAA1715	2	176788620	176867567	285	39	3.984	3.3883e-05	0.666512
ENSG00000173611	SCAI	9	127704887	127905785	616	56	3.9825	3.4096e-05	0.670702
ENSG00000173442	EHBP1L1	11	65343509	65360121	47	20	3.9749	3.52e-05	0.692419
ENSG00000128713	HOXD11	2	176968944	176974722	20	8	3.9725	3.5559e-05	0.699481
ENSG00000106266	SNX8	7	2291405	2393953	516	64	3.9692	3.6052e-05	0.709179
ENSG00000177479	ARIH2	3	48956254	49023815	136	38	3.9626	3.7074e-05	0.729283
ENSG00000178252	WDR6	3	49044495	49053386	14	8	3.9621	3.7151e-05	0.730797
ENSG00000159592	GPBP1L1	1	46092976	46153785	229	28	3.9591	3.7612e-05	0.739866
ENSG00000145020	AMT	3	49454211	49460186	12	4	3.9551	3.8248e-05	0.752376
ENSG00000136930	PSMB7	9	127115745	127177723	188	42	3.9458	3.9764e-05	0.782198
ENSG00000197429	IPP	1	46159996	46216322	211	26	3.9453	3.985e-05	0.783889
ENSG00000103335	PIEZO1	16	88781751	88851619	654	96	3.942	4.0409e-05	0.794885
ENSG00000086015	MAST2	1	46252659	46501796	943	37	3.9211	4.4079e-05	0.867078
ENSG00000159596	TMEM69	1	46152886	46160115	26	7	3.9186	4.4532e-05	0.875989
ENSG00000171681	ATF7IP	12	14518610	14651697	515	37	3.9183	4.4581e-05	0.876953
ENSG00000198563	DDX39B	6	31497996	31510225	96	26	3.9118	4.5806e-05	0.90105
ENSG00000159164	SV2A	1	149874870	149889434	45	19	3.9075	4.6628e-05	0.917219
ENSG00000114302	PRKAR2A	3	48782030	48885279	180	60	3.8955	4.9005e-05	0.963977
ENSG00000167770	OTUB1	11	63753325	63769283	48	13	3.8929	4.9525e-05	0.974206
ENSG00000167508	MVD	16	88718343	88729569	80	31	3.89	5.0118e-05	0.985871
ENSG00000117461	PIK3R3	1	46505812	46642160	464	45	3.8878	5.058e-05	0.994959
ENSG00000161896	IP6K3	6	33689444	33714762	149	31	3.8755	5.3203e-05	1.04656
ENSG00000169375	SIN3A	15	75661720	75748183	219	49	3.8748	5.3363e-05	1.0497
ENSG00000196588	MKL1	22	40806285	41032706	733	47	3.8641	5.5748e-05	1.09662
ENSG00000110583	NAA40	11	63706431	63724800	68	19	3.8605	5.6585e-05	1.11308
ENSG00000226321	AC104809.3	2	241858202	241932728	367	53	3.8566	5.7495e-05	1.13098
ENSG00000168005	C11orf84	11	63580860	63595190	53	15	3.8558	5.7672e-05	1.13447
ENSG00000166436	TRIM66	11	8633584	8693413	207	32	3.8551	5.7849e-05	1.13795
ENSG00000256100	AP000721.4	11	63742092	63755818	51	15	3.8533	5.8278e-05	1.14639
ENSG00000165912	PACSIN3	11	47199076	47207994	26	9	3.8432	6.0732e-05	1.19466
ENSG00000145147	SLIT2	4	20254883	20622184	1555	164	3.8428	6.0818e-05	1.19635
ENSG00000138138	ATAD1	10	89511269	89601100	315	36	3.8414	6.1178e-05	1.20343
ENSG00000260836	RP11-152F13.10	15	83208783	83224682	52	21	3.8358	6.2589e-05	1.23119
ENSG00000157873	TNFRSF14	1	2487078	2496821	42	14	3.8291	6.4297e-05	1.26479
ENSG00000144381	HSPD1	2	198351305	198381461	71	23	3.8275	6.4717e-05	1.27305
ENSG00000204644	ZFP57	6	29640169	29648887	82	17	3.8244	6.5533e-05	1.2891
ENSG00000186834	HEXIM1	17	43224684	43229468	16	10	3.8227	6.6003e-05	1.29835
ENSG00000142627	EPHA2	1	16450832	16482582	106	37	3.8213	6.6373e-05	1.30562
ENSG00000138336	TET1	10	70320413	70454239	594	34	3.8205	6.66e-05	1.31009
ENSG00000158423	RIBC1	X	53449639	53458059	14	9	3.8181	6.7234e-05	1.32256
ENSG00000176020	AMIGO3	3	49754267	49761349	14	10	3.8153	6.8002e-05	1.33767
ENSG00000173540	GMPPB	3	49754277	49761384	14	10	3.8153	6.8002e-05	1.33767
ENSG00000136933	RABEPK	9	127962821	127996437	131	30	3.8149	6.8129e-05	1.34017
ENSG00000142937	RPS8	1	45240923	45244451	14	10	3.8118	6.8971e-05	1.35673
ENSG00000136859	ANGPTL2	9	129849611	129885162	100	30	3.8115	6.9076e-05	1.35879
ENSG00000168228	ZCCHC4	4	25314407	25372005	246	40	3.8098	6.9548e-05	1.36808
ENSG00000181513	ACBD4	17	43209967	43221548	28	13	3.8055	7.0746e-05	1.39164
ENSG00000185046	ANKS1B	12	99120235	100378432	4959	281	3.8025	7.1611e-05	1.40866
ENSG00000250264	TAP2	6	32781544	32806599	252	33	3.801	7.2048e-05	1.41726
ENSG00000178741	COX5A	15	75212132	75230509	66	17	3.7967	7.3332e-05	1.44251
ENSG00000214575	CPEB1	15	83211951	83317612	465	49	3.7964	7.3417e-05	1.44419
ENSG00000100162	CENPM	22	42334725	42343168	35	7	3.793	7.4426e-05	1.46403
ENSG00000198780	FAM169A	5	74073399	74162776	302	32	3.7897	7.5425e-05	1.48369
ENSG00000162804	SNED1	2	241938255	242034983	478	70	3.7865	7.6402e-05	1.5029
ENSG00000100346	CACNA1I	22	39966758	40085742	466	62	3.7852	7.6779e-05	1.51032
ENSG00000149485	FADS1	11	61567099	61596790	67	16	3.7846	7.698e-05	1.51427
ENSG00000206503	HLA-A	6	29909037	29913661	24	9	3.7842	7.7103e-05	1.51669
ENSG00000258839	MC1R	16	89978527	89987385	55	16	3.7827	7.7555e-05	1.52558
ENSG00000146109	ABT1	6	26597180	26600278	18	7	3.7779	7.9082e-05	1.55562
ENSG00000142945	KIF2C	1	45205490	45233439	104	25	3.7685	8.2124e-05	1.61546
ENSG00000130584	ZBTB46	20	62375019	62462597	534	35	3.7661	8.2905e-05	1.63082
ENSG00000198218	QRICH1	3	49067140	49131796	146	49	3.7645	8.3441e-05	1.64137
ENSG00000162670	BRINP3	1	190066792	190446759	1200	72	3.7588	8.5358e-05	1.67908
ENSG00000155096	AZIN1	8	103838585	103906092	299	30	3.7573	8.5892e-05	1.68958
ENSG00000182985	CADM1	11	115039938	115375675	1057	108	3.7563	8.6232e-05	1.69627
ENSG00000174177	CTU2	16	88772871	88781794	94	26	3.754	8.7006e-05	1.7115
ENSG00000204264	PSMB8	6	32808494	32812480	23	7	3.7531	8.734e-05	1.71807
ENSG00000182218	HHIPL1	14	100111447	100146906	158	32	3.7527	8.7483e-05	1.72088
ENSG00000004864	SLC25A13	7	95749532	95951459	601	42	3.7488	8.8857e-05	1.74791
ENSG00000172273	HINFP	11	118992297	119006752	56	11	3.7401	9.1971e-05	1.80916
ENSG00000204438	GPANK1	6	31629006	31634060	33	14	3.728	9.6515e-05	1.89855
ENSG00000105426	PTPRS	19	5158506	5340814	932	141	3.7235	9.8242e-05	1.93252
ENSG00000021574	SPAST	2	32288680	32382706	406	46	3.7223	9.8722e-05	1.94196
ENSG00000261086	RP11-379H8.1	15	83209620	83231124	79	29	3.7219	9.8857e-05	1.94462
ENSG00000115159	GPD2	2	157291802	157470247	600	45	3.7202	9.9516e-05	1.95758
ENSG00000170456	DENND5B	12	31535157	31744031	1038	40	3.7129	0.00010247	2.01569
ENSG00000251246	EFNA3	1	155036224	155059283	62	22	3.7116	0.00010298	2.02572
ENSG00000182255	KCNA4	11	30031288	30038570	18	10	3.7054	0.00010554	2.07608
ENSG00000162552	WNT4	1	22443798	22470462	129	30	3.7035	0.00010633	2.09162
ENSG00000123213	NLN	5	65018023	65167553	673	69	3.7027	0.00010667	2.09831
ENSG00000260259	RP11-368I7.4	16	89749028	89752977	31	11	3.7026	0.00010672	2.09929
ENSG00000178537	SLC25A20	3	48894369	48936426	84	27	3.7008	0.00010745	2.11365
ENSG00000125510	OPRL1	20	62711526	62731996	62	23	3.6992	0.00010815	2.12742
ENSG00000174943	KCTD13	16	29916333	29938356	66	18	3.6991	0.0001082	2.1284
ENSG00000136895	GARNL3	9	129986544	130155939	451	55	3.6915	0.00011148	2.19292
ENSG00000204444	APOM	6	31620193	31625987	28	15	3.6902	0.00011203	2.20374
ENSG00000014919	COX15	10	101471601	101491857	52	16	3.6876	0.0001132	2.22676
ENSG00000113083	LOX	5	121398890	121413980	35	10	3.6854	0.00011419	2.24623
ENSG00000140470	ADAMTS17	15	100511794	100882210	2763	204	3.6757	0.00011862	2.33337
ENSG00000169981	ZNF35	3	44690219	44702283	27	18	3.6735	0.00011961	2.35285
ENSG00000053900	ANAPC4	4	25378835	25420120	196	21	3.6665	0.00012295	2.41855
ENSG00000182898	TCHHL1	1	152056620	152061540	5	3	3.6654	0.00012347	2.42878
ENSG00000167194	C16orf92	16	30034655	30039057	15	11	3.6635	0.00012439	2.44688
ENSG00000197903	HIST1H2BK	6	27106073	27114619	24	12	3.6611	0.00012555	2.46969
ENSG00000185909	KLHDC8B	3	49209044	49213917	11	6	3.6594	0.00012639	2.48622
ENSG00000175274	TP53I11	11	44907454	44972840	307	62	3.6544	0.00012891	2.53579
ENSG00000143590	EFNA3	1	155036224	155060014	64	22	3.6525	0.00012987	2.55467
ENSG00000119929	CUTC	10	101462315	101515891	151	40	3.6497	0.00013129	2.58261
ENSG00000102886	GDPD3	16	30116131	30125177	28	14	3.6481	0.00013208	2.59815
ENSG00000170759	KIF5B	10	32297938	32345359	153	29	3.6437	0.00013436	2.643
ENSG00000163462	TRIM46	1	155145873	155157447	35	19	3.6432	0.00013465	2.6487
ENSG00000103253	HAGHL	16	776936	785525	46	15	3.6409	0.00013585	2.67231
ENSG00000273088	RP11-201K10.3	1	155141885	155159748	52	21	3.6387	0.000137	2.69493
ENSG00000197238	HIST1H4J	6	27791884	27792257	5	2	3.6369	0.00013798	2.7142
ENSG00000124635	HIST1H2BJ	6	27093676	27100541	23	12	3.6349	0.00013906	2.73545
ENSG00000101938	CHRDL1	X	109917084	110039286	182	48	3.6343	0.00013938	2.74174
ENSG00000115685	PPP1R7	2	242088991	242123067	183	35	3.616	0.00014962	2.94318
ENSG00000113396	SLC27A6	5	127873706	128369335	2735	75	3.6064	0.00015527	3.05432
ENSG00000128626	MRPS12	19	39421188	39423802	4	2	3.6032	0.00015719	3.09208
ENSG00000183748	MRC1L1	10	17851362	17953178	49	18	3.5986	0.00015995	3.14638
ENSG00000002726	AOC1	7	150521715	150558592	238	30	3.596	0.00016154	3.17765
ENSG00000134574	DDB2	11	47236493	47260767	88	19	3.5953	0.00016202	3.1871
ENSG00000119414	PPP6C	9	127908852	127952218	150	29	3.594	0.0001628	3.20244
ENSG00000115520	COQ10B	2	198318147	198340032	44	21	3.5922	0.00016396	3.22526
ENSG00000143368	SF3B4	1	149895209	149900236	18	5	3.5851	0.00016849	3.31437
ENSG00000168517	HEXIM2	17	43238067	43247407	27	14	3.5814	0.00017089	3.36158
ENSG00000105866	SP4	7	21467652	21554440	447	47	3.5793	0.00017226	3.38853
ENSG00000103245	NARFL	16	779753	791329	60	23	3.5739	0.00017585	3.45915
ENSG00000182179	UBA7	3	49842640	49851379	22	12	3.5729	0.00017654	3.47272
ENSG00000072182	ASIC4	2	220378892	220403494	95	29	3.5724	0.00017687	3.47921
ENSG00000117450	PRDX1	1	45976708	45988719	42	8	3.5712	0.00017769	3.49534
ENSG00000149922	TBX6	16	30097114	30103208	23	15	3.5711	0.00017773	3.49613
ENSG00000119318	RAD23B	9	110045418	110094475	213	32	3.5687	0.0001794	3.52898
ENSG00000111885	MAN1A1	6	119498374	119670926	1012	36	3.5671	0.00018051	3.55081
ENSG00000181315	ZNF322	6	26636518	26659980	114	23	3.5656	0.00018149	3.57009
ENSG00000129028	THAP10	15	71173681	71185124	21	14	3.5654	0.00018167	3.57363
ENSG00000150977	RILPL2	12	123899936	123921264	92	29	3.5585	0.00018652	3.66903
ENSG00000181163	NPM1	5	170814120	170838141	92	15	3.5535	0.00019009	3.73926
ENSG00000005513	SOX8	16	1031808	1036979	36	13	3.553	0.00019042	3.74575
ENSG00000161888	SPC24	19	11242196	11266484	159	35	3.5522	0.00019104	3.75795
ENSG00000140398	NEIL1	15	75639296	75647592	18	11	3.5508	0.00019206	3.77801
ENSG00000213199	ASIC3	7	150745379	150749843	17	12	3.5488	0.00019348	3.80595
ENSG00000189339	SLC35E2B	1	1592939	1624167	128	42	3.546	0.00019557	3.84706
ENSG00000184056	VPS33B	15	91541646	91565833	94	18	3.5451	0.00019624	3.86024
ENSG00000091106	NLRC4	2	32449522	32490923	147	29	3.543	0.00019778	3.89053
ENSG00000134571	MYBPC3	11	47352957	47374253	79	32	3.5399	0.00020012	3.93656
ENSG00000203546	RP11-176H8.1	14	31803518	31926647	437	40	3.5393	0.00020059	3.94581
ENSG00000170959	DCDC1	11	30851916	31391357	1402	68	3.5383	0.00020134	3.96056
ENSG00000178209	PLEC	8	144989321	145050902	292	29	3.5378	0.00020172	3.96803
ENSG00000169372	CRADD	12	94071151	94288616	895	99	3.5334	0.00020512	4.03492
ENSG00000149582	TMEM25	11	118401756	118417995	67	11	3.5293	0.00020836	4.09865
ENSG00000204531	POU5F1	6	31132119	31148508	194	32	3.5279	0.00020942	4.1195
ENSG00000160703	NLRX1	11	119037277	119054725	38	18	3.5196	0.00021606	4.25012
ENSG00000100393	EP300	22	41487790	41576081	278	44	3.516	0.00021904	4.30874
ENSG00000184678	HIST2H2BE	1	149856010	149858232	6	3	3.5156	0.00021939	4.31562
ENSG00000103269	RHBDL1	16	725666	728268	9	6	3.5148	0.00022004	4.32841
ENSG00000114439	BBX	3	107241783	107530171	892	79	3.5105	0.0002236	4.39844
ENSG00000136997	MYC	8	128747680	128753674	29	15	3.5102	0.0002239	4.40434
ENSG00000124782	RREB1	6	7107830	7252213	488	79	3.5072	0.00022642	4.45391
ENSG00000177311	ZBTB38	3	141043055	141168634	442	61	3.5046	0.00022865	4.49777
ENSG00000111877	MCM9	6	119134605	119256327	513	31	3.5042	0.00022898	4.50427
ENSG00000103723	AP3B2	15	83328033	83378666	188	45	3.5023	0.00023061	4.53633
ENSG00000136918	WDR38	9	127615755	127620160	19	6	3.5019	0.00023096	4.54321
ENSG00000108823	SGCA	17	48241575	48253292	56	19	3.498	0.00023439	4.61069
ENSG00000140836	ZFHX3	16	72816784	73093597	1390	162	3.4893	0.00024213	4.76294
ENSG00000165138	ANKS6	9	101493611	101559247	200	45	3.4889	0.00024253	4.77081
ENSG00000103197	TSC2	16	2097466	2138716	199	91	3.4856	0.00024555	4.83021
ENSG00000140105	WARS	14	100800125	100843142	217	25	3.485	0.00024605	4.84005
ENSG00000243566	UPK3B	7	76139745	76648340	1790	106	3.4845	0.00024651	4.8491
ENSG00000106823	ECM2	9	95256365	95298937	141	26	3.4829	0.00024799	4.87821
ENSG00000002746	HECW1	7	43152198	43605600	2047	176	3.4766	0.00025394	4.99525
ENSG00000110395	CBL	11	119076752	119178859	254	40	3.4743	0.00025607	5.03715
ENSG00000082781	ITGB5	3	124480795	124620265	669	52	3.4707	0.00025951	5.10482
ENSG00000168237	GLYCTK	3	52321105	52329272	26	9	3.4683	0.00026187	5.15124
ENSG00000120645	IQSEC3	12	175931	287626	616	94	3.4599	0.00027015	5.31412
ENSG00000100418	DESI1	22	41994032	42017100	57	14	3.4583	0.00027175	5.34559
ENSG00000164896	FASTK	7	150773711	150777953	14	8	3.4563	0.00027383	5.38651
ENSG00000254636	ARMS2	10	124214169	124216868	18	5	3.4459	0.00028453	5.59699
ENSG00000168621	GDNF	5	37812779	37839788	118	30	3.4438	0.00028677	5.64105
ENSG00000087116	ADAMTS2	5	178537852	178772431	1379	210	3.4432	0.00028744	5.65423
ENSG00000095139	ARCN1	11	118443105	118473748	95	15	3.4427	0.00028792	5.66367
ENSG00000104863	LIN7B	19	49617581	49621717	26	7	3.4399	0.00029099	5.72406
ENSG00000204231	RXRB	6	33161365	33168630	21	9	3.4381	0.00029286	5.76085
ENSG00000122085	MTERFD2	2	242011584	242041747	132	28	3.4368	0.00029435	5.79016
ENSG00000165322	ARHGAP12	10	32094365	32217742	389	38	3.4366	0.00029454	5.7939
ENSG00000144642	RBMS3	3	29322473	30051886	3927	239	3.4366	0.00029456	5.79429
ENSG00000198018	ENTPD7	10	101419263	101465997	151	28	3.4364	0.00029473	5.79763
ENSG00000214960	ISPD	7	16130817	16460947	1622	72	3.4353	0.00029596	5.82183
ENSG00000115380	EFEMP1	2	56093102	56151274	281	37	3.4327	0.00029877	5.8771
ENSG00000164091	WDR82	3	52288437	52322036	106	27	3.432	0.00029958	5.89304
ENSG00000163623	NKX6-1	4	85413140	85419603	18	10	3.4288	0.00030315	5.96326
ENSG00000067365	METTL22	16	8715540	8740081	106	34	3.4216	0.00031125	6.1226
ENSG00000075213	SEMA3A	7	83585093	84122040	2680	130	3.418	0.00031542	6.20463
ENSG00000137310	TCF19	6	31126319	31134936	66	13	3.4177	0.00031572	6.21053
ENSG00000135951	TSGA10	2	99613724	99771427	623	34	3.4169	0.00031673	6.2304
ENSG00000119203	CPSF3	2	9563697	9613230	131	24	3.4163	0.00031741	6.24377
ENSG00000185697	MYBL1	8	67474410	67526482	133	21	3.4127	0.00032158	6.3258
ENSG00000143450	OAZ3	1	151735445	151743808	31	8	3.4126	0.00032171	6.32836
ENSG00000160094	ZNF362	1	33722146	33766320	136	31	3.4093	0.00032567	6.40625
ENSG00000172375	C2CD2L	11	118972908	118989252	60	17	3.4038	0.00033225	6.53569
ENSG00000118096	IFT46	11	118415243	118443685	109	23	3.4014	0.00033525	6.5947
ENSG00000167964	RAB26	16	2190804	2204166	45	17	3.3982	0.0003392	6.6724
ENSG00000204396	VWA7	6	31733367	31745108	54	22	3.3961	0.00034181	6.72374
ENSG00000103326	CAPN15	16	577717	604636	184	64	3.3958	0.00034211	6.72965
ENSG00000129493	HEATR5A	14	31760994	31889788	419	46	3.387	0.00035334	6.95055
ENSG00000156427	FGF18	5	170846660	170884627	131	37	3.3849	0.00035602	7.00327
ENSG00000082458	DLG3	X	69664711	69725337	157	33	3.3829	0.00035863	7.05461
ENSG00000136942	RPL35	9	127620159	127624260	13	7	3.3814	0.00036057	7.09277
ENSG00000136267	DGKB	7	14184674	15014402	4520	242	3.3761	0.00036766	7.23224
ENSG00000162972	C2orf47	2	200820040	200873263	162	40	3.3746	0.00036958	7.27001
ENSG00000158792	SPATA2L	16	89762751	89768113	31	13	3.3741	0.00037034	7.28496
ENSG00000138346	DNA2	10	70173821	70231879	280	27	3.3711	0.00037437	7.36423
ENSG00000173421	CCDC36	3	49235861	49295537	160	39	3.3613	0.0003879	7.63038
ENSG00000204267	TAP2	6	32789610	32806557	168	30	3.3611	0.00038812	7.63471
ENSG00000174939	ASPHD1	16	29911696	29931185	45	20	3.3593	0.00039069	7.68526
ENSG00000160224	AIRE	21	45705721	45718531	77	31	3.3587	0.0003915	7.7012
ENSG00000145632	PLK2	5	57749809	57756087	34	9	3.3581	0.00039234	7.71772
ENSG00000087274	ADD1	4	2845584	2931803	340	37	3.3565	0.00039473	7.76473
ENSG00000100395	L3MBTL2	22	41601209	41627275	114	13	3.3564	0.00039481	7.76631
ENSG00000008710	PKD1	16	2138711	2185899	254	50	3.3556	0.00039591	7.78795
ENSG00000134825	TMEM258	11	61535973	61560274	61	21	3.3531	0.00039952	7.85896
ENSG00000143420	ENSA	1	150573327	150602088	98	29	3.3524	0.00040061	7.8804
ENSG00000140497	SCAMP2	15	75136071	75165706	83	30	3.3465	0.00040923	8.04996
ENSG00000139428	MMAB	12	109991542	110011679	118	23	3.3448	0.00041173	8.09914
ENSG00000112319	EYA4	6	133561736	133853258	1187	99	3.3446	0.00041201	8.10465
ENSG00000198366	HIST1H3A	6	26020718	26021186	5	3	3.3411	0.0004173	8.20871
ENSG00000164162	ANAPC10	4	145888264	146019693	292	59	3.338	0.0004219	8.29919
ENSG00000174469	CNTNAP2	7	145813453	148118090	12180	463	3.3376	0.00042247	8.31041
ENSG00000124508	BTN2A2	6	26383324	26395102	72	21	3.3364	0.00042431	8.3466
ENSG00000165370	GPR101	X	136112307	136113833	2	1	3.3343	0.0004276	8.41132
ENSG00000269605	Z97053.1	20	43234346	43248126	51	22	3.3332	0.00042933	8.44535
ENSG00000270024	C8orf44-SGK3	8	67579831	67772707	559	37	3.331	0.00043268	8.51125
ENSG00000105976	MET	7	116312444	116438440	354	72	3.3252	0.00044178	8.69025
ENSG00000261272	MUC22	6	30978251	31003179	413	40	3.3222	0.00044654	8.78389
ENSG00000164088	PPM1M	3	52279841	52284613	10	6	3.3199	0.00045031	8.85805
ENSG00000188312	CENPP	9	95087766	95382815	1075	43	3.309	0.00046819	9.20977
ENSG00000066135	KDM4A	1	44115829	44171186	167	45	3.3086	0.00046874	9.22058
ENSG00000178965	C1orf173	1	75033795	75139422	328	48	3.3077	0.0004704	9.25324
ENSG00000171150	SOCS5	2	46926091	46990268	368	43	3.3069	0.00047172	9.2792
ENSG00000268797	CTC-490E21.12	19	41307202	41404187	578	71	3.3039	0.00047675	9.37815
ENSG00000143412	ANXA9	1	150954493	150968110	50	17	3.3018	0.00048033	9.44857
ENSG00000143375	CGN	1	151482986	151511168	72	27	3.3016	0.00048059	9.45369
ENSG00000138623	SEMA7A	15	74701630	74726808	107	30	3.3007	0.00048229	9.48713
ENSG00000090382	LYZ	12	69742121	69748014	27	10	3.2978	0.0004872	9.58371
ENSG00000075975	MKRN2	3	12598513	12625212	107	24	3.2977	0.00048734	9.58647
ENSG00000127445	PIN1	19	9945933	9960358	53	19	3.2969	0.00048876	9.6144
ENSG00000122912	SLC25A16	10	70237756	70287231	260	23	3.2965	0.00048952	9.62935
ENSG00000268146	AL590483.1	1	244227632	244231211	12	7	3.2954	0.00049146	9.66751
ENSG00000075292	ZNF638	2	71503691	71662199	671	44	3.2934	0.00049487	9.73459
ENSG00000165591	FAAH2	X	57313139	57515629	626	40	3.2915	0.00049829	9.80186
ENSG00000179088	C12orf42	12	103631369	103889749	1062	69	3.2913	0.00049863	9.80855
ENSG00000105088	OLFM2	19	9964394	10047228	381	54	3.2872	0.00050591	9.95176
ENSG00000196236	XPNPEP3	22	41253081	41363838	243	81	3.2855	0.00050909	10.0143
ENSG00000173702	MUC13	3	124624289	124672663	263	54	3.285	0.00050995	10.0312
ENSG00000173548	SNX33	15	75940247	75954642	31	13	3.284	0.00051171	10.0658
ENSG00000134824	FADS2	11	61560452	61634826	268	33	3.2799	0.00051925	10.2142
ENSG00000153162	BMP6	6	7727030	7881655	764	93	3.2785	0.00052179	10.2641
ENSG00000197860	SGTB	5	64961755	65018862	162	37	3.2773	0.00052407	10.309
ENSG00000091831	ESR1	6	151977826	152450754	2324	161	3.2757	0.00052701	10.3668
ENSG00000253320	KB-1507C5.2	8	103876528	103990104	501	65	3.2748	0.00052865	10.3991
ENSG00000162407	PPAP2B	1	56960419	57110974	718	82	3.274	0.00053015	10.4286
ENSG00000158417	EIF5B	2	99953816	100017789	226	37	3.2739	0.00053046	10.4347
ENSG00000119878	CRIPT	2	46843555	46852881	38	14	3.2675	0.00054261	10.6737
ENSG00000124160	NCOA5	20	44689624	44718591	101	27	3.2641	0.00054913	10.8019
ENSG00000163814	CDCP1	3	45123770	45187914	323	92	3.2619	0.00055334	10.8848
ENSG00000155640	C10orf12	10	98741041	98745582	11	7	3.2607	0.00055576	10.9324
ENSG00000147174	ACRC	X	70798261	70833433	40	18	3.2591	0.00055888	10.9937
ENSG00000143727	ACP1	2	264140	278283	57	19	3.2575	0.00056199	11.0549
ENSG00000145242	EPHA5	4	66185281	66536213	1811	104	3.2535	0.00056996	11.2117
ENSG00000151694	ADAM17	2	9628615	9695921	205	30	3.2524	0.00057211	11.254
ENSG00000187772	LIN28B	6	105404923	105531207	334	64	3.2508	0.00057531	11.3169
ENSG00000139842	CUL4A	13	113862552	113919399	258	22	3.2496	0.0005778	11.3659
ENSG00000066027	PPP2R5A	1	212458879	212535200	253	35	3.2489	0.00057931	11.3956
ENSG00000063169	GLTSCR1	19	48111453	48206533	485	50	3.2468	0.00058351	11.4782
ENSG00000155287	SLC25A28	10	101370282	101380366	36	10	3.2449	0.00058749	11.5565
ENSG00000112276	BVES	6	105544697	105585049	190	27	3.2449	0.00058753	11.5573
ENSG00000120471	TP53AIP1	11	128804626	128813040	47	20	3.2448	0.00058776	11.5618
ENSG00000151929	BAG3	10	121410882	121437331	133	29	3.244	0.00058923	11.5907
ENSG00000006695	COX10	17	13972813	14111994	598	62	3.2413	0.00059503	11.7048
ENSG00000137561	TTPA	8	63961112	63998612	144	28	3.2384	0.00060097	11.8217
ENSG00000149930	TAOK2	16	29984962	30003582	43	12	3.2379	0.00060197	11.8414
ENSG00000119655	NPC2	14	74942895	74960880	75	15	3.236	0.00060607	11.922
ENSG00000145675	PIK3R1	5	67511548	67597649	334	66	3.2351	0.00060807	11.9613
ENSG00000170266	GLB1	3	33038100	33138722	502	54	3.2292	0.00062067	12.2092
ENSG00000118245	TNP1	2	217724181	217724787	2	1	3.2284	0.00062247	12.2446
ENSG00000221819	C16orf3	16	90095316	90096309	8	4	3.2276	0.00062416	12.2779
ENSG00000149932	TMEM219	16	29952206	29984373	77	18	3.2272	0.00062494	12.2932
ENSG00000186094	AGBL4	1	48998527	50489585	4228	113	3.2265	0.00062662	12.3262
ENSG00000175189	INHBC	12	57828543	57844611	46	14	3.2252	0.00062949	12.3827
ENSG00000172269	DPAGT1	11	118967213	118979041	42	12	3.2246	0.00063064	12.4053
ENSG00000165898	ISCA2	14	74960423	74963809	13	5	3.2227	0.00063491	12.4893
ENSG00000255073	ZFP91-CNTF	11	58346645	58392112	152	43	3.2201	0.00064067	12.6026
ENSG00000204498	NFKBIL1	6	31514647	31526606	82	25	3.2164	0.00064895	12.7655
ENSG00000178467	P4HTM	3	49027319	49044587	33	17	3.2139	0.00065481	12.8808
ENSG00000267802	AL358333.1	14	52436014	52436247	3	2	3.2138	0.000655	12.8845
ENSG00000204130	RUFY2	10	70100864	70167051	254	26	3.2126	0.00065775	12.9386
ENSG00000135945	REV1	2	100016938	100106497	327	28	3.2113	0.00066061	12.9949
ENSG00000133315	MACROD1	11	63766030	63933578	638	99	3.2109	0.00066152	13.0128
ENSG00000167081	PBX3	9	128509624	128729656	815	33	3.2104	0.0006628	13.0379
ENSG00000106633	GCK	7	44183872	44237769	235	51	3.2099	0.00066396	13.0608
ENSG00000081248	CACNA1S	1	201008642	201081694	392	77	3.2091	0.00066583	13.0975
ENSG00000007541	PIGQ	16	616995	634136	100	17	3.2082	0.00066794	13.139
ENSG00000213865	C8orf44	8	67579850	67597799	42	21	3.2021	0.00068223	13.4201
ENSG00000125388	GRK4	4	2965335	3042474	380	36	3.2017	0.00068311	13.4375
ENSG00000096746	HNRNPH3	10	70090931	70102948	38	14	3.2013	0.00068416	13.4581
ENSG00000177352	CCDC71	3	49199968	49203754	5	2	3.1997	0.00068787	13.5311
ENSG00000169604	ANTXR1	2	69240310	69476459	1050	113	3.1988	0.00069002	13.5734
ENSG00000178187	ZNF454	5	178368192	178393434	132	32	3.1981	0.00069158	13.6041
ENSG00000132780	NASP	1	46049518	46084566	147	20	3.1963	0.00069606	13.6922
ENSG00000163346	PBXIP1	1	154916552	154928599	32	21	3.1934	0.00070306	13.8299
ENSG00000134909	ARHGAP32	11	128834955	129149219	1178	51	3.189	0.00071382	14.0416
ENSG00000177575	CD163	12	7623409	7656489	112	34	3.1886	0.00071477	14.0602
ENSG00000185669	SNAI3	16	88744090	88752901	41	21	3.1827	0.00072952	14.3504
ENSG00000082068	WDR70	5	37379314	37753537	1579	46	3.1826	0.00072979	14.3557
ENSG00000161714	PLCD3	17	43186335	43210721	119	42	3.1801	0.00073623	14.4824
ENSG00000204632	HLA-G	6	29794744	29798902	79	8	3.1776	0.00074245	14.6047
ENSG00000263020	CSNK2B-LY6G5B-1181	6	31633879	31641323	36	17	3.1771	0.0007438	14.6313
ENSG00000116329	OPRD1	1	29138654	29190208	253	32	3.1755	0.00074794	14.7127
ENSG00000105971	CAV2	7	115927434	116148595	876	69	3.1737	0.0007526	14.8044
ENSG00000136770	DNAJC1	10	22045466	22292698	716	49	3.1736	0.00075282	14.8087
ENSG00000048052	HDAC9	7	18126572	19042039	3784	288	3.1717	0.00075764	14.9035
ENSG00000134330	IAH1	2	9613787	9636672	97	17	3.1717	0.00075774	14.9055
ENSG00000118961	C2orf43	2	20883788	21022882	475	67	3.171	0.00075962	14.9425
ENSG00000196419	XRCC6	22	42017123	42060044	133	24	3.1691	0.00076449	15.0383
ENSG00000171282	RP11-1055B8.7	17	79373540	79433357	322	79	3.1691	0.00076458	15.0401
ENSG00000023697	DERA	12	16064106	16190220	394	80	3.1684	0.00076642	15.0762
ENSG00000237693	IRGM	5	150226085	150280298	278	13	3.1681	0.0007672	15.0916
ENSG00000010704	HFE	6	26087509	26098571	51	23	3.1678	0.00076798	15.1069
ENSG00000243056	EIF4EBP3	5	139927251	139929163	2	1	3.1673	0.0007693	15.1329
ENSG00000164180	TMEM161B	5	87485450	87565293	251	55	3.1665	0.00077142	15.1746
ENSG00000168066	SF1	11	64532078	64546258	31	16	3.1659	0.00077311	15.2078
ENSG00000213672	NCKIPSD	3	48701364	48723797	62	18	3.1642	0.00077753	15.2948
ENSG00000172350	ABCG4	11	119019722	119033360	41	16	3.1609	0.00078643	15.4699
ENSG00000078399	HOXA9	7	27202054	27210117	31	16	3.1576	0.00079526	15.6436
ENSG00000156709	AIFM1	X	129263337	129299861	85	18	3.153	0.00080804	15.895
ENSG00000075188	NUP37	12	102467967	102513902	173	44	3.1498	0.00081684	16.0681
ENSG00000164897	TMUB1	7	150778167	150780633	9	6	3.149	0.00081919	16.1143
ENSG00000174628	IQCK	16	19727778	19868907	461	41	3.149	0.0008192	16.1145
ENSG00000204482	LST1	6	31553901	31556686	22	14	3.1486	0.00082017	16.1336
ENSG00000183396	TMEM89	3	48658192	48659288	6	4	3.1486	0.0008203	16.1361
ENSG00000142449	FBN3	19	8130286	8214730	548	69	3.1475	0.00082328	16.1947
ENSG00000178802	MPI	15	75182346	75191798	31	17	3.1474	0.00082362	16.2014
ENSG00000256235	SMIM3	5	150157508	150176296	84	14	3.1472	0.00082415	16.2119
ENSG00000269636	AC010441.1	5	150157867	150176297	83	14	3.147	0.00082467	16.2221
ENSG00000143409	FAM63A	1	150969025	150980851	37	16	3.1468	0.00082546	16.2376
ENSG00000163285	GABRG1	4	46037786	46126098	388	34	3.1457	0.00082846	16.2966
ENSG00000224132	AC112715.2	2	238165734	238166319	2	1	3.1452	0.00082983	16.3236
ENSG00000162624	LHX8	1	75594119	75627218	114	32	3.141	0.0008418	16.559
ENSG00000143469	SYT14	1	210111538	210337636	853	48	3.141	0.00084185	16.56
ENSG00000152683	SLC30A6	2	32390933	32449448	233	40	3.1406	0.00084311	16.5848
ENSG00000102879	CORO1A	16	30194148	30200397	17	10	3.1391	0.00084729	16.667
ENSG00000088882	CPXM1	20	2774715	2781283	29	15	3.138	0.00085063	16.7327
ENSG00000100196	KDELR3	22	38864067	38879452	69	33	3.1378	0.00085112	16.7424
ENSG00000068745	IP6K2	3	48725436	48777786	146	31	3.1363	0.0008555	16.8285
ENSG00000023839	ABCC2	10	101542489	101611949	261	35	3.1353	0.00085847	16.887
ENSG00000175073	VCPIP1	8	67540722	67579452	90	21	3.1338	0.00086271	16.9704
ENSG00000068976	PYGM	11	64513861	64527769	43	12	3.1307	0.00087193	17.1517
ENSG00000114349	GNAT1	3	50229045	50233949	9	5	3.13	0.00087399	17.1923
ENSG00000147874	HAUS6	9	19053141	19103117	320	29	3.1276	0.00088127	17.3355
ENSG00000139946	PELI2	14	56584532	56768244	863	48	3.1274	0.00088177	17.3453
ENSG00000156687	UNC5D	8	35092975	35654068	1928	117	3.1262	0.00088529	17.4145
ENSG00000010671	BTK	X	100604435	100641183	114	29	3.1253	0.0008881	17.4698
ENSG00000184588	PDE4B	1	66258197	66840259	2439	146	3.1253	0.00088816	17.471
ENSG00000183023	SLC8A1	2	40324410	40838193	2853	184	3.1245	0.00089049	17.5168
ENSG00000129480	DTD2	14	31915242	31926716	47	13	3.1238	0.00089269	17.5601
ENSG00000126953	TIMM8A	X	100600649	100604184	8	4	3.12	0.00090433	17.7891
ENSG00000204580	DDR1	6	30844198	30867933	136	31	3.1179	0.00091058	17.912
ENSG00000136950	ARPC5L	9	127624409	127640003	35	15	3.1177	0.00091131	17.9264
ENSG00000108963	DPH1	17	1933404	1946724	65	28	3.1157	0.00091758	18.0497
ENSG00000204610	TRIM15	6	30130993	30140473	78	12	3.1155	0.00091816	18.0611
ENSG00000186660	ZFP91	11	58346584	58388515	138	40	3.1143	0.00092183	18.1333
ENSG00000162419	GMEB1	1	28995244	29045865	142	31	3.1139	0.0009232	18.1603
ENSG00000124783	SSR1	6	7268539	7347679	594	45	3.1121	0.00092869	18.2683
ENSG00000172530	BANP	16	87982850	88110924	824	37	3.1103	0.00093446	18.3818
ENSG00000101096	NFATC2	20	50003494	50179370	779	128	3.1041	0.00095415	18.7691
ENSG00000119943	PYROXD2	10	100143322	100174941	218	21	3.103	0.00095791	18.843
ENSG00000106819	ASPN	9	95218487	95244788	81	19	3.1024	0.00095989	18.882
ENSG00000017797	RALBP1	18	9475007	9538114	308	36	3.1019	0.00096132	18.9101
ENSG00000196532	HIST1H3C	6	26045639	26046097	3	2	3.1017	0.00096214	18.9263
ENSG00000114841	DNAH1	3	52350335	52434507	286	34	3.1013	0.0009635	18.953
ENSG00000168067	MAP4K2	11	64556290	64570713	36	24	3.0986	0.00097221	19.1243
ENSG00000182518	FAM104B	X	55169535	55187743	26	15	3.0985	0.00097242	19.1285
ENSG00000234284	ZNF879	5	178450753	178462065	67	10	3.098	0.00097411	19.1617
ENSG00000147655	RSPO2	8	108911544	109095913	775	69	3.0937	0.00098845	19.4438
ENSG00000240510	AL589765.1	1	151682909	151702070	50	17	3.093	0.00099075	19.489
ENSG00000178796	RIIAD1	1	151682909	151702281	50	17	3.093	0.00099075	19.489
ENSG00000165915	SLC39A13	11	47428683	47438047	38	13	3.0925	0.00099235	19.5205
ENSG00000158553	POM121L2	6	27253682	27279949	149	37	3.0921	0.0009937	19.5471
ENSG00000153086	ACMSD	2	135596117	135659604	206	28	3.0918	0.0009946	19.5648
ENSG00000176349	AC110781.3	7	1878222	1889567	93	16	3.0912	0.00099664	19.6049
ENSG00000115514	TXNDC9	2	99935445	99957165	81	19	3.0905	0.00099921	19.6555
ENSG00000137103	TMEM8B	9	35814448	35854844	160	43	3.0905	0.00099925	19.6562
ENSG00000071082	RPL31	2	101618177	101640494	81	19	3.0901	0.0010003	19.6769
ENSG00000253787	RP11-404L6.2	5	67485704	67494235	47	17	3.0901	0.0010006	19.6828
ENSG00000103502	CDIPT	16	29869678	29875057	13	9	3.09	0.0010007	19.6848
ENSG00000138834	MAPK8IP3	16	1756184	1820318	244	54	3.0886	0.0010055	19.7792
ENSG00000080561	MID2	X	107068985	107170423	172	32	3.0886	0.0010056	19.7812
ENSG00000109572	CLCN3	4	170533784	170644824	430	42	3.0882	0.001007	19.8087
ENSG00000185499	MUC1	1	155158300	155162707	6	4	3.0861	0.0010141	19.9484
ENSG00000131196	NFATC1	18	77155856	77289325	838	71	3.0855	0.0010161	19.9877
ENSG00000008300	CELSR3	3	48673902	48700348	46	14	3.0851	0.0010173	20.0113
ENSG00000173406	DAB1	1	57460451	59012406	7024	391	3.0814	0.00103	20.2611
ENSG00000139624	CERS5	12	50523575	50561288	110	20	3.0801	0.0010345	20.3496
ENSG00000136044	APPL2	12	105567074	105630016	316	36	3.0801	0.0010347	20.3536
ENSG00000136935	GOLGA1	9	127640646	127710771	213	42	3.0797	0.0010361	20.3811
ENSG00000090447	TFAP4	16	4307187	4323076	44	14	3.0779	0.0010424	20.5051
ENSG00000066117	SMARCD1	12	50478755	50494495	35	12	3.0732	0.0010587	20.8257
ENSG00000134575	ACP2	11	47260853	47270457	41	11	3.073	0.0010595	20.8414
ENSG00000268162	HBCBP	12	57390745	57391335	4	2	3.0726	0.0010611	20.8729
ENSG00000099785	MARCH2	19	8478154	8503901	133	37	3.0715	0.0010648	20.9457
ENSG00000250565	ATP6V1E2	2	46717889	46769696	262	35	3.0696	0.0010718	21.0834
ENSG00000164346	NSA2	5	74062817	74072737	31	9	3.0684	0.0010759	21.164
ENSG00000035115	SH3YL1	2	217730	266398	168	30	3.0672	0.0010804	21.2525
ENSG00000128710	HOXD10	2	176973518	176984670	42	18	3.0671	0.0010808	21.2604
ENSG00000043143	JADE2	5	133860003	133918918	237	55	3.0637	0.0010932	21.5043
ENSG00000122787	AKR1D1	7	137687070	137802732	489	69	3.0625	0.0010975	21.5889
ENSG00000178761	FAM219B	15	75192328	75199462	20	11	3.0606	0.0011045	21.7266
ENSG00000107185	RGP1	9	35749203	35758572	43	12	3.0596	0.001108	21.7955
ENSG00000248712	CCDC153	11	119060347	119067479	26	13	3.0572	0.0011171	21.9745
ENSG00000070610	GBA2	9	35736863	35749983	31	18	3.0556	0.0011232	22.0945
ENSG00000144339	TMEFF2	2	192813769	193060435	898	132	3.0533	0.0011317	22.2617
ENSG00000070081	NUCB2	11	17229700	17371521	456	43	3.0525	0.0011347	22.3207
ENSG00000185480	PARPBP	12	102513956	102591298	303	35	3.0524	0.0011352	22.3305
ENSG00000112561	TFEB	6	41651716	41703997	211	45	3.052	0.0011367	22.36
ENSG00000164347	GFM2	5	74017029	74063196	148	26	3.0519	0.0011368	22.362
ENSG00000126226	PCID2	13	113831891	113863029	91	26	3.0517	0.0011378	22.3817
ENSG00000163394	CCKAR	4	26483022	26492084	41	14	3.0515	0.0011384	22.3935
ENSG00000073711	PPP2R3A	3	135684515	135866733	646	52	3.0514	0.001139	22.4053
ENSG00000087008	ACOX3	4	8368009	8442450	445	50	3.0489	0.0011486	22.5941
ENSG00000103091	WDR59	16	74907468	75034071	647	85	3.0462	0.0011586	22.7908
ENSG00000196141	SPATS2L	2	201170604	201346986	612	74	3.0436	0.0011688	22.9915
ENSG00000165916	PSMC3	11	47440320	47447993	34	13	3.0417	0.0011762	23.137
ENSG00000165995	CACNB2	10	18429606	18830798	2312	159	3.0398	0.0011837	23.2846
ENSG00000198650	TAT	16	71599563	71611033	42	20	3.0394	0.0011853	23.316
ENSG00000255432	RP11-831H9.11	11	62417166	62432650	44	15	3.0388	0.0011875	23.3593
ENSG00000204683	C10orf113	10	21414692	21435488	63	27	3.0369	0.001195	23.5068
ENSG00000134982	APC	5	112043195	112181936	614	48	3.0368	0.0011954	23.5147
ENSG00000237136	C4orf51	4	146601356	146692184	391	56	3.0351	0.0012021	23.6465
ENSG00000198467	TPM2	9	35681989	35691017	32	12	3.0283	0.0012298	24.1914
ENSG00000105974	CAV1	7	116164839	116201233	150	28	3.0263	0.0012379	24.3507
ENSG00000176340	COX8A	11	63742079	63744015	6	4	3.0254	0.0012415	24.4215
ENSG00000183978	COA3	17	40947165	40950722	8	5	3.0231	0.0012508	24.6045
ENSG00000104205	SGK3	8	67624653	67774257	444	36	3.0219	0.0012558	24.7028
ENSG00000146285	SCML4	6	108025308	108145521	692	42	3.0204	0.0012622	24.8287
ENSG00000233889	AL353698.1	X	56100757	56102014	6	3	3.02	0.0012638	24.8602
ENSG00000174483	BBS1	11	66278077	66301098	81	20	3.0178	0.0012733	25.0471
ENSG00000172046	USP19	3	49145479	49158371	26	14	3.0165	0.0012785	25.1494
ENSG00000177380	PPFIA3	19	49622646	49654283	145	33	3.0144	0.0012876	25.3284
ENSG00000128585	MKLN1	7	130794855	131181395	1428	147	3.0104	0.0013045	25.6608
ENSG00000174547	MRPL11	11	66202546	66234209	74	32	3.0095	0.0013085	25.7395
ENSG00000143970	ASXL2	2	25956622	26101385	511	33	3.0084	0.0013131	25.83
ENSG00000166225	FRS2	12	69864129	69973562	413	35	3.0065	0.0013216	25.9972
ENSG00000239697	TNFSF12	17	7452208	7464925	52	18	3.0044	0.0013305	26.1723
ENSG00000248871	TNFSF12-TNFSF13	17	7452416	7464918	52	18	3.0044	0.0013305	26.1723
ENSG00000198794	SCAMP5	15	75249560	75313837	248	39	3.004	0.0013322	26.2057
ENSG00000054392	HHAT	1	210501596	210849638	1879	160	3.0034	0.0013349	26.2588
ENSG00000076003	MCM6	2	136597196	136633996	118	23	3.0032	0.0013357	26.2746
ENSG00000189079	ARID2	12	46123448	46301823	372	69	3.0021	0.0013406	26.3709
ENSG00000256349	CTD-3074O7.11	11	66276550	66301084	86	21	3.0021	0.0013408	26.3749
ENSG00000056586	RC3H2	9	125606835	125667620	184	40	3.002	0.0013409	26.3768
ENSG00000103260	METRN	16	765115	769655	26	7	2.9982	0.0013578	26.7093
ENSG00000030419	IKZF2	2	213864429	214017151	667	51	2.9971	0.0013627	26.8057
ENSG00000182319	SGK223	8	8175258	8244008	372	54	2.997	0.0013633	26.8175
ENSG00000101246	ARFRP1	20	62329996	62339377	33	11	2.9967	0.0013644	26.8391
ENSG00000126231	PROZ	13	113812968	113826694	65	15	2.9966	0.0013651	26.8529
ENSG00000166278	C2	6	31865562	31913449	207	52	2.9955	0.0013699	26.9473
ENSG00000165072	MAMDC2	9	72658497	72841886	763	33	2.9939	0.0013773	27.0929
ENSG00000103485	QPRT	16	29674600	29710020	95	37	2.9939	0.0013773	27.0929
ENSG00000117597	DIEXF	1	210001352	210030910	139	22	2.9932	0.0013803	27.1519
ENSG00000180475	OR10Q1	11	57995354	57996390	4	2	2.9932	0.0013805	27.1558
ENSG00000223865	HLA-DPB1	6	33043703	33054978	263	23	2.9919	0.001386	27.264
ENSG00000188672	RHCE	1	25688740	25756683	167	25	2.9908	0.0013911	27.3643
ENSG00000176083	ZNF683	1	26688125	26701013	69	18	2.9906	0.0013922	27.386
ENSG00000169242	EFNA1	1	155099936	155107333	26	12	2.9893	0.0013979	27.4981
ENSG00000198887	SMC5	9	72873937	72969804	366	31	2.9889	0.0014001	27.5414
ENSG00000058866	DGKG	3	185823457	186080026	1000	185	2.9884	0.0014022	27.5827
ENSG00000131323	TRAF3	14	103243813	103377837	552	41	2.9878	0.0014049	27.6358
ENSG00000166226	CCT2	12	69979114	69995350	74	17	2.9865	0.0014108	27.7518
ENSG00000110169	HPX	11	6452279	6463847	39	13	2.9856	0.0014153	27.8404
ENSG00000109736	MFSD10	4	2932288	2936586	22	12	2.985	0.0014177	27.8876
ENSG00000124786	SLC35B3	6	8413301	8435794	105	15	2.9846	0.0014198	27.9289
ENSG00000173227	SYT12	11	66774249	66818334	105	50	2.9835	0.001425	28.0312
ENSG00000189299	FOXR2	X	55649833	55652621	3	1	2.9794	0.0014442	28.4089
ENSG00000205464	ATP6AP1L	5	81575281	81682796	371	55	2.9789	0.0014466	28.4561
ENSG00000112655	PTK7	6	43044006	43129457	326	66	2.9789	0.0014467	28.458
ENSG00000149923	PPP4C	16	30087299	30096698	31	16	2.978	0.0014506	28.5348
ENSG00000169946	ZFPM2	8	106330920	106816760	1690	166	2.9771	0.0014547	28.6154
ENSG00000065600	TMEM206	1	212537273	212588243	188	41	2.9762	0.0014591	28.702
ENSG00000242689	CNTF	11	58390146	58393198	12	7	2.976	0.0014602	28.7236
ENSG00000204344	STK19	6	31938868	31950598	53	23	2.9753	0.0014636	28.7905
ENSG00000052795	FNIP2	4	159690290	159829201	374	41	2.9744	0.0014679	28.8751
ENSG00000182134	TDRKH	1	151742583	151763892	82	10	2.9738	0.0014707	28.9301
ENSG00000068831	RASGRP2	11	64494383	64512928	39	12	2.9726	0.0014763	29.0403
ENSG00000273154	RP4-583P15.15	20	62340216	62370456	138	22	2.9719	0.0014796	29.1052
ENSG00000076984	MAP2K7	19	7968728	7979363	63	27	2.9717	0.0014809	29.1308
ENSG00000135205	CCDC146	7	76751751	76958850	931	55	2.9709	0.0014848	29.2075
ENSG00000268367	AC126614.1	12	57810198	57810536	1	1	2.9702	0.001488	29.2704
ENSG00000268635	DKFZP434E1119	11	77184416	77188074	13	7	2.9698	0.0014898	29.3059
ENSG00000243509	TNFRSF6B	20	62328021	62330037	19	7	2.9697	0.0014907	29.3236
ENSG00000164889	SLC4A2	7	150754297	150773614	75	21	2.9695	0.0014914	29.3373
ENSG00000135643	KCNMB4	12	70760056	70828072	341	46	2.9686	0.0014956	29.4199
ENSG00000172053	QARS	3	49133365	49142553	20	10	2.9676	0.0015007	29.5203
ENSG00000138696	BMPR1B	4	95679119	96079599	1894	94	2.9674	0.0015015	29.536
ENSG00000133794	ARNTL	11	13298199	13408813	407	71	2.9658	0.0015094	29.6914
ENSG00000158691	ZSCAN12	6	28346732	28367511	101	20	2.9654	0.0015114	29.7307
ENSG00000104885	DOT1L	19	2164148	2232577	377	65	2.9644	0.0015162	29.8252
ENSG00000169282	KCNAB1	3	155755490	156256545	2157	119	2.9631	0.0015227	29.953
ENSG00000171587	DSCAM	21	41382926	42219065	4674	317	2.9627	0.0015248	29.9943
ENSG00000168172	HOOK3	8	42752075	42885682	450	34	2.9614	0.0015312	30.1202
ENSG00000184825	HIST1H2AH	6	27114861	27115317	5	3	2.9577	0.0015498	30.4861
ENSG00000189298	ZKSCAN3	6	28317691	28336947	94	24	2.9564	0.0015563	30.614
ENSG00000173992	CCS	11	66360292	66373490	26	14	2.9498	0.0015901	31.2789
ENSG00000117593	DARS2	1	173793641	173827684	68	23	2.9486	0.0015961	31.3969
ENSG00000197114	ZGPAT	20	62338817	62367494	131	22	2.9482	0.0015979	31.4323
ENSG00000070087	PFN2	3	149682691	149768575	336	39	2.9477	0.0016007	31.4874
ENSG00000163512	AZI2	3	28356494	28390618	83	27	2.9471	0.0016037	31.5464
ENSG00000139547	RDH16	12	57345219	57353158	23	9	2.9462	0.0016087	31.6447
ENSG00000213853	EMP2	16	10622279	10674555	355	82	2.946	0.0016096	31.6624
ENSG00000025772	TOMM34	20	43570771	43589127	63	25	2.9452	0.0016136	31.7411
ENSG00000134594	RAB33A	X	129305623	129318844	31	8	2.9452	0.0016138	31.7451
ENSG00000138080	EMILIN1	2	27301435	27309271	20	13	2.9451	0.0016142	31.7529
ENSG00000135213	POM121C	7	75046066	75115548	268	37	2.9446	0.0016166	31.8001
ENSG00000130164	LDLR	19	11200038	11244492	259	45	2.9438	0.0016211	31.8887
ENSG00000011600	TYROBP	19	36395303	36399197	30	10	2.9428	0.0016264	31.9929
ENSG00000132912	DCTN4	5	150088002	150138671	173	18	2.9427	0.0016266	31.9968
ENSG00000049239	H6PD	1	9294834	9331396	181	46	2.9423	0.0016288	32.0401
ENSG00000140332	TLE3	15	70340129	70390515	220	46	2.9417	0.001632	32.1031
ENSG00000247596	TWF2	3	52262626	52273276	52	19	2.9414	0.0016337	32.1365
ENSG00000136874	STX17	9	102668915	102732618	199	32	2.9407	0.0016372	32.2054
ENSG00000141985	SH3GL1	19	4360367	4400544	167	47	2.9384	0.0016494	32.4453
ENSG00000134294	SLC38A2	12	46751972	46766650	51	18	2.938	0.0016519	32.4945
ENSG00000100201	DDX17	22	38879445	38903665	73	30	2.9351	0.0016674	32.7994
ENSG00000257184	RP1-170O19.20	7	27203154	27219632	52	24	2.9344	0.0016708	32.8663
ENSG00000100387	RBX1	22	41347351	41369313	47	22	2.9341	0.0016724	32.8978
ENSG00000186334	SLC36A3	5	150656323	150683327	157	21	2.934	0.001673	32.9096
ENSG00000198492	YTHDF2	1	29063133	29096287	93	24	2.9333	0.0016767	32.9824
ENSG00000123066	MED13L	12	116395711	116715143	928	69	2.9301	0.0016942	33.3266
ENSG00000111237	VPS29	12	110928902	110939922	34	12	2.9297	0.0016964	33.3699
ENSG00000124920	MYRF	11	61520114	61555990	104	31	2.9293	0.0016986	33.4132
ENSG00000177125	ZBTB34	9	129622944	129648157	64	30	2.9282	0.0017048	33.5351
ENSG00000130775	THEMIS2	1	28199055	28213196	62	15	2.9255	0.0017192	33.8184
ENSG00000136938	ANP32B	9	100745643	100778225	93	39	2.9251	0.0017216	33.8656
ENSG00000056277	ZNF280C	X	129336685	129402873	172	26	2.9243	0.0017259	33.9502
ENSG00000215218	UBE2QL1	5	6448736	6495022	228	54	2.9222	0.001738	34.1882
ENSG00000204178	TMEM57	1	25757388	25826700	183	20	2.9217	0.0017409	34.2452
ENSG00000000005	TNMD	X	99839799	99854882	33	15	2.9212	0.0017433	34.2925
ENSG00000236669	AC006372.1	7	157318477	157320019	7	4	2.9198	0.0017514	34.4518
ENSG00000162004	CCDC78	16	772582	776954	24	12	2.9192	0.0017545	34.5128
ENSG00000136051	KIAA1033	12	105501102	105562912	231	38	2.9173	0.0017657	34.7331
ENSG00000171448	ZBTB26	9	125677845	125693779	44	16	2.9163	0.0017708	34.8334
ENSG00000117601	SERPINC1	1	173872947	173886516	46	14	2.9127	0.0017915	35.2406
ENSG00000069020	MAST4	5	65892176	66465423	2505	147	2.9101	0.0018063	35.5317
ENSG00000137845	ADAM10	15	58887403	59042177	533	42	2.91	0.0018072	35.5494
ENSG00000158545	ZC3H18	16	88636789	88698374	361	55	2.9096	0.0018096	35.5966
ENSG00000213578	CPLX3	15	75118888	75124141	13	7	2.9083	0.0018172	35.7461
ENSG00000105696	TMEM59L	19	18718240	18731849	59	18	2.9081	0.0018184	35.7697
ENSG00000163131	CTSS	1	150702672	150738433	97	18	2.9073	0.0018229	35.8583
ENSG00000143437	ARNT	1	150782181	150849244	181	34	2.9071	0.0018242	35.8838
ENSG00000042429	MED17	11	93517393	93547861	85	21	2.9059	0.0018308	36.0137
ENSG00000134852	CLOCK	4	56294070	56413305	556	23	2.9056	0.0018326	36.0491
ENSG00000164951	PDP1	8	94870035	94938294	295	33	2.9051	0.0018355	36.1061
ENSG00000154127	UBASH3B	11	122526383	122685181	780	120	2.9047	0.0018378	36.1514
ENSG00000159202	UBE2Z	17	46985731	47006418	84	12	2.9047	0.0018381	36.1573
ENSG00000118271	TTR	18	29171689	29178974	17	7	2.904	0.0018419	36.232
ENSG00000197724	PHF2	9	96338689	96441869	610	38	2.9031	0.0018475	36.3422
ENSG00000128383	APOBEC3A	22	39348746	39359188	35	17	2.902	0.001854	36.47
ENSG00000100380	ST13	22	41220539	41253026	95	37	2.9016	0.0018565	36.5192
ENSG00000167822	OR8J3	11	55904247	55905194	6	2	2.9005	0.0018631	36.649
ENSG00000011405	PIK3C2A	11	17099277	17229530	418	50	2.8994	0.0018692	36.769
ENSG00000111371	SLC38A1	12	46576846	46663800	306	62	2.8993	0.00187	36.7848
ENSG00000248167	TRIM39-RPP21	6	30297359	30314631	91	20	2.8991	0.001871	36.8044
ENSG00000111249	CUX2	12	111471828	111788358	914	110	2.8987	0.0018739	36.8615
ENSG00000248905	FMN1	15	33057747	33486897	2683	191	2.8935	0.0019047	37.4674
ENSG00000187690	CXorf67	X	51149767	51151687	2	1	2.8923	0.0019119	37.609
ENSG00000179008	C14orf39	14	60863187	60982261	381	26	2.8919	0.0019145	37.6601
ENSG00000125520	SLC2A4RG	20	62371214	62374858	22	9	2.8916	0.0019162	37.6936
ENSG00000171634	BPTF	17	65821640	65980494	486	49	2.8913	0.0019183	37.7349
ENSG00000120860	CCDC53	12	102406705	102455927	148	31	2.8903	0.0019246	37.8588
ENSG00000204599	TRIM39	6	30294256	30311506	82	18	2.8896	0.0019285	37.9355
ENSG00000198939	ZFP2	5	178322895	178360213	196	26	2.8892	0.0019309	37.9827
ENSG00000172301	COPRS	17	30178883	30186356	24	13	2.8879	0.0019391	38.144
ENSG00000165417	GTF2A1	14	81641796	81687721	147	35	2.8876	0.0019413	38.1873
ENSG00000139990	DCAF5	14	69517598	69619867	301	41	2.8872	0.0019432	38.2247
ENSG00000132361	CLUH	17	2592680	2615957	84	26	2.8829	0.0019699	38.7499
ENSG00000162194	C11orf48	11	62430287	62439727	32	10	2.879	0.0019948	39.2397
ENSG00000241370	RPP21	6	30312908	30314661	14	7	2.8762	0.0020124	39.5859
ENSG00000100129	EIF3L	22	38244875	38285414	111	35	2.8755	0.002017	39.6764
ENSG00000148120	C9orf3	9	97488983	97849441	1474	52	2.8751	0.0020195	39.7256
ENSG00000231852	CYP21A2	6	32006042	32009447	35	21	2.8747	0.0020219	39.7728
ENSG00000110172	CHORDC1	11	89934328	89956532	89	13	2.8727	0.0020348	40.0266
ENSG00000114378	HYAL1	3	50337320	50349812	37	16	2.8702	0.0020509	40.3433
ENSG00000159899	NPR2	9	35792151	35809729	44	10	2.8697	0.0020543	40.4101
ENSG00000082898	XPO1	2	61704984	61765761	197	35	2.8693	0.0020569	40.4613
ENSG00000163235	TGFA	2	70674412	70781325	478	65	2.8692	0.0020573	40.4691
ENSG00000189241	TSPYL1	6	116597741	116601066	15	7	2.8686	0.0020616	40.5537
ENSG00000179912	R3HDM2	12	57643392	57824788	439	46	2.8662	0.0020774	40.8645
ENSG00000258830	RP11-123K3.4	12	57643392	57690267	114	39	2.866	0.0020787	40.8901
ENSG00000225614	ZNF469	16	88493879	88507165	69	34	2.8647	0.0020871	41.0553
ENSG00000125999	BPIFB1	20	31861286	31897684	134	31	2.8636	0.0020942	41.195
ENSG00000163421	PROK2	3	71820807	71834357	58	24	2.8633	0.0020962	41.2344
ENSG00000145996	CDKAL1	6	20534688	21232635	3060	132	2.8626	0.002101	41.3288
ENSG00000123500	COL10A1	6	116440086	116479910	132	36	2.8618	0.0021063	41.433
ENSG00000204439	C6orf47	6	31626075	31628549	11	7	2.8606	0.0021139	41.5825
ENSG00000181264	TMEM136	11	120195838	120204391	33	14	2.8597	0.0021205	41.7124
ENSG00000139218	SCAF11	12	46312914	46385903	196	58	2.8595	0.0021212	41.7261
ENSG00000145808	ADAMTS19	5	128795958	129074376	1111	53	2.8594	0.0021225	41.7517
ENSG00000204271	SPIN3	X	57002803	57021970	25	12	2.8593	0.0021231	41.7635
ENSG00000173821	RNF213	17	78234665	78372586	662	93	2.859	0.0021247	41.795
ENSG00000185158	LRRC37B	17	30334891	30380523	126	32	2.8568	0.0021394	42.0841
ENSG00000204475	NCR3	6	31556672	31560762	30	15	2.8566	0.0021409	42.1136
ENSG00000142949	PTPRF	1	43990858	44089343	413	43	2.8551	0.0021514	42.3202
ENSG00000136546	SCN7A	2	167260083	167350757	370	46	2.8545	0.0021549	42.389
ENSG00000173705	SUSD5	3	33191537	33260707	321	35	2.8525	0.0021691	42.6684
ENSG00000152348	ATG10	5	81267844	81572676	881	72	2.8513	0.0021772	42.8277
ENSG00000132170	PPARG	3	12328867	12475855	580	59	2.8505	0.0021822	42.9261
ENSG00000185963	BICD2	9	95473645	95527094	214	31	2.8488	0.0021945	43.168
ENSG00000095380	NANS	9	100819021	100845357	69	16	2.8461	0.0022126	43.5241
ENSG00000100206	DMC1	22	38914954	38966291	153	49	2.8439	0.0022282	43.8309
ENSG00000137098	SPAG8	9	35808042	35812269	10	6	2.843	0.0022344	43.9529
ENSG00000197386	HTT	4	3076408	3245676	638	48	2.842	0.0022415	44.0925
ENSG00000140365	COMMD4	15	75628232	75634268	27	12	2.8412	0.002247	44.2007
ENSG00000041353	RAB27B	18	52385091	52562747	761	53	2.8402	0.0022541	44.3404
ENSG00000165985	C1QL3	10	16555742	16564004	43	12	2.8402	0.0022543	44.3443
ENSG00000150244	TRIM48	11	55029658	55038595	33	18	2.8386	0.0022654	44.5627
ENSG00000134308	YWHAQ	2	9724101	9771143	180	38	2.837	0.0022771	44.7928
ENSG00000073861	TBX21	17	45810610	45823485	58	17	2.837	0.0022773	44.7968
ENSG00000204922	C11orf83	11	62437745	62441159	8	2	2.8362	0.0022825	44.8991
ENSG00000231672	DIRC3	2	218148742	218621316	2125	126	2.8359	0.0022849	44.9463
ENSG00000138071	ACTR2	2	65454887	65498387	166	27	2.8351	0.0022905	45.0564
ENSG00000128342	LIF	22	30636436	30642840	23	11	2.8343	0.0022961	45.1666
ENSG00000159210	SNF8	17	47006678	47022479	83	17	2.8342	0.0022968	45.1804
ENSG00000165209	STRBP	9	125871779	126030855	350	57	2.8335	0.0023024	45.2905
ENSG00000110367	DDX6	11	118620034	118661858	142	28	2.8333	0.0023037	45.3161
ENSG00000147872	PLIN2	9	19108373	19149288	235	57	2.8328	0.0023072	45.3849
ENSG00000172260	NEGR1	1	71861623	72748417	3040	167	2.8315	0.0023164	45.5659
ENSG00000162409	PRKAA2	1	57110995	57181008	373	32	2.8288	0.0023363	45.9574
ENSG00000133812	SBF2	11	9800214	10315754	2673	68	2.8286	0.0023375	45.981
ENSG00000189292	FAM150B	2	279558	288851	30	11	2.8275	0.0023456	46.1403
ENSG00000082497	SERTAD4	1	210406144	210419976	46	27	2.8263	0.0023546	46.3173
ENSG00000080802	CNOT4	7	135046547	135194875	444	60	2.8257	0.0023591	46.4059
ENSG00000164885	CDK5	7	150750899	150755617	15	7	2.8238	0.0023726	46.6714
ENSG00000114491	UMPS	3	124449213	124464040	73	16	2.8195	0.0024047	47.3029
ENSG00000168631	DPCR1	6	30908749	30921998	52	20	2.8195	0.0024051	47.3107
ENSG00000197697	HIST1H2BE	6	26183958	26184454	5	3	2.8191	0.0024076	47.3599
ENSG00000196914	ARHGEF12	11	120207787	120360645	508	36	2.8188	0.0024103	47.413
ENSG00000197914	HIST1H4K	6	27798952	27799305	2	1	2.8186	0.0024113	47.4327
ENSG00000166900	STX3	11	59480929	59573354	440	25	2.8184	0.0024135	47.476
ENSG00000103550	KNOP1	16	19714902	19729557	49	9	2.8172	0.0024225	47.653
ENSG00000253350	RP11-127H5.1	8	105602961	106431488	3256	191	2.8162	0.0024299	47.7986
ENSG00000170935	NCBP2L	X	107020963	107037912	39	13	2.8161	0.0024302	47.8045
ENSG00000065491	TBC1D22B	6	37225548	37300746	273	35	2.8155	0.0024352	47.9028
ENSG00000127337	YEATS4	12	69753483	69784576	176	24	2.8138	0.0024483	48.1605
ENSG00000134686	PHC2	1	33789224	33896653	450	43	2.8133	0.0024521	48.2353
ENSG00000204188	GGNBP1	6	33551515	33556803	31	13	2.8115	0.0024655	48.4989
ENSG00000126778	SIX1	14	61110133	61124977	37	18	2.8076	0.0024954	49.087
ENSG00000174165	ZDHHC24	11	66288108	66313709	93	21	2.8072	0.0024989	49.1559
ENSG00000215183	MSMP	9	35752987	35756610	14	7	2.8065	0.0025045	49.266
ENSG00000203896	LIME1	20	62366815	62370456	19	8	2.8058	0.0025097	49.3683
ENSG00000169592	INO80E	16	30006615	30017114	49	15	2.8049	0.002517	49.5119
ENSG00000125356	NDUFA1	X	119005450	119010625	31	8	2.8044	0.0025201	49.5729
ENSG00000184302	SIX6	14	60975669	60979568	17	9	2.8031	0.0025308	49.7834
ENSG00000165970	SLC6A5	11	20620946	20680831	373	44	2.8007	0.0025494	50.1492
ENSG00000126460	PRRG2	19	50083903	50094272	49	12	2.7984	0.0025677	50.5092
ENSG00000163081	CCDC140	2	223162866	223169936	20	13	2.7979	0.0025721	50.5958
ENSG00000136628	EPRS	1	220141943	220220000	356	18	2.7972	0.0025774	50.7
ENSG00000106636	YKT6	7	44240567	44253893	47	16	2.7967	0.0025812	50.7748
ENSG00000187166	H1FNT	12	48722763	48724062	8	5	2.7945	0.0025993	51.1308
ENSG00000144909	OSBPL11	3	125247702	125313934	326	27	2.7944	0.0025994	51.1328
ENSG00000038219	BOD1L1	4	13570362	13629347	186	49	2.7941	0.0026022	51.1879
ENSG00000203691	AC092811.1	1	225600404	225602040	6	3	2.7937	0.0026051	51.2449
ENSG00000157933	SKI	1	2160134	2241558	405	91	2.7933	0.0026084	51.3098
ENSG00000178691	SUZ12	17	30264037	30328064	260	19	2.7923	0.0026169	51.477
ENSG00000137404	NRM	6	30655824	30659197	25	10	2.7913	0.0026248	51.6324
ENSG00000011454	RABGAP1	9	125703112	125867145	467	40	2.7904	0.0026324	51.7819
ENSG00000081177	EXD2	14	69658228	69709075	169	32	2.7899	0.0026361	51.8547
ENSG00000120498	TEX11	X	69748790	70128581	1195	54	2.7885	0.0026472	52.0731
ENSG00000204681	GABBR1	6	29523406	29601753	457	58	2.7877	0.0026538	52.2029
ENSG00000125812	GZF1	20	23342787	23353700	41	11	2.7865	0.0026644	52.4114
ENSG00000116406	EDEM3	1	184659365	184724047	332	16	2.7856	0.0026713	52.5471
ENSG00000185278	ZBTB37	1	173837220	173872687	143	25	2.7838	0.0026861	52.8383
ENSG00000196757	ZNF700	19	12035883	12061588	119	19	2.7836	0.002688	52.8756
ENSG00000171763	SPATA5L1	15	45694529	45713617	47	12	2.7834	0.0026893	52.9012
ENSG00000187601	MAGEH1	X	55478538	55479998	2	1	2.7833	0.0026903	52.9209
ENSG00000182481	KPNA2	17	66031635	66042958	52	11	2.7816	0.0027042	53.1943
ENSG00000100399	CHADL	22	41625517	41636938	65	20	2.779	0.0027264	53.631
ENSG00000197647	ZNF433	19	12125547	12146556	62	19	2.7788	0.0027281	53.6645
ENSG00000108651	UTP6	17	30187923	30228784	153	28	2.7778	0.0027367	53.8336
ENSG00000120586	MRC1	10	18098352	18200091	42	21	2.776	0.0027519	54.1326
ENSG00000186130	ZBTB6	9	125670335	125675609	17	8	2.7751	0.0027596	54.2841
ENSG00000106785	TRIM14	9	100831557	100881494	157	40	2.772	0.0027853	54.7896
ENSG00000188130	MAPK12	22	50683879	50700254	97	22	2.7703	0.0028004	55.0867
ENSG00000183722	LHFP	13	39917029	40177665	1233	112	2.7693	0.0028087	55.2499
ENSG00000245848	CEBPA	19	33790840	33793470	6	2	2.7691	0.0028106	55.2873
ENSG00000188001	TPRG1	3	188665003	189043093	1392	150	2.7668	0.0028309	55.6866
ENSG00000128268	MGAT3	22	39853349	39888199	101	38	2.7666	0.0028322	55.7122
ENSG00000157429	ZNF19	16	71498453	71598992	323	61	2.7657	0.0028403	55.8715
ENSG00000169507	SLC38A11	2	165752696	165812035	262	27	2.7649	0.0028469	56.0014
ENSG00000181652	ATG9B	7	150709297	150721586	47	25	2.7637	0.0028571	56.202
ENSG00000112763	BTN2A1	6	26458150	26476849	106	27	2.7621	0.0028713	56.4813
ENSG00000144792	ZNF660	3	44619715	44641186	71	23	2.7609	0.0028822	56.6958
ENSG00000149926	FAM57B	16	30035748	30064299	85	22	2.7605	0.0028856	56.7626
ENSG00000139800	ZIC5	13	100615218	100624163	29	15	2.7601	0.0028895	56.8394
ENSG00000072501	SMC1A	X	53401070	53449677	62	39	2.7594	0.0028952	56.9515
ENSG00000131931	THAP1	8	42691817	42698468	24	14	2.7594	0.0028957	56.9613
ENSG00000124006	OBSL1	2	220415451	220436581	105	26	2.7587	0.0029013	57.0715
ENSG00000148926	ADM	11	10326227	10328944	3	2	2.7576	0.002911	57.2623
ENSG00000100027	YPEL1	22	22051833	22090123	170	44	2.7522	0.00296	58.2262
ENSG00000058453	CROCC	1	17066768	17299474	486	152	2.752	0.0029614	58.2537
ENSG00000121940	CLCC1	1	109472130	109506111	158	36	2.7514	0.0029669	58.3619
ENSG00000230891	LINC00692	3	25900024	25915191	50	12	2.7512	0.002969	58.4032
ENSG00000140474	ULK3	15	75128457	75135687	27	9	2.7512	0.0029693	58.4091
ENSG00000170516	COX7B2	4	46736844	46911252	751	52	2.751	0.0029711	58.4445
ENSG00000187741	FANCA	16	89803957	89883065	658	31	2.7505	0.0029756	58.533
ENSG00000153563	CD8A	2	87011729	87035519	98	14	2.75	0.0029797	58.6137
ENSG00000084676	NCOA1	2	24714783	24993571	984	61	2.748	0.0029977	58.9678
ENSG00000198931	APRT	16	88875747	88878352	19	12	2.7461	0.003015	59.3081
ENSG00000124120	TTPAL	20	43104526	43123244	56	20	2.7453	0.0030223	59.4517
ENSG00000122694	GLIPR2	9	36136732	36163910	127	37	2.7429	0.0030453	59.9041
ENSG00000204536	CCHCR1	6	31110216	31126015	187	29	2.7428	0.0030463	59.9238
ENSG00000167487	KLHL26	19	18747775	18781309	145	35	2.7409	0.0030639	60.27
ENSG00000112282	MED23	6	131895106	131949369	114	39	2.7401	0.0030707	60.4037
ENSG00000146205	ANO7	2	242127924	242164792	232	63	2.7393	0.0030786	60.5591
ENSG00000162374	ELAVL4	1	50513686	50669458	397	86	2.7385	0.0030862	60.7086
ENSG00000154589	LY96	8	74903587	74941322	159	33	2.7368	0.0031021	61.0214
ENSG00000117748	RPA2	1	28218035	28241257	100	17	2.7365	0.0031044	61.0667
ENSG00000132429	POPDC3	6	105606155	105627870	96	16	2.7359	0.0031102	61.1807
ENSG00000198812	LRRC10	12	70002351	70004942	10	7	2.7346	0.0031231	61.4345
ENSG00000172738	TMEM217	6	37179956	37225931	132	41	2.7344	0.0031251	61.4738
ENSG00000225940	AC022431.2	5	55807394	55902059	567	81	2.7335	0.0031332	61.6332
ENSG00000109756	RAPGEF2	4	160025330	160281321	814	71	2.732	0.0031471	61.9066
ENSG00000243444	PALM2	9	112403068	112713755	1637	129	2.7319	0.0031483	61.9302
ENSG00000130173	C19orf80	19	11348178	11352619	11	6	2.7316	0.0031518	61.9991
ENSG00000171695	C20orf201	20	62714733	62715712	3	1	2.731	0.0031569	62.0994
ENSG00000119314	PTBP3	9	114980715	115095947	505	27	2.7292	0.0031748	62.4515
ENSG00000137872	SEMA6D	15	47476298	48066420	2575	103	2.7277	0.0031886	62.723
ENSG00000086589	RBM22	5	150070356	150080669	29	15	2.7268	0.0031975	62.898
ENSG00000258945	RP11-497E19.2	14	85994943	85995730	4	2	2.7265	0.0032007	62.961
ENSG00000036530	CYP46A1	14	100150641	100193638	179	34	2.7251	0.0032139	63.2206
ENSG00000172404	DNAJB7	22	41255553	41258130	9	6	2.7247	0.0032181	63.3032
ENSG00000077809	GTF2I	7	74071994	74175026	211	54	2.7247	0.0032184	63.3091
ENSG00000178425	NT5DC1	6	116422012	116570660	579	50	2.7243	0.0032215	63.3701
ENSG00000204856	FAM216A	12	110906169	110928190	81	20	2.7241	0.0032241	63.4213
ENSG00000169252	ADRB2	5	148206156	148208196	13	6	2.7224	0.0032403	63.7399
ENSG00000139044	B4GALNT3	12	569530	672675	672	109	2.7223	0.0032412	63.7576
ENSG00000198792	TMEM184B	22	38615298	38669040	229	47	2.7196	0.0032684	64.2927
ENSG00000180376	CCDC66	3	56591189	56655846	370	32	2.7172	0.0032917	64.751
ENSG00000066382	MPPED2	11	30406040	30608419	792	68	2.7172	0.0032919	64.755
ENSG00000170340	B3GNT2	2	62423248	62451866	106	39	2.7169	0.0032953	64.8218
ENSG00000143815	LBR	1	225589204	225616627	96	23	2.7166	0.0032975	64.8651
ENSG00000143457	GOLPH3L	1	150618701	150669630	189	20	2.716	0.0033036	64.9851
ENSG00000158717	RNF166	16	88762903	88772829	92	36	2.7155	0.003309	65.0913
ENSG00000186642	PDE2A	11	72287185	72385635	404	54	2.7154	0.0033095	65.1012
ENSG00000131653	TRAF7	16	2205699	2228130	74	43	2.7149	0.0033145	65.1995
ENSG00000164048	ZNF589	3	48282590	48340743	170	27	2.7146	0.0033174	65.2566
ENSG00000137601	NEK1	4	170314426	170533780	861	35	2.7141	0.0033226	65.3589
ENSG00000213780	GTF2H4	6	30875961	30881883	35	11	2.7139	0.0033243	65.3923
ENSG00000133935	C14orf1	14	76116134	76127532	27	14	2.7138	0.0033259	65.4238
ENSG00000110921	MVK	12	110011060	110035067	108	30	2.7106	0.0033578	66.0513
ENSG00000145934	TENM2	5	166711804	167691162	3763	341	2.7094	0.0033703	66.2972
ENSG00000111300	NAA25	12	112464500	112546826	206	45	2.7073	0.0033913	66.7103
ENSG00000125821	DTD1	20	18568537	18744561	991	40	2.7059	0.0034055	66.9896
ENSG00000167588	GPD1	12	50497602	50505102	20	12	2.7049	0.0034161	67.1981
ENSG00000243716	NPIPB5	16	22490442	22547842	2	1	2.7046	0.0034193	67.2611
ENSG00000197081	IGF2R	6	160390131	160534539	563	83	2.7027	0.0034386	67.6407
ENSG00000183734	ASCL2	11	2289725	2292182	12	7	2.7018	0.0034487	67.8394
ENSG00000129675	ARHGEF6	X	135747706	135864247	225	78	2.7009	0.0034571	68.0046
ENSG00000204614	TRIM40	6	30103885	30116512	160	17	2.7006	0.0034606	68.0735
ENSG00000151470	C4orf33	4	130014472	130037795	96	17	2.6998	0.0034689	68.2367
ENSG00000235109	ZSCAN31	6	28292470	28324048	162	30	2.6998	0.0034691	68.2407
ENSG00000151164	RAD9B	12	110939460	110969891	127	27	2.6979	0.0034894	68.64
ENSG00000197471	SPN	16	29674300	29682187	29	17	2.6967	0.0035011	68.8701
ENSG00000215853	RPTN	1	152126071	152131704	10	6	2.6953	0.0035168	69.179
ENSG00000107249	GLIS3	9	3824127	4348392	3365	277	2.6952	0.0035176	69.1947
ENSG00000175606	TMEM70	8	74884672	74895018	56	11	2.6951	0.0035183	69.2085
ENSG00000115561	CHMP3	2	86730554	86948245	723	73	2.6935	0.0035358	69.5527
ENSG00000139985	ADAM21	14	70918874	70926622	53	13	2.6929	0.0035415	69.6648
ENSG00000183831	ANKRD45	1	173578700	173639001	133	39	2.6926	0.0035447	69.7278
ENSG00000143434	SEMA6C	1	151104161	151119104	76	22	2.6909	0.0035631	70.0897
ENSG00000140382	HMG20A	15	77712754	77777949	200	35	2.6899	0.0035738	70.3002
ENSG00000006377	DLX6	7	96634860	96640351	13	7	2.6889	0.0035841	70.5028
ENSG00000172366	FAM195A	16	691813	698474	27	16	2.6888	0.003585	70.5205
ENSG00000125814	NAPB	20	23355159	23402125	233	27	2.6888	0.0035851	70.5225
ENSG00000134775	FHOD3	18	33877677	34360018	1875	173	2.6878	0.0035959	70.7349
ENSG00000140107	SLC25A47	14	100789674	100796715	51	19	2.6867	0.0036084	70.9808
ENSG00000114054	PCCB	3	135969148	136056738	311	39	2.6865	0.0036104	71.0202
ENSG00000183690	EFHC2	X	44007128	44202918	409	68	2.6856	0.00362	71.209
ENSG00000178718	RPP25	15	75246757	75249805	4	2	2.6855	0.0036215	71.2385
ENSG00000164171	ITGA2	5	52285156	52390609	526	51	2.6853	0.0036233	71.2739
ENSG00000113595	TRIM23	5	64885507	64921802	154	20	2.6847	0.0036301	71.4077
ENSG00000144591	GMPPA	2	220363589	220371710	26	15	2.6846	0.0036306	71.4175
ENSG00000122585	NPY	7	24323782	24331484	50	16	2.6827	0.0036519	71.8365
ENSG00000149927	DOC2A	16	30016830	30034591	53	14	2.682	0.0036594	71.9841
ENSG00000110048	OSBP	11	59341871	59383617	152	27	2.6819	0.00366	71.9959
ENSG00000259458	RP11-625H11.1	15	62929371	62937490	36	19	2.6802	0.0036784	72.3578
ENSG00000070785	EIF2B3	1	45316450	45452282	587	34	2.6792	0.0036898	72.5821
ENSG00000185900	POMK	8	42948658	42978577	108	37	2.6792	0.00369	72.586
ENSG00000114270	COL7A1	3	48601506	48632700	80	41	2.6792	0.0036904	72.5939
ENSG00000257355	CTD-2006C1.10	19	12128703	12163782	102	23	2.6778	0.0037057	72.8948
ENSG00000178460	MCMDC2	8	67782984	67834283	129	28	2.6753	0.0037328	73.4279
ENSG00000204713	TRIM27	6	28870779	28891766	99	28	2.6745	0.0037417	73.603
ENSG00000239732	TLR9	3	52255096	52273183	72	24	2.6745	0.0037419	73.6069
ENSG00000143452	HORMAD1	1	150670536	150693364	100	13	2.6744	0.0037437	73.6423
ENSG00000182950	ODF3L1	15	76016318	76020029	9	6	2.674	0.0037471	73.7092
ENSG00000138829	FBN2	5	127593601	127994878	1777	66	2.6736	0.0037524	73.8135
ENSG00000236624	CCDC163P	1	45959538	45965751	20	8	2.6733	0.0037559	73.8823
ENSG00000135272	MDFIC	7	114562209	114659256	318	71	2.6732	0.0037561	73.8862
ENSG00000254673	RP11-598P20.5	8	42873567	42932477	176	40	2.6716	0.0037747	74.2521
ENSG00000109158	GABRA4	4	46920917	46996424	337	32	2.6696	0.0037972	74.6947
ENSG00000103126	AXIN1	16	337440	402673	443	52	2.6696	0.0037972	74.6947
ENSG00000198502	HLA-DRB5	6	32485120	32498064	2	1	2.6679	0.0038167	75.0783
ENSG00000117472	TSPAN1	1	46640745	46651630	34	15	2.6669	0.0038274	75.2888
ENSG00000196569	LAMA2	6	129204342	129837714	2567	138	2.6658	0.00384	75.5366
ENSG00000017427	IGF1	12	102789645	102874423	250	54	2.6658	0.0038408	75.5524
ENSG00000187118	CMC1	3	28283075	28366633	299	41	2.6637	0.0038648	76.0245
ENSG00000158406	HIST1H4H	6	26281283	26285762	27	13	2.6634	0.0038675	76.0776
ENSG00000173369	C1QB	1	22979255	22988031	40	12	2.6614	0.0038912	76.5438
ENSG00000113073	SLC4A9	5	139739787	139754728	36	18	2.6612	0.0038933	76.5851
ENSG00000109475	RPL34	4	109541722	109551568	32	12	2.6595	0.0039123	76.9589
ENSG00000122986	HVCN1	12	111065646	111142755	268	29	2.6593	0.0039149	77.01
ENSG00000137941	TTLL7	1	84330711	84464833	493	28	2.6576	0.0039353	77.4113
ENSG00000169902	TPST1	7	65670186	65885530	760	40	2.6558	0.0039563	77.8244
ENSG00000204371	EHMT2	6	31847536	31865464	84	38	2.6548	0.0039681	78.0565
ENSG00000117425	PTCH2	1	45285516	45308735	105	28	2.6546	0.0039698	78.0899
ENSG00000143436	MRPL9	1	151732119	151736040	17	6	2.6528	0.0039909	78.505
ENSG00000254986	DPP3	11	66247484	66277130	91	14	2.652	0.0040007	78.6978
ENSG00000086758	HUWE1	X	53559057	53713673	229	74	2.6515	0.0040067	78.8158
ENSG00000158411	MITD1	2	99777890	99797521	64	14	2.6512	0.0040099	78.8787
ENSG00000178917	ZNF852	3	44540462	44552128	24	13	2.6488	0.0040384	79.4394
ENSG00000103021	CCDC113	16	58265061	58317740	304	33	2.6487	0.0040398	79.4669
ENSG00000087076	HSD17B14	19	49316274	49339935	115	32	2.648	0.004049	79.6479
ENSG00000143486	EIF2D	1	206744620	206785904	165	40	2.647	0.0040605	79.8741
ENSG00000198520	C1orf228	1	45140364	45191263	244	89	2.6441	0.0040959	80.5704
ENSG00000122557	HERPUD2	7	35672269	35735181	231	40	2.6439	0.0040977	80.6059
ENSG00000133958	UNC79	14	93799565	94174222	1354	60	2.6439	0.004098	80.6118
ENSG00000138030	KHK	2	27309615	27323640	35	12	2.6435	0.0041022	80.6944
ENSG00000163520	FBLN2	3	13573824	13679922	670	92	2.6426	0.0041137	80.9206
ENSG00000075643	MOCOS	18	33767482	33852120	417	56	2.6425	0.0041151	80.9481
ENSG00000151148	UBE3B	12	109915207	109974507	246	44	2.6423	0.0041173	80.9914
ENSG00000222009	BTBD19	1	45274154	45281257	28	11	2.6423	0.0041175	80.9953
ENSG00000198853	RUSC2	9	35490124	35561895	210	50	2.6422	0.004118	81.0052
ENSG00000055957	ITIH1	3	52811603	52826078	58	13	2.6422	0.0041184	81.013
ENSG00000127080	IPPK	9	95375466	95432547	233	39	2.6416	0.0041263	81.1684
ENSG00000006015	C19orf60	19	18699495	18703146	20	8	2.6403	0.0041414	81.4655
ENSG00000196748	CLPSL2	6	35744371	35747329	10	5	2.6401	0.0041444	81.5245
ENSG00000138621	PPCDC	15	75315896	75409803	399	36	2.6398	0.0041483	81.6012
ENSG00000183955	SETD8	12	123868320	123893905	93	23	2.6392	0.0041549	81.731
ENSG00000153820	SPHKAP	2	228844666	229046361	1057	58	2.6376	0.0041749	82.1245
ENSG00000257446	ZNF878	19	12154620	12167127	37	10	2.6351	0.0042051	82.7185
ENSG00000175854	SWI5	9	131037658	131051269	46	17	2.6343	0.0042161	82.9349
ENSG00000255974	CYP2A6	19	41349443	41356352	50	19	2.6328	0.0042347	83.3008
ENSG00000188659	FAM154B	15	82555151	82577271	90	30	2.6326	0.004237	83.346
ENSG00000204613	TRIM10	6	30119722	30128711	85	14	2.6309	0.0042578	83.7552
ENSG00000214414	TRIM77	11	89443467	89451040	25	5	2.6297	0.004273	84.0542
ENSG00000100626	GALNT16	14	69725994	69821183	445	64	2.6297	0.0042734	84.0621
ENSG00000183726	TMEM50A	1	25664408	25688852	58	26	2.6295	0.0042751	84.0955
ENSG00000196510	ANAPC7	12	110810705	110841535	136	26	2.6295	0.004276	84.1132
ENSG00000175920	DOK7	4	3465033	3503200	343	42	2.6289	0.0042837	84.2647
ENSG00000144057	ST6GAL2	2	107418056	107503564	411	37	2.6284	0.004289	84.3689
ENSG00000143355	LHX9	1	197881037	197904608	75	24	2.6284	0.0042893	84.3748
ENSG00000121022	COPS5	8	67955314	67996018	129	28	2.6266	0.0043116	84.8135
ENSG00000136986	DERL1	8	124025404	124054663	114	28	2.6263	0.0043156	84.8922
ENSG00000174579	MSL2	3	135867764	135916083	161	31	2.6248	0.0043355	85.2836
ENSG00000140577	CRTC3	15	91073157	91188577	554	46	2.6236	0.0043503	85.5748
ENSG00000084764	MAPRE3	2	27193480	27250064	145	32	2.6235	0.0043518	85.6043
ENSG00000204852	TCTN1	12	111051832	111087235	114	28	2.6234	0.0043524	85.6161
ENSG00000143418	CERS2	1	150933059	150947479	48	15	2.6234	0.0043531	85.6298
ENSG00000205795	CYS1	2	10196907	10221071	136	33	2.6226	0.0043633	85.8305
ENSG00000187987	ZSCAN23	6	28399707	28411279	56	17	2.6221	0.0043691	85.9446
ENSG00000215912	TTC34	1	2567415	2718286	203	36	2.6217	0.0043752	86.0646
ENSG00000023902	PLEKHO1	1	150121373	150136916	60	19	2.6213	0.0043803	86.1649
ENSG00000204991	SPIRE2	16	89884587	89937727	275	30	2.6211	0.0043817	86.1924
ENSG00000118007	STAG1	3	136055077	136471220	1522	42	2.6195	0.0044035	86.6212
ENSG00000043039	BARX2	11	129245835	129322171	373	67	2.6164	0.0044426	87.3904
ENSG00000157657	ZNF618	9	116638562	116818871	803	81	2.6161	0.0044473	87.4828
ENSG00000206559	ZCWPW2	3	28390637	28579613	639	50	2.616	0.0044489	87.5143
ENSG00000233404	FLJ20373	2	102508955	102511150	4	2	2.6146	0.004467	87.8704
ENSG00000099769	IGFALS	16	1840414	1844972	34	7	2.6137	0.0044785	88.0966
ENSG00000111229	ARPC3	12	110872630	110888227	73	22	2.6135	0.0044814	88.1536
ENSG00000166197	NOLC1	10	103911933	103923627	28	12	2.613	0.0044876	88.2756
ENSG00000168522	FNTA	8	42889337	42940931	163	41	2.6126	0.0044928	88.3779
ENSG00000196453	ZNF777	7	149128454	149158214	100	23	2.6124	0.0044951	88.4231
ENSG00000182013	PNMAL1	19	46969748	46974820	35	7	2.6114	0.0045092	88.7005
ENSG00000142959	BEST4	1	45249257	45253377	9	6	2.6113	0.0045106	88.728
ENSG00000181656	GPR88	1	101003693	101007574	11	5	2.6109	0.0045158	88.8303
ENSG00000160799	CCDC12	3	46963216	47023500	143	30	2.6106	0.0045194	88.9011
ENSG00000154582	TCEB1	8	74851404	74884522	137	27	2.6105	0.004521	88.9326
ENSG00000126259	KIRREL2	19	36346763	36358011	26	12	2.6095	0.0045334	89.1765
ENSG00000105662	CRTC1	19	18794487	18893004	392	62	2.6095	0.0045339	89.1863
ENSG00000128298	BAIAP2L2	22	38480896	38506677	110	25	2.6091	0.0045385	89.2768
ENSG00000112659	CUL9	6	43149913	43192325	138	27	2.6086	0.0045456	89.4165
ENSG00000151665	PIGF	2	46808076	46844258	141	35	2.608	0.0045535	89.5719
ENSG00000165379	LRFN5	14	42076773	42373752	1469	72	2.6078	0.0045564	89.6289
ENSG00000159199	ATP5G1	17	46970127	46973233	10	4	2.6069	0.0045679	89.8552
ENSG00000140743	CDR2	16	22357257	22448486	224	40	2.6064	0.0045748	89.9909
ENSG00000177200	CHD9	16	53088945	53363062	967	40	2.6063	0.004577	90.0342
ENSG00000123219	CENPK	5	64813593	64858998	207	25	2.6054	0.0045878	90.2466
ENSG00000060069	CTDP1	18	77439801	77514510	425	37	2.605	0.0045937	90.3627
ENSG00000100379	KCTD17	22	37447779	37459430	27	12	2.6047	0.0045981	90.4492
ENSG00000167874	TMEM88	17	7758383	7759417	6	4	2.6036	0.0046129	90.7404
ENSG00000168802	CHTF8	16	69151913	69166487	43	20	2.603	0.0046208	90.8958
ENSG00000058600	POLR3E	16	22308730	22346424	144	27	2.602	0.0046334	91.1436
ENSG00000120925	RNF170	8	42704780	42752433	140	39	2.6016	0.0046393	91.2597
ENSG00000265264	TIMM10B	11	6502715	6530208	118	20	2.5994	0.0046694	91.8518
ENSG00000168056	LTBP3	11	65306276	65326401	40	16	2.599	0.0046752	91.9659
ENSG00000204385	SLC44A4	6	31830969	31846823	89	22	2.5989	0.0046759	91.9796
ENSG00000255012	OR5M1	11	56380031	56380978	3	2	2.5954	0.0047237	92.9199
ENSG00000164953	TMEM67	8	94767072	94831462	158	52	2.5951	0.0047288	93.0202
ENSG00000249209	AP000304.12	21	34956993	35284635	1031	133	2.5947	0.0047343	93.1284
ENSG00000152104	PTPN14	1	214522039	214725792	1060	98	2.5944	0.0047382	93.2051
ENSG00000102349	KLF8	X	56258854	56314322	114	35	2.5933	0.0047526	93.4884
ENSG00000176720	BOK	2	242498136	242513546	71	28	2.5923	0.0047672	93.7756
ENSG00000186787	SPIN2B	X	57144984	57147980	4	2	2.5912	0.0047821	94.0687
ENSG00000273303	RP11-944L7.5	3	44607051	44635665	107	22	2.5909	0.0047862	94.1493
ENSG00000108381	ASPA	17	3375668	3406713	149	42	2.5907	0.0047891	94.2064
ENSG00000166869	CHP2	16	23765948	23770272	13	9	2.5906	0.0047899	94.2221
ENSG00000135870	RC3H1	1	173900352	173991435	267	25	2.5904	0.0047936	94.2949
ENSG00000150938	CRIM1	2	36583069	36778278	826	90	2.5901	0.0047971	94.3638
ENSG00000134569	LRP4	11	46878419	46940193	179	34	2.587	0.0048411	95.2293
ENSG00000148483	TMEM236	10	17794251	17842867	47	16	2.5859	0.0048557	95.5165
ENSG00000136869	TLR4	9	120466610	120479149	41	17	2.5856	0.0048601	95.603
ENSG00000141013	GAS8	16	90086037	90111383	159	27	2.5846	0.0048751	95.8981
ENSG00000135953	MFSD9	2	103332299	103353347	61	17	2.5837	0.0048871	96.1341
ENSG00000159352	PSMD4	1	151227179	151239955	33	11	2.5815	0.0049182	96.7459
ENSG00000183248	CTD-3193O13.9	19	7933605	7939326	13	6	2.58	0.0049407	97.1885
ENSG00000116525	TRIM62	1	33611003	33647660	133	20	2.579	0.0049539	97.4482
ENSG00000267216	AC010642.1	19	58790332	58826563	166	42	2.5789	0.0049559	97.4875
ENSG00000170500	LONRF2	2	100889753	100939195	267	23	2.5779	0.0049702	97.7688
ENSG00000123908	AGO2	8	141541264	141645718	548	82	2.5768	0.0049861	98.0816
ENSG00000089248	ERP29	12	112451120	112461255	26	13	2.576	0.0049979	98.3137
ENSG00000050405	LIMA1	12	50569571	50677329	251	34	2.5758	0.0050006	98.3668
ENSG00000236980	C3orf84	3	49215065	49229291	35	13	2.5749	0.0050139	98.6284
ENSG00000137343	ATAT1	6	30594619	30614600	100	29	2.5746	0.0050177	98.7032
ENSG00000111801	BTN3A3	6	26440700	26453643	60	21	2.5739	0.0050273	98.892
ENSG00000115541	HSPE1	2	198364718	198368181	8	5	2.5735	0.0050343	99.0297
ENSG00000151657	KIN	10	7792925	7829990	190	36	2.5734	0.0050348	99.0396
ENSG00000173064	HECTD4	12	112597992	112819896	578	41	2.5728	0.0050439	99.2186
ENSG00000185615	PDIA2	16	333152	337215	38	20	2.5725	0.0050483	99.3051
ENSG00000169599	NFU1	2	69622882	69664760	169	22	2.5725	0.0050488	99.3149
ENSG00000161270	NPHS1	19	36316866	36360189	144	38	2.571	0.0050697	99.7261
ENSG00000123892	RAB38	11	87846410	87908635	342	41	2.5702	0.0050817	99.9621
ENSG00000137185	ZSCAN9	6	28192664	28201260	50	18	2.5695	0.0050922	100.169
ENSG00000134851	TMEM165	4	56262124	56319564	231	34	2.5693	0.0050949	100.222
ENSG00000214447	FAM187A	17	42977135	42982758	24	7	2.5692	0.0050971	100.265
ENSG00000100324	TAB1	22	39795746	39833065	117	28	2.5691	0.0050982	100.287
ENSG00000164164	OTUD4	4	146031990	146101313	144	66	2.5675	0.0051217	100.749
ENSG00000065000	AP3D1	19	2100988	2164464	381	45	2.5664	0.0051373	101.056
ENSG00000107679	PLEKHA1	10	124134212	124191867	244	42	2.5664	0.0051375	101.06
ENSG00000204511	MCCD1	6	31496494	31498009	21	7	2.5654	0.0051528	101.361
ENSG00000206053	HN1L	16	1728257	1752281	78	27	2.5654	0.0051532	101.369
ENSG00000087269	NOP14	4	2939660	2965112	118	31	2.5642	0.0051711	101.721
ENSG00000133612	AGAP3	7	150782918	150841523	253	42	2.5619	0.005205	102.388
ENSG00000143756	FBXO28	1	224301789	224349749	188	27	2.5616	0.0052093	102.472
ENSG00000106006	HOXA6	7	27185015	27190222	21	7	2.5614	0.0052121	102.527
ENSG00000152219	ARL14EP	11	30344598	30359774	58	15	2.5611	0.0052163	102.61
ENSG00000172113	NME6	3	48334754	48343175	28	7	2.5605	0.0052257	102.795
ENSG00000099219	ERMP1	9	5765076	5833117	271	29	2.5603	0.0052287	102.854
ENSG00000184454	NCMAP	1	24882602	24935819	297	42	2.5598	0.0052363	103.003
ENSG00000162877	PM20D1	1	205797150	205819260	77	28	2.5584	0.005258	103.43
ENSG00000120656	TAF12	1	28915835	28969597	152	45	2.5584	0.0052581	103.432
ENSG00000057294	PKP2	12	32943679	33049774	487	57	2.5581	0.0052622	103.513
ENSG00000149925	ALDOA	16	30064411	30081778	37	23	2.5575	0.0052709	103.684
ENSG00000168374	ARF4	3	57557090	57583947	117	25	2.5574	0.0052725	103.715
ENSG00000198205	ZXDA	X	57931864	57937067	10	6	2.5556	0.0053008	104.272
ENSG00000100417	PMM1	22	41972898	41985894	42	9	2.5554	0.0053032	104.319
ENSG00000135823	STX6	1	180941861	180992047	158	37	2.5542	0.005322	104.689
ENSG00000197747	S100A10	1	151955391	151966866	32	12	2.5541	0.0053226	104.701
ENSG00000104218	CSPP1	8	67974661	68108498	346	45	2.5533	0.005335	104.945
ENSG00000249884	RNF103-CHMP3	2	86732791	86948245	716	67	2.5522	0.0053523	105.285
ENSG00000198597	ZNF536	19	30719197	31204445	1924	238	2.5481	0.0054158	106.534
ENSG00000086205	FOLH1	11	49168187	49230222	286	27	2.5468	0.0054354	106.92
ENSG00000140299	BNIP2	15	59951345	59981733	188	14	2.5464	0.0054421	107.052
ENSG00000174840	PDE12	3	57542003	57552571	41	16	2.5464	0.0054424	107.057
ENSG00000135655	USP15	12	62654119	62811211	568	45	2.5458	0.0054513	107.233
ENSG00000132376	INPP5K	17	1397865	1420182	135	31	2.5446	0.0054704	107.608
ENSG00000260914	RP11-343C2.11	16	69333585	69354614	61	16	2.5425	0.0055025	108.24
ENSG00000268423	AC011551.3	19	47050313	47104118	225	49	2.5414	0.0055198	108.58
ENSG00000085382	HACE1	6	105175968	105307794	464	39	2.5404	0.0055365	108.908
ENSG00000186854	TRABD2A	2	85048774	85134132	348	29	2.5397	0.0055476	109.127
ENSG00000138028	CGREF1	2	27321757	27341995	62	21	2.5371	0.0055893	109.947
ENSG00000172458	IL17D	13	21276266	21297237	64	14	2.5359	0.0056081	110.317
ENSG00000148450	MSRB2	10	23384435	23410942	110	26	2.5354	0.0056162	110.476
ENSG00000205593	DENND6B	22	50747459	50765489	97	22	2.5353	0.0056183	110.518
ENSG00000112337	SLC17A2	6	25912982	25930946	96	21	2.5346	0.0056289	110.726
ENSG00000071205	ARHGAP10	4	148653214	148993931	1307	110	2.5344	0.0056322	110.791
ENSG00000185000	DGAT1	8	145539954	145550573	42	19	2.5338	0.0056417	110.978
ENSG00000143196	DPT	1	168664697	168698502	211	40	2.5337	0.0056429	111.001
ENSG00000132661	NXT1	20	23331373	23335414	26	12	2.5322	0.0056681	111.497
ENSG00000181555	SETD2	3	47057919	47205457	365	39	2.5321	0.0056694	111.523
ENSG00000115138	POMC	2	25383722	25391772	32	17	2.5319	0.0056723	111.58
ENSG00000151304	SRFBP1	5	121297656	121411265	392	36	2.531	0.0056866	111.861
ENSG00000164588	HCN1	5	45259349	45696253	1190	77	2.531	0.0056871	111.871
ENSG00000137968	SLC44A5	1	75667816	76076801	1676	72	2.5309	0.0056893	111.914
ENSG00000170260	ZNF212	7	148936742	148952700	90	34	2.5305	0.0056944	112.015
ENSG00000198380	GFPT1	2	69546905	69614382	252	24	2.5299	0.0057043	112.209
ENSG00000221955	SLC12A8	3	124801480	124998021	981	114	2.529	0.0057197	112.512
ENSG00000239305	RNF103	2	86830516	86850989	75	19	2.5286	0.005726	112.636
ENSG00000066336	SPI1	11	47376411	47400127	118	22	2.5285	0.0057278	112.672
ENSG00000119401	TRIM32	9	119449581	119463579	42	14	2.5283	0.0057313	112.74
ENSG00000166889	PATL1	11	59404189	59436453	94	26	2.5267	0.0057577	113.26
ENSG00000179532	DNHD1	11	6518490	6614988	414	70	2.5261	0.0057666	113.435
ENSG00000163154	TNFAIP8L2	1	151129105	151132225	8	5	2.5234	0.0058116	114.32
ENSG00000253293	HOXA10	7	27210210	27219880	25	14	2.5232	0.0058146	114.379
ENSG00000131914	LIN28A	1	26737269	26756213	69	28	2.523	0.0058176	114.438
ENSG00000115850	LCT	2	136545410	136594750	176	25	2.5229	0.0058197	114.479
ENSG00000171016	PYGO1	15	55831088	55881145	291	26	2.5228	0.0058207	114.499
ENSG00000132475	H3F3B	17	73772515	73781974	36	16	2.5226	0.005825	114.584
ENSG00000273155	MRPL30	2	99771461	99811761	152	23	2.5213	0.0058464	115.005
ENSG00000071889	FAM3A	X	153733350	153744566	22	14	2.5209	0.0058523	115.121
ENSG00000175592	FOSL1	11	65659520	65668044	35	12	2.5196	0.0058743	115.553
ENSG00000226979	LTA	6	31539831	31542101	13	6	2.5193	0.0058792	115.65
ENSG00000161904	LEMD2	6	33738979	33756913	96	18	2.5179	0.005903	116.118
ENSG00000262664	OVCA2	17	1945327	1946724	9	4	2.5167	0.0059227	116.505
ENSG00000241962	C2orf15	2	99757948	99939204	670	53	2.5166	0.005924	116.531
ENSG00000078328	RBFOX1	16	6069095	7763340	15284	621	2.5161	0.0059327	116.702
ENSG00000172922	RNASEH2C	11	65482367	65488418	26	12	2.516	0.0059346	116.74
ENSG00000144959	NCEH1	3	172348039	172429008	376	69	2.516	0.0059352	116.751
ENSG00000055118	KCNH2	7	150642049	150675403	119	30	2.5146	0.0059581	117.202
ENSG00000167131	CCDC103	17	42976510	42982758	27	8	2.5141	0.005967	117.377
ENSG00000186970	KRTAP15-1	21	31812597	31813070	4	2	2.5135	0.0059765	117.564
ENSG00000088448	ANKRD10	13	111530887	111567416	160	27	2.5123	0.0059966	117.959
ENSG00000183914	DNAH2	17	7620672	7737062	505	66	2.5117	0.0060079	118.181
ENSG00000164867	NOS3	7	150688083	150711676	92	32	2.5111	0.0060171	118.362
ENSG00000111817	DSE	6	116575336	116762424	729	68	2.5101	0.0060345	118.705
ENSG00000204542	C6orf15	6	31079000	31080336	16	6	2.5094	0.006046	118.931
ENSG00000129993	CBFA2T3	16	88941266	89043612	695	72	2.5079	0.0060719	119.44
ENSG00000273047	RP4-583P15.14	20	62369623	62371751	10	5	2.5074	0.0060809	119.617
ENSG00000170370	EMX2	10	119301955	119309056	24	9	2.5066	0.0060947	119.889
ENSG00000130956	HABP4	9	99212483	99253618	132	26	2.5059	0.0061062	120.115
ENSG00000273079	GRIN2B	12	13693165	14133053	2134	133	2.5035	0.0061479	120.935
ENSG00000147382	FAM58A	X	152853377	152865500	44	13	2.5025	0.0061665	121.301
ENSG00000048991	R3HDM1	2	136289025	136482840	468	57	2.5003	0.0062044	122.047
ENSG00000160214	RRP1	21	45209394	45225174	116	19	2.4991	0.0062247	122.446
ENSG00000149269	PAK1	11	77032752	77185680	556	31	2.498	0.0062444	122.834
ENSG00000155959	VBP1	X	154425284	154468098	87	24	2.4979	0.0062458	122.861
ENSG00000167107	ACSF2	17	48503519	48552206	185	36	2.4979	0.0062459	122.863
ENSG00000123119	NECAB1	8	91803778	91971636	566	31	2.4969	0.0062634	123.207
ENSG00000003987	MTMR7	8	17155539	17271037	913	69	2.4968	0.0062657	123.253
ENSG00000015676	NUDCD3	7	44418720	44530479	383	24	2.4968	0.0062665	123.268
ENSG00000168496	FEN1	11	61560109	61564716	5	3	2.4958	0.0062829	123.591
ENSG00000030304	MUSK	9	113431051	113563859	519	61	2.4954	0.00629	123.731
ENSG00000157890	MEGF11	15	66187417	66546085	1758	180	2.4943	0.0063107	124.138
ENSG00000258864	CTC-554D6.1	5	112162910	112203279	202	40	2.4941	0.0063131	124.185
ENSG00000182952	HMGN4	6	26538633	26546482	23	6	2.4941	0.0063142	124.207
ENSG00000188486	H2AFX	11	118964564	118966177	7	3	2.4936	0.0063222	124.364
ENSG00000082556	OPRK1	8	54138284	54164257	176	20	2.4936	0.0063235	124.39
ENSG00000178809	TRIM73	7	75024337	75040279	7	5	2.4932	0.0063296	124.51
ENSG00000163946	FAM208A	3	56654161	56717265	339	30	2.4926	0.00634	124.714
ENSG00000083750	RRAGB	X	55744172	55785207	99	24	2.4924	0.0063439	124.791
ENSG00000196345	ZKSCAN7	3	44596685	44624975	114	19	2.4919	0.0063534	124.978
ENSG00000172289	OR10V1	11	59480296	59481337	7	4	2.4915	0.0063608	125.123
ENSG00000248643	RBM14-RBM4	11	66384097	66413940	64	31	2.4909	0.0063708	125.32
ENSG00000163380	LMOD3	3	69156023	69172183	84	21	2.4906	0.0063767	125.436
ENSG00000084693	AGBL5	2	27265232	27293490	86	31	2.4903	0.0063818	125.536
ENSG00000240065	PSMB9	6	32811913	32827362	151	24	2.4899	0.0063889	125.676
ENSG00000168917	SLC35G2	3	136537489	136574734	146	15	2.4899	0.0063896	125.69
ENSG00000168264	IRF2BP2	1	234740015	234745271	18	9	2.4893	0.0064	125.894
ENSG00000177047	IFNW1	9	21140631	21142144	8	5	2.4892	0.0064007	125.908
ENSG00000161800	RACGAP1	12	50370706	50426919	150	18	2.4892	0.0064018	125.93
ENSG00000136944	LMX1B	9	129376722	129463311	392	67	2.489	0.0064058	126.008
ENSG00000267179	ZNF763	19	12035890	12090105	257	19	2.4878	0.0064273	126.431
ENSG00000243729	OR5V1	6	29323007	29399744	667	42	2.4869	0.0064426	126.732
ENSG00000080845	DLGAP4	20	34894258	35157040	569	100	2.4863	0.0064545	126.966
ENSG00000243317	C7orf73	7	135347244	135378166	150	32	2.4859	0.0064618	127.11
ENSG00000151414	NEK7	1	198126093	198291550	757	42	2.4851	0.0064755	127.38
ENSG00000049192	ADAMTS6	5	64444563	64777747	1217	66	2.4851	0.0064763	127.395
ENSG00000185973	TMLHE	X	154719776	154899605	332	22	2.485	0.0064778	127.425
ENSG00000123130	ACOT9	X	23720370	23784592	323	45	2.4844	0.0064893	127.651
ENSG00000247746	USP51	X	55511049	55515635	7	4	2.4836	0.0065025	127.911
ENSG00000167674	HDGFRP2	19	4472284	4502223	162	26	2.4831	0.0065121	128.1
ENSG00000148965	SAA4	11	18252896	18258440	23	12	2.4825	0.0065226	128.306
ENSG00000133895	MEN1	11	64570982	64578766	21	11	2.4816	0.0065391	128.631
ENSG00000163412	EIF4E3	3	71724567	71803924	391	55	2.4807	0.0065559	128.961
ENSG00000197050	ZNF420	19	37498759	37621216	478	35	2.4793	0.0065828	129.49
ENSG00000198208	RPS6KL1	14	75370657	75390099	82	22	2.4785	0.0065977	129.783
ENSG00000100023	PPIL2	22	22006559	22054304	272	31	2.4784	0.0065993	129.815
ENSG00000178074	C2orf69	2	200775979	200820658	136	27	2.4781	0.0066042	129.911
ENSG00000159263	SIM2	21	38071433	38122218	236	74	2.4779	0.0066081	129.988
ENSG00000107960	OBFC1	10	105642300	105677963	130	20	2.4765	0.0066341	130.499
ENSG00000132510	KDM6B	17	7743222	7758114	50	24	2.4763	0.0066371	130.558
ENSG00000103042	SLC38A7	16	58699013	58719008	111	25	2.4753	0.0066566	130.942
ENSG00000178694	NSUN3	3	93781760	93847389	161	74	2.4749	0.0066635	131.078
ENSG00000152932	RAB3C	5	57878048	58155213	1196	94	2.4745	0.006672	131.245
ENSG00000143363	PRUNE	1	150980896	151008189	150	33	2.4736	0.006688	131.56
ENSG00000170004	CHD3	17	7788124	7816078	84	37	2.4731	0.0066974	131.745
ENSG00000178795	GDPD4	11	76927603	77012732	399	33	2.4727	0.0067046	131.886
ENSG00000129214	SHBG	17	7517382	7536700	64	23	2.4719	0.0067194	132.177
ENSG00000167114	SLC27A4	9	131102925	131123749	74	26	2.4714	0.00673	132.386
ENSG00000179361	ARID3B	15	74833518	74890472	174	35	2.4713	0.0067308	132.402
ENSG00000258724	SOX7	8	10582909	10697357	804	35	2.4697	0.0067613	133.002
ENSG00000141255	SPATA22	17	3343313	3417146	391	52	2.4696	0.0067631	133.037
ENSG00000167578	RAB4B	19	41284121	41302847	91	26	2.469	0.0067745	133.261
ENSG00000186635	ARAP1	11	72396114	72504644	418	45	2.4687	0.0067811	133.391
ENSG00000006016	CRLF1	19	18683030	18718551	169	34	2.4684	0.0067862	133.491
ENSG00000152127	MGAT5	2	134877554	135212192	1562	126	2.4683	0.0067874	133.515
ENSG00000187800	PEAR1	1	156863490	156886226	112	22	2.4683	0.0067883	133.533
ENSG00000147162	OGT	X	70752933	70795747	57	30	2.4681	0.0067914	133.594
ENSG00000040199	PHLPP2	16	71671738	71758604	330	39	2.4673	0.0068064	133.889
ENSG00000159409	CELF3	1	151674880	151689290	43	14	2.4673	0.0068071	133.902
ENSG00000161992	C16orf11	16	610422	615528	34	16	2.466	0.0068315	134.382
ENSG00000111231	GPN3	12	110890289	110907073	63	19	2.4656	0.0068397	134.544
ENSG00000187583	PLEKHN1	1	901877	911245	66	30	2.4655	0.0068406	134.561
ENSG00000110400	PVRL1	11	119494120	119599794	469	79	2.465	0.0068504	134.754
ENSG00000047315	POLR2B	4	57843888	57897334	235	38	2.4647	0.0068567	134.878
ENSG00000165588	OTX2	14	57267425	57277197	19	9	2.4645	0.0068611	134.965
ENSG00000130413	STK33	11	8413418	8615836	936	44	2.464	0.0068693	135.126
ENSG00000234237	AL162431.1	1	180941695	180949868	23	11	2.4638	0.0068736	135.211
ENSG00000050628	PTGER3	1	71318036	71513491	860	71	2.4632	0.0068859	135.453
ENSG00000102362	SYTL4	X	99929488	99987110	157	29	2.4625	0.006899	135.71
ENSG00000198728	LDB1	10	103867317	103880210	39	20	2.4616	0.0069166	136.056
ENSG00000007520	TSR3	16	1399241	1401912	13	7	2.4615	0.0069173	136.07
ENSG00000159224	GIP	17	47035916	47045958	44	8	2.4608	0.0069321	136.361
ENSG00000135569	TAAR5	6	132909731	132910877	7	5	2.4601	0.0069442	136.599
ENSG00000106304	SPAM1	7	123565286	123611468	175	41	2.4595	0.0069556	136.824
ENSG00000124557	BTN1A1	6	26501449	26510650	38	12	2.4591	0.0069648	137.005
ENSG00000142186	SCYL1	11	65292548	65306175	39	21	2.4575	0.006995	137.599
ENSG00000214756	METTL12	11	62432781	62435968	12	8	2.4571	0.0070039	137.774
ENSG00000115252	PDE1A	2	183004763	183387919	1812	83	2.4569	0.0070064	137.823
ENSG00000173389	IQCF1	3	51928892	51937351	29	7	2.4553	0.0070379	138.443
ENSG00000106336	FBXO24	7	100181605	100198740	39	22	2.4549	0.0070455	138.592
ENSG00000197054	ZNF763	19	12035890	12091196	266	20	2.4539	0.0070659	138.993
ENSG00000146250	PRSS35	6	84222194	84235423	52	13	2.4536	0.007072	139.113
ENSG00000144589	STK11IP	2	220462582	220481173	44	25	2.452	0.0071025	139.713
ENSG00000143416	SELENBP1	1	151336778	151345209	29	18	2.4514	0.007116	139.979
ENSG00000114446	IFT57	3	107879659	107941417	394	10	2.4504	0.0071346	140.345
ENSG00000109472	CPE	4	166282346	166419472	756	41	2.4501	0.0071416	140.482
ENSG00000171570	RAB4B-EGLN2	19	41284147	41314103	138	35	2.45	0.0071431	140.512
ENSG00000204422	XXbac-BPG32J3.20	6	31654739	31681849	106	34	2.45	0.0071435	140.52
ENSG00000125823	CSTL1	20	23420322	23425567	25	10	2.4494	0.0071542	140.73
ENSG00000186448	ZNF197	3	44626380	44689963	167	36	2.4482	0.0071778	141.195
ENSG00000134339	SAA2	11	18260770	18270190	41	19	2.448	0.0071832	141.301
ENSG00000113108	APBB3	5	139937853	139973337	74	30	2.4466	0.0072098	141.824
ENSG00000173156	RHOD	11	66824289	66839484	42	14	2.446	0.0072219	142.062
ENSG00000178222	RNF212	4	1050038	1107350	354	20	2.4433	0.0072771	143.148
ENSG00000143994	ABHD1	2	27346682	27353680	19	9	2.4428	0.0072864	143.331
ENSG00000181718	OR5T2	11	55999490	56000737	12	4	2.4421	0.0073005	143.608
ENSG00000144224	UBXN4	2	136499189	136542625	116	18	2.4412	0.0073203	143.998
ENSG00000267631	CGB1	19	49538831	49552006	103	35	2.4411	0.0073213	144.017
ENSG00000160796	NBEAL2	3	47021173	47051193	75	17	2.4407	0.0073285	144.159
ENSG00000133103	COG6	13	40229764	40365802	514	30	2.4406	0.0073323	144.234
ENSG00000215346	AF131215.5	8	10983980	10987745	19	7	2.4391	0.0073613	144.804
ENSG00000156515	HK1	10	71029740	71161638	744	105	2.4382	0.0073803	145.178
ENSG00000173457	PPP1R14B	11	64011956	64014413	7	3	2.4382	0.0073804	145.18
ENSG00000171611	PTCRA	6	42883727	42893573	39	11	2.4376	0.0073922	145.412
ENSG00000116703	PDC	1	186412698	186430254	51	18	2.437	0.007405	145.664
ENSG00000099246	RAB18	10	27793197	27831143	124	32	2.4359	0.0074264	146.085
ENSG00000143376	SNX27	1	151584541	151671567	235	48	2.4349	0.0074486	146.521
ENSG00000155962	CLIC2	X	154505500	154563966	104	16	2.4347	0.0074528	146.604
ENSG00000174749	C4orf32	4	113066553	113116412	175	32	2.4345	0.0074565	146.677
ENSG00000105778	AVL9	7	32535038	33078516	2518	70	2.4342	0.0074619	146.783
ENSG00000110031	LPXN	11	58294344	58345693	172	40	2.4342	0.0074627	146.799
ENSG00000127663	KDM4B	19	4969125	5153606	976	71	2.434	0.0074659	146.862
ENSG00000116514	RNF19B	1	33402046	33430286	98	22	2.4339	0.0074692	146.927
ENSG00000179213	SIGLECL1	19	51749603	51772584	95	21	2.4319	0.0075091	147.712
ENSG00000204634	TBC1D8	2	101624079	101869328	1078	68	2.4312	0.0075252	148.028
ENSG00000203737	GPR52	1	174417212	174418683	2	1	2.4309	0.0075305	148.132
ENSG00000140506	LMAN1L	15	75105057	75118099	55	16	2.4304	0.0075409	148.337
ENSG00000148180	GSN	9	123970072	124095121	457	48	2.4285	0.0075811	149.128
ENSG00000136631	VPS45	1	150039369	150117505	215	25	2.428	0.0075921	149.344
ENSG00000171056	SOX7	8	10581278	10697357	814	35	2.4273	0.0076054	149.606
ENSG00000119138	KLF9	9	72999503	73029540	82	36	2.4265	0.0076222	149.936
ENSG00000101596	SMCHD1	18	2655737	2805015	728	36	2.4262	0.0076286	150.062
ENSG00000267941	AC008267.1	7	65939543	65940709	7	4	2.4253	0.0076471	150.426
ENSG00000107147	KCNT1	9	138594031	138684992	594	79	2.4248	0.0076589	150.658
ENSG00000204700	OR2J2	6	29141311	29142351	11	4	2.4241	0.0076735	150.945
ENSG00000117676	RPS6KA1	1	26856252	26901521	153	31	2.4237	0.0076807	151.087
ENSG00000125970	RALY	20	32581452	32696114	283	43	2.4228	0.0077002	151.471
ENSG00000083937	CHMP2B	3	87276421	87304698	133	36	2.4226	0.0077048	151.561
ENSG00000089597	GANAB	11	62392298	62414104	56	24	2.4225	0.0077079	151.622
ENSG00000016864	GLT8D1	3	52728505	52740048	29	11	2.4216	0.0077269	151.996
ENSG00000241106	HLA-DOB	6	32780540	32784825	43	13	2.4202	0.0077559	152.566
ENSG00000131503	ANKHD1	5	139781399	139929163	288	52	2.4198	0.0077648	152.741
ENSG00000254996	ANKHD1-EIF4EBP3	5	139781493	139929154	288	52	2.4198	0.0077648	152.741
ENSG00000197249	SERPINA1	14	94843084	94857030	89	29	2.4194	0.0077741	152.924
ENSG00000103005	USB1	16	58033450	58055522	68	19	2.4189	0.0077832	153.103
ENSG00000136848	DAB2IP	9	124329336	124547809	808	101	2.4187	0.0077878	153.194
ENSG00000166012	TAF1D	11	93463114	93517557	205	21	2.4184	0.0077943	153.322
ENSG00000130045	NXNL2	9	91150016	91199189	194	40	2.4182	0.0077991	153.416
ENSG00000176769	TCERG1L	10	132890654	133109984	1489	178	2.4179	0.0078052	153.536
ENSG00000197376	OR8S1	12	48901137	48923680	159	27	2.4161	0.0078447	154.313
ENSG00000198466	ZNF587	19	58361225	58376480	104	27	2.4159	0.0078472	154.362
ENSG00000166268	MYRFL	12	70219084	70352877	710	58	2.4145	0.0078783	154.974
ENSG00000185955	C7orf61	7	100054238	100061894	19	13	2.4142	0.0078845	155.096
ENSG00000183060	LYSMD4	15	100255902	100273766	84	22	2.4138	0.0078939	155.281
ENSG00000174516	PELI3	11	66234216	66244808	26	8	2.4132	0.0079075	155.548
ENSG00000128602	SMO	7	128828713	128853386	121	29	2.4127	0.0079184	155.763
ENSG00000144182	LIPT1	2	99771418	99779620	38	10	2.4115	0.0079433	156.253
ENSG00000204513	PRAMEF11	1	12884468	12891264	46	11	2.4106	0.007963	156.64
ENSG00000126464	PRR12	19	50094900	50129696	164	35	2.4104	0.0079669	156.717
ENSG00000119231	SENP5	3	196594727	196661585	268	34	2.4085	0.0080091	157.547
ENSG00000155754	ALS2CR11	2	202352148	202483901	553	34	2.4077	0.0080267	157.893
ENSG00000196126	HLA-DRB1	6	32546546	32557625	9	3	2.4071	0.0080404	158.163
ENSG00000151632	AKR1C2	10	5029967	5060223	255	34	2.407	0.008042	158.194
ENSG00000106624	AEBP1	7	44143960	44154161	46	18	2.4068	0.008047	158.293
ENSG00000177628	GBA	1	155204243	155214490	36	12	2.406	0.0080638	158.623
ENSG00000250641	MEGT1	6	31674681	31685695	53	22	2.4049	0.0080882	159.103
ENSG00000142694	EVA1B	1	36787632	36789755	6	3	2.4048	0.0080911	159.16
ENSG00000184863	RBM33	7	155437145	155574179	558	23	2.4045	0.0080973	159.282
ENSG00000173933	RBM4	11	66384097	66434153	108	45	2.4043	0.0081025	159.384
ENSG00000126091	ST3GAL3	1	44171495	44396831	781	44	2.4042	0.0081032	159.398
ENSG00000132824	SERINC3	20	43124862	43150750	78	25	2.4035	0.0081192	159.713
ENSG00000170727	BOP1	8	145486055	145515082	60	14	2.4034	0.008121	159.748
ENSG00000106034	CPED1	7	120628731	120937498	1182	66	2.4032	0.0081267	159.86
ENSG00000103044	HAS3	16	69139467	69152622	34	15	2.4029	0.0081328	159.98
ENSG00000108039	XPNPEP1	10	111624524	111683311	192	40	2.4028	0.0081343	160.01
ENSG00000137076	TLN1	9	35696945	35732392	90	30	2.402	0.0081536	160.389
ENSG00000119888	EPCAM	2	47572297	47614740	212	47	2.4017	0.0081592	160.5
ENSG00000170801	HTRA3	4	8271492	8308838	210	37	2.4011	0.0081735	160.781
ENSG00000162702	ZNF281	1	200374068	200379184	13	10	2.4005	0.0081873	161.052
ENSG00000233822	HIST1H2BN	6	27806323	27823487	58	19	2.3995	0.008209	161.479
ENSG00000146223	RPL7L1	6	42847356	42857663	51	15	2.3993	0.0082136	161.57
ENSG00000179588	ZFPM1	16	88519725	88603424	487	77	2.399	0.0082194	161.684
ENSG00000109180	OCIAD1	4	48807229	48863834	141	37	2.3978	0.0082461	162.209
ENSG00000084092	NOA1	4	57829536	57844989	62	19	2.3977	0.0082487	162.26
ENSG00000125816	NKX2-4	20	21376005	21378666	7	5	2.3971	0.0082629	162.54
ENSG00000133226	SRRM1	1	24958207	24999758	95	34	2.3968	0.0082686	162.652
ENSG00000164181	ELOVL7	5	60047618	60140216	371	41	2.3966	0.0082741	162.76
ENSG00000249992	TMEM158	3	45265958	45267770	8	4	2.3965	0.0082766	162.809
ENSG00000135862	LAMC1	1	182992595	183114727	599	20	2.3954	0.0083018	163.305
ENSG00000164303	ENPP6	4	185009859	185142383	720	86	2.3945	0.008321	163.682
ENSG00000159200	RCAN1	21	35885440	35987441	697	51	2.3937	0.0083389	164.035
ENSG00000188641	DPYD	1	97543299	98386605	3501	204	2.392	0.0083775	164.794
ENSG00000186960	C14orf23	14	29241910	29282493	105	45	2.392	0.0083795	164.833
ENSG00000100354	TNRC6B	22	40440821	40731812	852	63	2.3909	0.0084032	165.299
ENSG00000197136	PCNXL3	11	65383244	65404910	67	33	2.3902	0.0084187	165.604
ENSG00000196305	IARS	9	94972489	95056038	309	32	2.3896	0.0084323	165.872
ENSG00000122642	FKBP9	7	32997017	33046543	253	44	2.3871	0.0084918	167.042
ENSG00000173077	DEC1	9	117904097	118164923	1353	95	2.3867	0.0085	167.204
ENSG00000196850	PPTC7	12	110969120	111021125	183	29	2.3861	0.0085133	167.465
ENSG00000198189	HSD17B11	4	88257762	88312538	225	29	2.3849	0.0085423	168.036
ENSG00000114331	ACAP2	3	194995465	195163807	693	29	2.3842	0.0085585	168.354
ENSG00000153266	FEZF2	3	62355356	62359999	6	4	2.3838	0.0085671	168.523
ENSG00000196557	CACNA1H	16	1203241	1271771	596	89	2.3838	0.0085686	168.553
ENSG00000198873	GRK5	10	120967101	121215131	1162	111	2.3837	0.0085701	168.582
ENSG00000107614	TRDMT1	10	17184253	17244053	313	21	2.3834	0.0085763	168.704
ENSG00000196967	ZNF585A	19	37597636	37663643	276	31	2.3822	0.0086052	169.273
ENSG00000101144	BMP7	20	55743804	55841685	491	57	2.3818	0.008613	169.426
ENSG00000152242	C18orf25	18	43753519	43846949	316	31	2.3818	0.0086138	169.442
ENSG00000204252	HLA-DOA	6	32971955	32977389	59	20	2.3809	0.0086359	169.877
ENSG00000182185	RAD51B	14	68286496	69196935	3560	179	2.3777	0.0087116	171.366
ENSG00000185122	HSF1	8	145515280	145538385	91	19	2.3772	0.0087229	171.588
ENSG00000177646	ACAD9	3	128598439	128634910	199	30	2.3762	0.0087453	172.029
ENSG00000204386	NEU1	6	31825436	31830683	17	11	2.3738	0.008802	173.144
ENSG00000127526	SLC35E1	19	16660642	16683193	67	18	2.3737	0.0088063	173.229
ENSG00000106536	POU6F2	7	39017598	39532694	2241	114	2.3734	0.0088126	173.353
ENSG00000119471	HSDL2	9	115142217	115234690	396	32	2.3729	0.0088254	173.604
ENSG00000175216	CKAP5	11	46764598	46867847	268	39	2.3727	0.0088293	173.681
ENSG00000204709	C6orf100	6	28911654	28912314	4	2	2.3716	0.0088558	174.202
ENSG00000161179	YDJC	22	21982378	21984353	5	2	2.3716	0.0088568	174.222
ENSG00000182199	SHMT2	12	57623110	57628718	13	7	2.3714	0.0088595	174.275
ENSG00000157445	CACNA2D3	3	54156574	55108584	4616	304	2.3711	0.0088671	174.425
ENSG00000253633	KB-1980E6.3	8	103540968	103550896	66	14	2.3704	0.0088841	174.759
ENSG00000112164	GLP1R	6	39016574	39055519	252	33	2.3703	0.0088876	174.828
ENSG00000232258	TMEM114	16	8619502	8622304	15	6	2.3702	0.0088883	174.842
ENSG00000184560	C17orf74	17	7328934	7330887	7	5	2.3687	0.0089252	175.568
ENSG00000164045	CDC25A	3	48198636	48229892	66	26	2.3687	0.0089258	175.579
ENSG00000205683	DPF3	14	73086004	73360809	1305	138	2.3681	0.0089389	175.837
ENSG00000259803	SLC22A31	16	89262406	89268072	31	12	2.3679	0.0089443	175.943
ENSG00000140400	MAN2C1	15	75648133	75660971	26	15	2.3674	0.0089569	176.191
ENSG00000143387	CTSK	1	150768684	150780799	22	11	2.367	0.0089665	176.38
ENSG00000185519	FAM131C	1	16384264	16400127	95	22	2.3662	0.0089864	176.771
ENSG00000172638	EFEMP2	11	65633912	65641063	30	10	2.366	0.0089908	176.858
ENSG00000214530	STARD10	11	72465774	72504726	113	25	2.3647	0.0090229	177.489
ENSG00000108883	EFTUD2	17	42927311	42977030	204	35	2.3634	0.0090545	178.111
ENSG00000225526	C3orf83	3	12556433	12602558	200	31	2.363	0.0090637	178.292
ENSG00000268960	AC091150.1	18	45778672	45779208	3	2	2.3626	0.0090741	178.497
ENSG00000241360	PDXP	22	38054734	38062941	27	7	2.3621	0.0090857	178.725
ENSG00000189332	RP11-113D6.10	11	18230685	18236109	13	6	2.3618	0.0090931	178.87
ENSG00000164946	FREM1	9	14734664	14910993	1064	125	2.3601	0.0091351	179.697
ENSG00000171766	GATM	15	45653322	45694525	107	13	2.36	0.0091367	179.728
ENSG00000148341	SH3GLB2	9	131769315	131790582	65	28	2.3594	0.0091514	180.017
ENSG00000006432	MAP3K9	14	71189243	71276251	442	48	2.359	0.009162	180.226
ENSG00000119729	RHOQ	2	46768945	46810260	149	38	2.3578	0.0091911	180.798
ENSG00000254093	PINX1	8	10622473	10697394	572	33	2.3562	0.0092317	181.597
ENSG00000083799	CYLD	16	50775961	50835846	138	29	2.356	0.0092374	181.709
ENSG00000180667	YOD1	1	207217194	207226325	27	12	2.3555	0.009248	181.917
ENSG00000010818	HIVEP2	6	143072604	143266338	732	95	2.3549	0.0092634	182.22
ENSG00000119514	GALNT12	9	101569981	101612363	169	50	2.3544	0.0092751	182.45
ENSG00000153561	RMND5A	2	86947296	87005164	134	29	2.3542	0.0092802	182.551
ENSG00000136720	HS6ST1	2	128994290	129076151	443	78	2.3538	0.0092925	182.793
ENSG00000225485	ARHGAP23	17	36584662	36668628	405	58	2.3527	0.0093196	183.326
ENSG00000187695	RP11-723O4.6	3	128628717	128690173	308	34	2.3525	0.0093227	183.387
ENSG00000171246	NPTX1	17	78440948	78451643	45	15	2.3519	0.0093381	183.69
ENSG00000089159	PXN	12	120648250	120703574	150	36	2.3506	0.0093711	184.339
ENSG00000111961	SASH1	6	148593440	148873186	1463	165	2.3506	0.0093724	184.364
ENSG00000179833	SERTAD2	2	64858755	64978139	395	56	2.3498	0.0093906	184.722
ENSG00000100221	JOSD1	22	39081548	39097561	41	19	2.3497	0.0093947	184.803
ENSG00000196498	NCOR2	12	124808961	125052135	1250	178	2.3496	0.0093958	184.825
ENSG00000082175	PGR	11	100900355	101001255	448	41	2.349	0.0094116	185.136
ENSG00000167720	SRR	17	2206677	2228554	81	33	2.3487	0.0094206	185.313
ENSG00000152784	PRDM8	4	81105033	81125483	81	20	2.3486	0.0094212	185.324
ENSG00000104081	BMF	15	40380091	40401093	72	29	2.3486	0.0094222	185.344
ENSG00000148840	PPRC1	10	103892787	103910082	38	19	2.3472	0.009458	186.048
ENSG00000163251	FZD5	2	208627310	208634287	26	15	2.347	0.009462	186.127
ENSG00000107175	CREB3	9	35732332	35737001	16	11	2.3457	0.0094945	186.766
ENSG00000145365	TIFA	4	113195698	113207059	52	6	2.3449	0.0095165	187.199
ENSG00000128709	HOXD9	2	176987088	176989853	11	6	2.3444	0.0095296	187.457
ENSG00000128284	APOL3	22	36536372	36562225	156	38	2.3418	0.0095959	188.761
ENSG00000119787	ATL2	2	38522022	38604427	441	34	2.3409	0.0096193	189.221
ENSG00000157106	SMG1	16	18816175	18937776	505	34	2.3404	0.009631	189.451
ENSG00000157870	FAM213B	1	2517930	2522908	28	17	2.3399	0.0096433	189.693
ENSG00000084093	REST	4	57774075	57802010	137	37	2.3392	0.0096622	190.065
ENSG00000155545	MIER3	5	56215429	56267502	231	34	2.3384	0.009684	190.494
ENSG00000127527	EPS15L1	19	16466050	16582896	429	55	2.3382	0.0096875	190.563
ENSG00000197006	METTL9	16	21608539	21668794	207	29	2.3374	0.0097092	190.99
ENSG00000177873	ZNF619	3	40518604	40531727	49	20	2.3368	0.0097255	191.31
ENSG00000271043	MTRNR2L2	5	79945819	79946855	4	2	2.3368	0.0097256	191.312
ENSG00000112855	HARS2	5	140071011	140078889	26	10	2.336	0.0097458	191.71
ENSG00000197846	HIST1H2BF	6	26199748	26200942	15	8	2.335	0.0097717	192.219
ENSG00000172262	ZNF131	5	43065278	43192123	553	46	2.3336	0.009807	192.913
ENSG00000184205	TSPYL2	X	53111549	53117722	15	9	2.333	0.009825	193.268
ENSG00000133083	DCLK1	13	36345478	36705443	1646	157	2.3322	0.0098454	193.669
ENSG00000189057	FAM111B	11	58874658	58894883	65	22	2.3322	0.0098455	193.671
ENSG00000196872	KIAA1211L	2	99410309	99552722	580	40	2.3319	0.0098542	193.842
ENSG00000022567	SLC45A4	8	142217265	142318404	544	71	2.3318	0.0098543	193.844
ENSG00000116497	S100PBP	1	33282368	33324476	133	38	2.3315	0.009864	194.035
ENSG00000157557	ETS2	21	40177231	40196879	78	24	2.3313	0.0098692	194.137
ENSG00000159674	SPON2	4	1160720	1202750	153	45	2.3297	0.0099123	194.985
ENSG00000270149	RP11-544M22.13	1	160967747	161008752	174	36	2.3291	0.0099256	195.246
ENSG00000118520	ARG1	6	131894284	131905472	30	14	2.3286	0.0099413	195.555
ENSG00000112038	OPRM1	6	154331631	154568001	996	105	2.3281	0.0099543	195.811
ENSG00000255398	HCAR3	12	123199303	123201439	18	5	2.3277	0.0099636	195.994
ENSG00000158769	F11R	1	160965001	160991138	105	18	2.3277	0.0099639	196
ENSG00000140367	UBE2Q2	15	76135622	76193419	159	27	2.3273	0.0099753	196.224
ENSG00000165660	FAM175B	10	126490354	126525239	103	31	2.3269	0.0099852	196.419
ENSG00000074590	NUAK1	12	106457118	106533811	327	55	2.3266	0.0099932	196.576
ENSG00000153093	ACOXL	2	111490150	111875799	1705	104	2.3264	0.0099989	196.688
ENSG00000107036	KIAA1432	9	5629025	5776557	680	52	2.3259	0.010012	196.946
ENSG00000205018	RP11-830F9.6	16	89006197	89017932	32	14	2.3259	0.010013	196.966
ENSG00000065609	SNAP91	6	84262599	84419410	510	48	2.3254	0.010025	197.202
ENSG00000142657	PGD	1	10458649	10480201	82	21	2.324	0.010062	197.93
ENSG00000196860	TOMM20L	14	58862634	58875419	22	16	2.324	0.010063	197.949
ENSG00000081377	CDC14B	9	99252523	99382112	306	79	2.3239	0.010065	197.989
ENSG00000128463	EMC4	15	34517200	34522357	28	10	2.3234	0.010079	198.264
ENSG00000235162	C12orf75	12	105629068	105789875	842	57	2.3231	0.010087	198.421
ENSG00000204424	LY6G6F	6	31674640	31685581	52	21	2.3229	0.010091	198.5
ENSG00000152464	RPP38	10	15139179	15181817	223	36	2.3219	0.010119	199.051
ENSG00000140835	CHST4	16	71559136	71572649	32	18	2.3214	0.010131	199.287
ENSG00000151276	MAGI1	3	65339200	66024509	3319	230	2.3211	0.01014	199.464
ENSG00000196628	TCF4	18	52889562	53332018	1297	110	2.3204	0.010159	199.838
ENSG00000204228	HSD17B8	6	33172419	33174608	14	8	2.3202	0.010164	199.936
ENSG00000229453	SPINK8	3	48348336	48369831	65	8	2.3198	0.010176	200.172
ENSG00000138660	AP1AR	4	113152893	113191203	108	29	2.3191	0.010195	200.546
ENSG00000160801	PTH1R	3	46919236	46945287	82	26	2.3185	0.010211	200.861
ENSG00000177565	TBL1XR1	3	176737143	176915261	747	70	2.318	0.010225	201.136
ENSG00000079393	DUSP13	10	76854192	76868979	67	20	2.3176	0.010236	201.352
ENSG00000178826	TMEM139	7	142977050	142985141	12	9	2.3167	0.010261	201.844
ENSG00000156150	ALX3	1	110602616	110613322	51	13	2.3165	0.010265	201.923
ENSG00000151461	UPF2	10	11962021	12085169	593	33	2.3157	0.010286	202.336
ENSG00000171522	PTGER4	5	40679600	40693837	32	10	2.3153	0.010297	202.552
ENSG00000072110	ACTN1	14	69340860	69446157	542	68	2.314	0.010334	203.28
ENSG00000204514	ZNF814	19	58360099	58400442	197	38	2.3137	0.010342	203.437
ENSG00000114648	KLHL18	3	47324407	47388306	120	41	2.3134	0.010349	203.575
ENSG00000170545	SMAGP	12	51638342	51664674	99	19	2.3124	0.010378	204.146
ENSG00000164893	SLC7A13	8	87226281	87333375	402	46	2.3114	0.010405	204.677
ENSG00000112812	PRSS16	6	27215480	27224403	30	12	2.3112	0.01041	204.775
ENSG00000197816	CCDC180	9	100000765	100140806	632	35	2.3104	0.010432	205.208
ENSG00000165731	RET	10	43572475	43625799	286	32	2.3094	0.010462	205.798
ENSG00000185414	MRPL30	2	99797542	99814089	61	15	2.308	0.010498	206.506
ENSG00000141570	CBX8	17	77765931	77775482	29	16	2.3076	0.010511	206.762
ENSG00000163900	TMEM41A	3	185194284	185216845	60	26	2.3071	0.010525	207.037
ENSG00000188626	GOLGA8M	15	28947100	28983530	151	26	2.3067	0.010537	207.273
ENSG00000120875	DUSP4	8	29190581	29208185	76	21	2.306	0.010555	207.627
ENSG00000261732	LA16c-431H6.6	16	1682260	1736716	235	39	2.3055	0.010569	207.903
ENSG00000129910	CDH15	16	89238175	89261900	120	26	2.3045	0.010597	208.454
ENSG00000198945	L3MBTL3	6	130334844	130462594	478	48	2.3042	0.010604	208.591
ENSG00000148943	LIN7C	11	27516123	27528320	50	17	2.3029	0.010642	209.339
ENSG00000116990	MYCL	1	40361098	40367928	22	13	2.3018	0.010672	209.929
ENSG00000115607	IL18RAP	2	103035149	103069025	210	29	2.3008	0.010702	210.519
ENSG00000183775	KCTD16	5	143550396	143865249	1032	61	2.3001	0.010722	210.912
ENSG00000178125	PPP1R42	8	67876334	67968839	232	37	2.2998	0.010729	211.05
ENSG00000112531	QKI	6	163835032	163999628	569	50	2.2998	0.010731	211.09
ENSG00000138685	FGF2	4	123747863	123819391	380	54	2.2996	0.010736	211.188
ENSG00000148143	ZNF462	9	109625378	109775915	445	92	2.2995	0.010737	211.208
ENSG00000178773	CPNE7	16	89642176	89663654	149	50	2.2983	0.010771	211.876
ENSG00000170426	SDR9C7	12	57316938	57328189	47	11	2.2976	0.010793	212.309
ENSG00000173846	PLK3	1	45265897	45271662	22	10	2.2973	0.010801	212.466
ENSG00000213445	SIPA1	11	65405568	65418401	40	20	2.297	0.01081	212.644
ENSG00000204687	MAS1L	6	29454474	29455738	10	6	2.2962	0.010833	213.096
ENSG00000268040	PRED62	21	47347679	47352477	30	12	2.2956	0.01085	213.43
ENSG00000213949	ITGA1	5	52083730	52255040	801	99	2.2956	0.010851	213.45
ENSG00000108312	UBTF	17	42282401	42298994	47	18	2.2954	0.010855	213.529
ENSG00000198408	MGEA5	10	103544200	103578696	86	31	2.295	0.010868	213.784
ENSG00000178636	RP11-455G16.1	4	120113928	120133799	78	19	2.2949	0.010869	213.804
ENSG00000196313	POM121	7	72349936	72421979	181	92	2.2949	0.010869	213.804
ENSG00000114861	FOXP1	3	71003844	71633140	2234	216	2.2949	0.010871	213.843
ENSG00000102312	PORCN	X	48367350	48379202	21	7	2.2948	0.010872	213.863
ENSG00000172943	PHF8	X	53963109	54075391	227	60	2.2948	0.010872	213.863
ENSG00000148704	VAX1	10	118888032	118897812	26	11	2.2918	0.010959	215.574
ENSG00000077454	LRCH4	7	100169855	100183776	52	20	2.2913	0.010974	215.87
ENSG00000066629	EML1	14	100204030	100408397	895	77	2.2897	0.011021	216.794
ENSG00000115966	ATF2	2	175936978	176033110	377	29	2.2895	0.011025	216.873
ENSG00000130299	GTPBP3	19	17445729	17453544	30	7	2.2891	0.011037	217.109
ENSG00000174485	DENND4A	15	65950384	66084631	412	35	2.289	0.011038	217.128
ENSG00000108813	DLX4	17	48046334	48052321	22	7	2.2879	0.011072	217.797
ENSG00000077616	NAALAD2	11	89864683	89926062	315	24	2.2876	0.011081	217.974
ENSG00000164123	C4orf45	4	159814286	159959912	636	37	2.2866	0.011109	218.525
ENSG00000182771	GRID1	10	87359312	88126250	3621	219	2.2866	0.01111	218.545
ENSG00000198589	LRBA	4	151185594	151936879	2389	77	2.2862	0.011122	218.781
ENSG00000179399	GPC5	13	92050929	93519490	6692	318	2.2856	0.011139	219.115
ENSG00000198363	ASPH	8	62413116	62627155	825	71	2.2855	0.011143	219.194
ENSG00000119723	COQ6	14	74416629	74430373	67	17	2.285	0.011156	219.45
ENSG00000119185	ITGB1BP1	2	9543604	9563676	82	19	2.2846	0.011168	219.686
ENSG00000119689	DLST	14	75348594	75370448	102	25	2.284	0.011185	220.02
ENSG00000142546	NOSIP	19	50058968	50093519	120	28	2.2837	0.011195	220.217
ENSG00000131808	FSHB	11	30252563	30256808	18	4	2.2832	0.01121	220.512
ENSG00000174080	CTSF	11	66330934	66336312	26	9	2.2832	0.01121	220.512
ENSG00000137312	FLOT1	6	30695486	30710510	108	10	2.2824	0.011233	220.964
ENSG00000123106	CCDC91	12	28286182	28732883	1717	44	2.2823	0.011235	221.004
ENSG00000175206	NPPA	1	11905766	11908402	22	7	2.2816	0.011257	221.436
ENSG00000155975	VPS37A	8	17104080	17159936	290	38	2.2815	0.011259	221.476
ENSG00000269113	TRABD2B	1	48226200	48462567	935	58	2.2812	0.011268	221.653
ENSG00000115604	IL18R1	2	102927989	103015218	500	40	2.2782	0.011357	223.404
ENSG00000130222	GADD45G	9	92219928	92221470	8	5	2.2779	0.011365	223.561
ENSG00000138709	LARP1B	4	128982423	129144086	540	32	2.2771	0.011389	224.033
ENSG00000141522	ARHGDIA	17	79825597	79829282	13	6	2.2771	0.011389	224.033
ENSG00000166211	SPIC	12	101869199	101880775	47	17	2.2765	0.011408	224.407
ENSG00000143153	ATP1B1	1	169074935	169101960	135	35	2.2765	0.011409	224.426
ENSG00000169609	C15orf40	15	83657193	83680393	83	23	2.2763	0.011413	224.505
ENSG00000168993	CPLX1	4	778745	819986	236	47	2.2757	0.011432	224.879
ENSG00000152518	ZFP36L2	2	43449541	43453748	19	11	2.2755	0.011438	224.997
ENSG00000126602	TRAP1	16	3701640	3767598	333	58	2.275	0.011452	225.272
ENSG00000144278	GALNT13	2	154728426	155310361	2682	94	2.275	0.011453	225.292
ENSG00000178172	SPINK6	5	147582357	147594700	49	9	2.2749	0.011456	225.351
ENSG00000140307	GTF2A2	15	59930261	59949740	91	15	2.2747	0.011461	225.449
ENSG00000137270	GCM1	6	52991762	53013627	94	23	2.2737	0.011493	226.079
ENSG00000204564	C6orf136	6	30614816	30620987	32	15	2.2731	0.011509	226.394
ENSG00000223417	TRIM49D1	11	89644279	89654935	10	4	2.273	0.011512	226.453
ENSG00000132773	TOE1	1	45805342	45809647	21	11	2.2729	0.011516	226.531
ENSG00000171435	KSR2	12	117890817	118406788	2612	276	2.2727	0.011523	226.669
ENSG00000267360	CTC-454I21.3	19	37583921	37701414	428	47	2.2724	0.011533	226.866
ENSG00000168930	TRIM49	11	89530823	89541743	21	14	2.2722	0.011536	226.925
ENSG00000182446	NPLOC4	17	79523913	79615495	598	32	2.2721	0.011541	227.023
ENSG00000136444	RSAD1	17	48556161	48563336	19	7	2.2712	0.011566	227.515
ENSG00000104964	AES	19	3052908	3063105	51	21	2.2712	0.011566	227.515
ENSG00000117616	C1orf63	1	25568728	25664704	60	35	2.2706	0.011585	227.889
ENSG00000109618	SEPSECS	4	25121627	25162204	126	35	2.2705	0.011587	227.928
ENSG00000116983	HPCAL4	1	40144320	40157361	87	19	2.2701	0.011601	228.203
ENSG00000221968	FADS3	11	61640991	61659523	59	14	2.2699	0.011606	228.302
ENSG00000084710	EFR3B	2	25264999	25378243	413	54	2.2694	0.011621	228.597
ENSG00000162368	CMPK1	1	47799469	47844511	182	26	2.269	0.011634	228.852
ENSG00000116652	DLEU2L	1	64014588	64015405	2	1	2.2688	0.011642	229.01
ENSG00000118369	USP35	11	77899858	77925757	82	23	2.2672	0.011689	229.934
ENSG00000157992	KRTCAP3	2	27665233	27669348	9	5	2.2667	0.011705	230.249
ENSG00000184350	MRGPRE	11	3248928	3253616	36	17	2.266	0.011727	230.682
ENSG00000051523	CYBA	16	88709691	88717560	52	21	2.2658	0.011733	230.8
ENSG00000140285	FGF7	15	49715293	49780972	287	30	2.2656	0.011737	230.879
ENSG00000100347	SAMM50	22	44351301	44406411	267	36	2.2646	0.011768	231.488
ENSG00000055955	ITIH4	3	52846991	52865495	71	16	2.2641	0.011783	231.783
ENSG00000184677	ZBTB40	1	22778344	22857650	261	36	2.2639	0.011791	231.941
ENSG00000086991	NOX4	11	89057524	89322779	1120	79	2.2637	0.011796	232.039
ENSG00000186298	PPP1CC	12	111157485	111180744	90	24	2.2637	0.011797	232.059
ENSG00000203724	C1orf53	1	197871777	197876497	10	7	2.2635	0.011801	232.137
ENSG00000145414	NAF1	4	164031225	164088073	196	44	2.2629	0.011821	232.531
ENSG00000168671	UGT3A2	5	36035119	36071460	148	24	2.2624	0.011837	232.846
ENSG00000138092	CENPO	2	25016005	25045245	133	30	2.2614	0.011868	233.455
ENSG00000183283	DAZAP2	12	51632076	51665146	119	23	2.2612	0.011875	233.593
ENSG00000196396	PTPN1	20	49126891	49201299	263	35	2.2608	0.011884	233.77
ENSG00000196358	NTNG2	9	135037334	135119921	363	67	2.2606	0.011892	233.928
ENSG00000220008	LINGO3	19	2289774	2308156	91	27	2.2606	0.011892	233.928
ENSG00000172888	ZNF621	3	40566369	40616176	189	44	2.2602	0.011904	234.164
ENSG00000214324	C3orf56	3	126911974	126917025	19	11	2.2596	0.011923	234.537
ENSG00000105997	HOXA3	7	27145803	27192200	147	28	2.2594	0.011931	234.695
ENSG00000007545	CRAMP1L	16	1662326	1727909	279	32	2.2592	0.011937	234.813
ENSG00000144741	SLC25A26	3	66119285	66438540	1138	77	2.2585	0.011956	235.186
ENSG00000222020	AC062017.1	2	240323130	240324058	7	4	2.2585	0.011958	235.226
ENSG00000170927	PKHD1	6	51480098	51952423	2215	104	2.2583	0.011964	235.344
ENSG00000102290	PCDH11X	X	91034260	91878229	2537	135	2.258	0.011974	235.541
ENSG00000144668	ITGA9	3	37493606	37865005	1699	145	2.257	0.012004	236.131
ENSG00000151746	BICD1	12	32259769	32536567	1476	89	2.2569	0.012008	236.209
ENSG00000186153	WWOX	16	78133310	79246564	10712	501	2.2562	0.01203	236.642
ENSG00000172927	MYEOV	11	69061605	69182494	288	51	2.2553	0.012058	237.193
ENSG00000110880	CORO1C	12	109038885	109125372	287	33	2.255	0.012066	237.35
ENSG00000114316	USP4	3	49315264	49378145	152	39	2.2544	0.012085	237.724
ENSG00000132612	VPS4A	16	69345259	69358949	58	18	2.2536	0.012109	238.196
ENSG00000170417	TMEM182	2	103353367	103460352	333	36	2.2532	0.012123	238.472
ENSG00000167196	FBXO22	15	76196200	76227609	89	19	2.2525	0.012144	238.885
ENSG00000172059	KLF11	2	10182976	10194963	54	19	2.2496	0.012237	240.714
ENSG00000144229	THSD7B	2	137523115	138435287	4584	163	2.2483	0.01228	241.56
ENSG00000105509	HAS1	19	52216365	52227247	64	19	2.2481	0.012284	241.639
ENSG00000115464	USP34	2	61414598	61697904	1092	58	2.2472	0.012314	242.229
ENSG00000136167	LCP1	13	46700055	46786006	416	75	2.2469	0.012322	242.386
ENSG00000169306	IL1RAPL1	X	28605516	29974840	3490	237	2.2468	0.012326	242.465
ENSG00000105379	ETFB	19	51848423	51869672	140	24	2.2466	0.012331	242.563
ENSG00000233608	TWIST2	2	239756673	239795893	197	70	2.2465	0.012336	242.661
ENSG00000103995	CEP152	15	49005125	49103343	293	45	2.2457	0.012362	243.173
ENSG00000095261	PSMD5	9	123577774	123605262	72	25	2.2455	0.012369	243.311
ENSG00000271723	MROH7-TTC4	1	55107459	55207981	561	74	2.2448	0.01239	243.724
ENSG00000117682	DHDDS	1	26758773	26797785	113	39	2.2443	0.012407	244.058
ENSG00000070756	PABPC1	8	101698044	101735037	130	32	2.244	0.012415	244.215
ENSG00000127603	MACF1	1	39546988	39952849	1396	68	2.2439	0.012418	244.274
ENSG00000176547	OR4C3	11	48346472	48347507	1	1	2.243	0.01245	244.904
ENSG00000205277	MUC12	7	100612904	100662230	166	34	2.2425	0.012465	245.199
ENSG00000042062	FAM65C	20	49202645	49308065	525	78	2.2411	0.012509	246.065
ENSG00000196376	SLC35F1	6	118228689	118638839	1656	109	2.241	0.012513	246.143
ENSG00000113119	TMCO6	5	140019012	140024993	24	7	2.2408	0.012521	246.301
ENSG00000269018	AP001362.1	11	65358665	65359947	4	2	2.2404	0.012534	246.556
ENSG00000143379	SETDB1	1	150898739	150937213	118	36	2.2401	0.012544	246.753
ENSG00000178338	ZNF354B	5	178286954	178315123	243	17	2.2393	0.012569	247.245
ENSG00000188846	RPL14	3	40498783	40503861	24	11	2.2387	0.012588	247.619
ENSG00000164651	SP8	7	20823906	20826505	4	2	2.2385	0.012593	247.717
ENSG00000120616	EPC1	10	32556679	32667726	435	37	2.2382	0.012605	247.953
ENSG00000002822	MAD1L1	7	1855429	2272878	2669	66	2.2381	0.012608	248.012
ENSG00000106263	EIF3B	7	2393721	2420380	115	22	2.2375	0.012626	248.366
ENSG00000248874	C5orf17	5	23951457	24178372	1133	41	2.2367	0.012653	248.897
ENSG00000155875	FAM154A	9	18927656	19033251	853	45	2.2366	0.012655	248.937
ENSG00000186470	BTN3A2	6	26365387	26378546	122	15	2.2355	0.012691	249.645
ENSG00000181016	LSMEM1	7	112120908	112131117	54	20	2.2354	0.012695	249.723
ENSG00000026036	RTEL1-TNFRSF6B	20	62290653	62330037	274	37	2.235	0.01271	250.018
ENSG00000135148	TRAFD1	12	112563305	112591407	66	25	2.2349	0.012712	250.058
ENSG00000167604	NFKBID	19	36378555	36393205	68	17	2.2344	0.012728	250.372
ENSG00000174501	ANKRD36C	2	96514587	96657541	381	67	2.2343	0.012733	250.471
ENSG00000124813	RUNX2	6	45295894	45632086	1356	124	2.2336	0.012753	250.864
ENSG00000259900	RP11-343C2.7	16	69369179	69385633	61	22	2.2335	0.012759	250.982
ENSG00000050820	BCAR1	16	75262928	75301951	250	36	2.2329	0.012778	251.356
ENSG00000268211	AL359091.2	9	131062367	131064212	10	5	2.2322	0.012801	251.808
ENSG00000136457	CHAD	17	48541857	48546327	16	8	2.2307	0.012849	252.753
ENSG00000151090	THRB	3	24158651	24536773	1739	193	2.2305	0.012857	252.91
ENSG00000132603	NIP7	16	69373333	69377014	21	9	2.2299	0.012876	253.284
ENSG00000103994	ZNF106	15	42705021	42783321	294	44	2.2298	0.012881	253.382
ENSG00000169752	NRG4	15	76228310	76352136	411	27	2.2289	0.012911	253.972
ENSG00000110700	RPS13	11	17095936	17099334	17	10	2.2281	0.012938	254.503
ENSG00000185674	LYG2	2	99858709	99871745	47	20	2.2279	0.012943	254.602
ENSG00000067992	PDK3	X	24483338	24557954	203	32	2.2273	0.012964	255.015
ENSG00000145908	ZNF300	5	150273954	150284545	37	6	2.227	0.012974	255.212
ENSG00000147459	DOCK5	8	25042238	25275598	1007	104	2.227	0.012975	255.231
ENSG00000131043	AAR2	20	34824381	34858840	88	38	2.2245	0.013057	256.844
ENSG00000113597	TRAPPC13	5	64920543	64962060	165	22	2.2243	0.013066	257.021
ENSG00000130958	SLC35D2	9	99082988	99145992	307	25	2.224	0.013076	257.218
ENSG00000115657	ABCB6	2	220074490	220083712	27	18	2.2237	0.013084	257.375
ENSG00000106631	MYL7	7	44178463	44180931	17	9	2.2235	0.01309	257.493
ENSG00000122970	IFT81	12	110562140	110656602	305	37	2.2232	0.013102	257.729
ENSG00000161642	ZNF385A	12	54762917	54785082	54	19	2.222	0.013143	258.536
ENSG00000176046	NUPR1	16	28548606	28550495	8	3	2.2212	0.013169	259.047
ENSG00000198795	ZNF521	18	22641890	22932154	1138	133	2.2211	0.013171	259.087
ENSG00000172757	CFL1	11	65590493	65629497	119	33	2.2206	0.013188	259.421
ENSG00000115652	UXS1	2	106709759	106810795	453	47	2.2186	0.013255	260.739
ENSG00000184924	PTRHD1	2	25012603	25016251	17	7	2.2174	0.013296	261.546
ENSG00000205710	C17orf107	17	4802713	4806227	19	11	2.2162	0.013339	262.391
ENSG00000100983	GSS	20	33516236	33543620	67	19	2.2159	0.013349	262.588
ENSG00000175455	CCDC14	3	123616152	123680564	256	28	2.2158	0.013351	262.628
ENSG00000188315	C3orf62	3	49306035	49315342	21	8	2.2156	0.01336	262.805
ENSG00000101361	NOP56	20	2632791	2639039	39	15	2.2143	0.013404	263.67
ENSG00000033327	GAB2	11	77926343	78129394	647	28	2.2132	0.013443	264.437
ENSG00000120314	WDR55	5	140044261	140053709	36	12	2.2127	0.013458	264.732
ENSG00000072195	SPEG	2	220299568	220363009	222	53	2.2119	0.013486	265.283
ENSG00000178449	COX14	12	50505762	50514240	35	8	2.2108	0.013526	266.07
ENSG00000162971	TYW5	2	200794698	200820459	71	19	2.2107	0.013527	266.09
ENSG00000253250	C8orf88	8	91970865	91997485	78	19	2.2101	0.013547	266.483
ENSG00000214891	TRIM64C	11	49075266	49080664	16	5	2.2098	0.013558	266.699
ENSG00000028137	TNFRSF1B	1	12227060	12269285	189	36	2.209	0.013587	267.27
ENSG00000146216	TTBK1	6	43211418	43255997	197	42	2.209	0.013587	267.27
ENSG00000116260	QSOX1	1	180123969	180173165	341	35	2.2086	0.0136	267.526
ENSG00000111875	ASF1A	6	119215384	119230332	58	16	2.2084	0.013608	267.683
ENSG00000186458	DEFB132	20	238377	241737	18	4	2.2082	0.013615	267.821
ENSG00000061794	MRPS35	12	27863706	27909228	143	30	2.2077	0.013632	268.155
ENSG00000108091	CCDC6	10	61548521	61666414	574	40	2.2076	0.013636	268.234
ENSG00000141258	SGSM2	17	2240792	2284352	242	51	2.2068	0.013664	268.785
ENSG00000179335	CLK3	15	74890841	74932057	121	33	2.2062	0.013687	269.237
ENSG00000171067	C11orf24	11	68028803	68039469	44	21	2.2052	0.013719	269.866
ENSG00000182919	C11orf54	11	93474757	93497915	94	12	2.205	0.013726	270.004
ENSG00000144908	ALDH1L1	3	125822412	125916837	589	57	2.205	0.013727	270.024
ENSG00000163440	PDCL2	4	56422692	56458379	143	19	2.2039	0.013767	270.811
ENSG00000178343	SHISA3	4	42399856	42404504	23	10	2.2037	0.013771	270.889
ENSG00000038210	PI4K2B	4	25162263	25280714	536	46	2.2034	0.013782	271.106
ENSG00000119771	KLHL29	2	23608088	23931481	1657	170	2.2027	0.013809	271.637
ENSG00000142188	TMEM50B	21	34804792	34852318	237	28	2.2025	0.013813	271.716
ENSG00000103599	IQCH	15	67547138	67794598	699	53	2.2011	0.013865	272.738
ENSG00000176087	SLC35A4	5	139944041	139948688	9	5	2.199	0.013938	274.174
ENSG00000163527	STT3B	3	31574130	31679112	333	47	2.1988	0.013948	274.371
ENSG00000102230	PCYT1B	X	24576204	24690794	294	35	2.1982	0.013967	274.745
ENSG00000179603	GRM8	7	126078652	126893348	3234	113	2.1981	0.013969	274.784
ENSG00000136531	SCN2A	2	166095912	166248818	667	57	2.1978	0.013982	275.04
ENSG00000148498	PARD3	10	34398488	35104253	2690	124	2.1974	0.013998	275.355
ENSG00000197863	ZNF790	19	37308330	37341689	78	26	2.1967	0.014021	275.807
ENSG00000225697	SLC26A6	3	48663156	48672926	34	12	2.1958	0.014052	276.417
ENSG00000166452	AKIP1	11	8932686	8941631	45	11	2.1956	0.01406	276.574
ENSG00000163009	C2orf48	2	10281509	10351851	399	60	2.1946	0.014097	277.302
ENSG00000168807	SNTB2	16	69221032	69342955	407	44	2.1946	0.014098	277.322
ENSG00000261787	TCF24	8	67858736	67874825	36	11	2.1939	0.01412	277.755
ENSG00000164199	GPR98	5	89825161	90460038	2445	131	2.1938	0.014124	277.833
ENSG00000138109	CYP2C9	10	96698415	96749147	278	30	2.1936	0.014132	277.991
ENSG00000170242	USP47	11	11862970	11980870	452	48	2.193	0.014155	278.443
ENSG00000166337	TAF10	11	6627526	6633898	24	6	2.1929	0.014158	278.502
ENSG00000260371	RP11-343C2.9	16	69368994	69390209	67	25	2.1924	0.014177	278.876
ENSG00000204389	HSPA1A	6	31783291	31785723	4	2	2.1918	0.014197	279.269
ENSG00000204279	PAGE3	X	55284848	55291279	18	7	2.1898	0.01427	280.705
ENSG00000159189	C1QC	1	22970123	22974603	25	6	2.1889	0.014301	281.315
ENSG00000163354	DCST2	1	154990996	155006257	52	22	2.1888	0.014306	281.413
ENSG00000176567	OR4X1	11	48285413	48286330	8	4	2.188	0.014334	281.964
ENSG00000143093	STRIP1	1	110574199	110617263	186	36	2.188	0.014336	282.003
ENSG00000243649	CFB	6	31895475	31919861	118	32	2.1878	0.014342	282.121
ENSG00000109390	NDUFC1	4	140188034	140223705	125	24	2.1861	0.014406	283.38
ENSG00000067177	PHKA1	X	71798664	71934167	215	49	2.186	0.014407	283.4
ENSG00000164325	TMEM174	5	72469022	72470970	8	4	2.1859	0.01441	283.459
ENSG00000179546	HTR1D	1	23516993	23521222	12	6	2.1856	0.014422	283.695
ENSG00000144711	IQSEC1	3	12938719	13114617	827	127	2.1855	0.014427	283.794
ENSG00000162373	BEND5	1	49193195	49242641	130	34	2.1847	0.014456	284.364
ENSG00000160844	GATS	7	99798283	99869855	257	53	2.1846	0.014458	284.403
ENSG00000134551	PRH2	12	11081835	11084940	14	7	2.1845	0.014461	284.462
ENSG00000244255	CFB	6	31895475	31919825	117	32	2.1824	0.014541	286.036
ENSG00000182240	BACE2	21	42539728	42654445	507	95	2.1814	0.014575	286.705
ENSG00000181904	C5orf24	5	134181370	134195427	27	15	2.1807	0.014603	287.256
ENSG00000102893	PHKB	16	47495034	47735434	518	71	2.1806	0.014606	287.315
ENSG00000184500	PROS1	3	93591881	93692910	254	69	2.1804	0.014616	287.511
ENSG00000064835	POU1F1	3	87308554	87325737	58	19	2.1798	0.014635	287.885
ENSG00000196275	GTF2IRD2	7	74210483	74267847	17	8	2.1795	0.014648	288.141
ENSG00000137869	CYP19A1	15	51500254	51630807	546	53	2.1791	0.014661	288.397
ENSG00000101220	C20orf27	20	3734155	3749034	82	34	2.179	0.014664	288.456
ENSG00000156671	SAMD8	10	76859344	76941881	265	35	2.1788	0.014673	288.633
ENSG00000106302	HYAL4	7	123469037	123517532	144	44	2.1787	0.014678	288.731
ENSG00000181371	OR5M8	11	56257825	56258871	5	3	2.1784	0.014689	288.947
ENSG00000152495	CAMK4	5	110559351	110830584	1133	82	2.1782	0.014695	289.065
ENSG00000151012	SLC7A11	4	139085251	139163503	329	43	2.1779	0.014708	289.321
ENSG00000095970	TREM2	6	41126244	41130924	14	10	2.1779	0.014708	289.321
ENSG00000121542	SEC22A	3	122920774	122992977	334	14	2.1766	0.014755	290.246
ENSG00000196660	SLC30A10	1	219858769	220131989	1370	88	2.1761	0.014775	290.639
ENSG00000101945	SUV39H1	X	48553945	48567403	21	13	2.1756	0.014794	291.013
ENSG00000088726	TMEM40	3	12775024	12810956	218	49	2.1754	0.0148	291.131
ENSG00000268537	AC109583.1	3	46927699	46930171	8	5	2.174	0.014851	292.134
ENSG00000157315	TMED6	16	69377151	69385712	29	16	2.1738	0.014858	292.272
ENSG00000130035	GALNT8	12	4829507	4960277	563	66	2.1736	0.014869	292.488
ENSG00000127554	GFER	16	2034208	2037750	25	7	2.1735	0.014872	292.547
ENSG00000168961	LGALS9	17	25956824	25976586	93	20	2.1734	0.014874	292.586
ENSG00000111879	FAM184A	6	119280928	119470552	804	66	2.1724	0.014913	293.354
ENSG00000254470	AP5B1	11	65543364	65548273	13	6	2.172	0.014928	293.649
ENSG00000213886	UBD	6	29523292	29527702	37	10	2.1717	0.01494	293.885
ENSG00000136144	RCBTB1	13	50106082	50159719	343	24	2.1715	0.014948	294.042
ENSG00000011105	TSPAN9	12	3186521	3395730	1363	153	2.1702	0.014995	294.967
ENSG00000186638	KIF24	9	34252379	34329198	253	30	2.1702	0.014997	295.006
ENSG00000123136	DDX39A	19	14519631	14530192	33	21	2.1699	0.015006	295.183
ENSG00000198856	OSTC	4	109571740	109588976	63	8	2.1697	0.015013	295.321
ENSG00000171017	LRRC8E	19	7953390	7966901	66	20	2.1694	0.015026	295.576
ENSG00000198690	FAN1	15	31196055	31235311	163	36	2.1681	0.015075	296.54
ENSG00000125089	SH3TC1	4	8183799	8243530	363	83	2.1674	0.015103	297.091
ENSG00000143870	PDIA6	2	10923517	10978103	404	25	2.167	0.015117	297.367
ENSG00000196683	TOMM7	7	22852251	22862470	66	9	2.1665	0.015135	297.721
ENSG00000223547	ZNF844	19	12175514	12192380	56	9	2.1663	0.015143	297.878
ENSG00000073921	PICALM	11	85668727	85780924	533	42	2.1655	0.015176	298.527
ENSG00000156787	TBC1D31	8	124054208	124164393	408	56	2.1654	0.015177	298.547
ENSG00000101115	SALL4	20	50400581	50419059	104	26	2.1638	0.01524	299.786
ENSG00000129244	ATP1B2	17	7549945	7561086	41	9	2.1637	0.015245	299.884
ENSG00000119685	TTLL5	14	76099968	76421421	1055	55	2.1623	0.015299	300.947
ENSG00000148634	HERC4	10	69681665	69835105	508	46	2.1621	0.015306	301.084
ENSG00000138629	UBL7	15	74738318	74753523	44	12	2.1615	0.015328	301.517
ENSG00000174437	ATP2A2	12	110718561	110788898	238	32	2.1595	0.015406	303.051
ENSG00000163618	CADPS	3	62384022	62861054	2587	174	2.1588	0.015433	303.583
ENSG00000175110	MRPS22	3	138724648	139076065	1424	115	2.1586	0.01544	303.72
ENSG00000183971	NPW	16	2059927	2070756	58	18	2.1584	0.015447	303.858
ENSG00000102317	RBM3	X	48432837	48437454	16	5	2.1584	0.015448	303.878
ENSG00000129151	BBOX1	11	27062272	27149356	375	36	2.1534	0.015645	307.753
ENSG00000204930	FAM221B	9	35816388	35828744	44	17	2.1531	0.015655	307.95
ENSG00000130749	ZC3H4	19	47567444	47617009	170	48	2.1531	0.015656	307.969
ENSG00000184313	MROH7	1	55107463	55175939	340	63	2.1528	0.015668	308.205
ENSG00000163792	TCF23	2	27371872	27376378	9	4	2.1526	0.015675	308.343
ENSG00000157181	C1orf27	1	186344890	186390510	144	40	2.1522	0.01569	308.638
ENSG00000077684	JADE1	4	129730779	129796379	165	50	2.152	0.015699	308.815
ENSG00000173366	TLR9	3	52255097	52265206	25	12	2.1507	0.015748	309.779
ENSG00000013503	POLR3B	12	106751436	106903976	516	35	2.1497	0.015788	310.566
ENSG00000176092	AIM1L	1	26648350	26680621	142	30	2.1496	0.015793	310.664
ENSG00000104915	STX10	19	13254872	13261197	16	8	2.1493	0.015805	310.9
ENSG00000108176	DNAJC12	10	69556427	69597924	119	33	2.1491	0.015812	311.038
ENSG00000127325	BEST3	12	70037140	70093256	323	25	2.149	0.015816	311.117
ENSG00000204540	PSORS1C1	6	31082527	31107869	378	34	2.1485	0.015838	311.549
ENSG00000167994	RAB3IL1	11	61664773	61687741	79	30	2.1483	0.015846	311.707
ENSG00000158220	ESYT3	3	138153428	138200528	165	41	2.148	0.015855	311.884
ENSG00000138738	PRDM5	4	121606074	121844025	1271	58	2.148	0.015857	311.923
ENSG00000179151	EDC3	15	74922899	74988633	145	52	2.1479	0.01586	311.982
ENSG00000269259	HUG1	10	102882536	102883624	3	2	2.1476	0.015873	312.238
ENSG00000076321	KLHL20	1	173684080	173755840	167	38	2.1475	0.015877	312.316
ENSG00000100139	MICALL1	22	38301664	38338829	108	36	2.1464	0.015921	313.182
ENSG00000164134	NAA15	4	140222609	140341187	432	49	2.1452	0.015967	314.087
ENSG00000204539	CDSN	6	31082867	31088223	91	12	2.145	0.015977	314.284
ENSG00000196839	ADA	20	43248163	43280874	139	41	2.1448	0.015985	314.441
ENSG00000183762	KREMEN1	22	29469066	29564321	438	56	2.1446	0.015994	314.618
ENSG00000127561	SYNGR3	16	2039661	2044276	20	12	2.1444	0.016002	314.775
ENSG00000066777	ARFGEF1	8	68085747	68255912	480	53	2.1443	0.016005	314.834
ENSG00000077942	FBLN1	22	45898118	45997015	563	98	2.1441	0.016012	314.972
ENSG00000158092	NCK1	3	136581050	136668665	311	21	2.1435	0.016036	315.444
ENSG00000243696	RP5-966M1.6	3	52847298	52869745	89	17	2.1434	0.01604	315.523
ENSG00000085719	CPNE3	8	87497059	87573726	322	38	2.1433	0.016043	315.582
ENSG00000127083	OMD	9	95176527	95186743	32	15	2.1427	0.016067	316.054
ENSG00000197757	HOXC6	12	54384408	54424607	110	34	2.1424	0.016082	316.349
ENSG00000180251	SLC9A4	2	103089762	103150431	376	27	2.1422	0.01609	316.506
ENSG00000181220	ZNF746	7	149169885	149194908	99	26	2.1416	0.016114	316.978
ENSG00000105085	MED26	19	16685718	16739873	206	35	2.1412	0.01613	317.293
ENSG00000132965	ALOX5AP	13	31309645	31338556	161	32	2.1408	0.016147	317.628
ENSG00000185651	UBE2L3	22	21903736	21978323	242	33	2.1403	0.016165	317.982
ENSG00000134363	FST	5	52776239	52782964	24	15	2.1399	0.016181	318.296
ENSG00000096395	MLN	6	33762450	33771788	56	16	2.1394	0.0162	318.67
ENSG00000269190	FBXO17	19	39432044	39466550	154	33	2.1388	0.016227	319.201
ENSG00000109832	DDX25	11	125773271	125793158	97	25	2.1386	0.016236	319.378
ENSG00000248485	PCP4L1	1	161228517	161255240	143	28	2.1376	0.016276	320.165
ENSG00000197912	SPG7	16	89557325	89624176	347	28	2.1365	0.01632	321.031
ENSG00000253251	CTC-534A2.2	5	64920592	64926718	28	10	2.1364	0.016325	321.129
ENSG00000205047	FLJ00104	16	87731749	87739290	58	18	2.1361	0.016337	321.365
ENSG00000143067	ZNF697	1	120162045	120190396	113	31	2.1357	0.016353	321.68
ENSG00000117266	CDK18	1	205473723	205501921	165	50	2.1347	0.016393	322.467
ENSG00000204876	AC021218.2	7	155755326	155759037	26	15	2.1341	0.016416	322.919
ENSG00000116062	MSH6	2	47922669	48037240	507	59	2.1336	0.016436	323.313
ENSG00000204262	COL5A2	2	189896622	190044605	590	34	2.1332	0.016454	323.667
ENSG00000198929	NOS1AP	1	162039564	162353321	1603	110	2.133	0.016464	323.863
ENSG00000163359	COL6A3	2	238232646	238323018	447	68	2.1321	0.016501	324.591
ENSG00000168131	OR2B2	6	27878963	27880174	5	3	2.1314	0.016526	325.083
ENSG00000160613	PCSK7	11	117075053	117103241	131	31	2.1312	0.016538	325.319
ENSG00000108270	AATF	17	35306175	35414171	279	35	2.1306	0.016563	325.811
ENSG00000261611	AC010547.9	16	71481503	71523214	132	39	2.1305	0.016566	325.87
ENSG00000143156	NME7	1	169101769	169337205	1129	42	2.1304	0.016569	325.929
ENSG00000144214	LYG1	2	99900701	99921205	55	16	2.1303	0.016572	325.988
ENSG00000170485	NPAS2	2	101436614	101613291	775	100	2.1303	0.016575	326.047
ENSG00000160209	PDXK	21	45138975	45182188	227	62	2.1301	0.016581	326.165
ENSG00000173914	RBM4B	11	66432469	66445392	33	19	2.1299	0.01659	326.342
ENSG00000172487	OR8J1	11	56127691	56128764	11	5	2.1293	0.016613	326.794
ENSG00000106546	AHR	7	17338246	17385776	110	45	2.1286	0.016644	327.404
ENSG00000142875	PRKACB	1	84543745	84704181	433	57	2.1283	0.016655	327.621
ENSG00000181929	PRKAG1	12	49396057	49412980	36	14	2.1282	0.01666	327.719
ENSG00000204140	CLPSL1	6	35748794	35761452	69	20	2.1279	0.016675	328.014
ENSG00000067842	ATP2B3	X	152783134	152848397	263	44	2.1275	0.016688	328.27
ENSG00000166603	MC4R	18	58038564	58040001	3	2	2.1274	0.016692	328.348
ENSG00000196159	FAT4	4	126237554	126414087	758	67	2.1273	0.016696	328.427
ENSG00000225399	RP11-3B7.1	3	49297518	49298744	7	4	2.1266	0.016726	329.017
ENSG00000152315	KCNK13	14	90528109	90652201	625	60	2.1263	0.016738	329.253
ENSG00000113946	CLDN16	3	190040330	190129932	589	42	2.1258	0.016761	329.706
ENSG00000229292	RFPL4AL1	19	56280507	56284545	20	12	2.1252	0.016784	330.158
ENSG00000198752	CDC42BPB	14	103398716	103523799	508	69	2.1235	0.016858	331.614
ENSG00000266728	AC015688.3	17	25950390	25967803	60	12	2.1233	0.016863	331.712
ENSG00000095015	MAP3K1	5	56111401	56191979	305	32	2.1226	0.016893	332.302
ENSG00000103316	CRYM	16	21250195	21314404	254	30	2.1224	0.016902	332.479
ENSG00000176623	RMDN1	8	87480486	87526586	188	26	2.1221	0.016913	332.696
ENSG00000142513	ACPT	19	51293672	51298481	33	10	2.1209	0.016964	333.699
ENSG00000158863	FAM160B2	8	21946670	21962409	75	25	2.1209	0.016965	333.719
ENSG00000108021	FAM208B	10	5726801	5805703	341	42	2.1207	0.016973	333.876
ENSG00000143401	ANP32E	1	150190717	150208504	38	12	2.1207	0.016975	333.915
ENSG00000188243	COMMD6	13	76099350	76123575	106	23	2.1205	0.016984	334.092
ENSG00000108556	CHRNE	17	4801069	4806369	34	15	2.1201	0.017001	334.427
ENSG00000075785	RAB7A	3	128444965	128533639	369	34	2.1191	0.01704	335.194
ENSG00000164329	PAPD4	5	78907943	78982471	308	20	2.1191	0.017042	335.233
ENSG00000175556	LONRF3	X	118108581	118152318	120	23	2.1182	0.017078	335.941
ENSG00000114656	KIAA1257	3	128628709	128721533	427	48	2.118	0.017088	336.138
ENSG00000122390	NAA60	16	3493611	3536963	286	32	2.118	0.017089	336.158
ENSG00000148908	RGS10	10	121259340	121302220	197	40	2.1178	0.017095	336.276
ENSG00000196781	TLE1	9	84198598	84304220	516	104	2.1174	0.017114	336.649
ENSG00000169876	MUC17	7	100663353	100702020	195	48	2.1173	0.017117	336.709
ENSG00000119147	C2orf40	2	106679702	106694615	72	27	2.1171	0.017125	336.866
ENSG00000154518	ATP5G3	2	176040986	176049335	45	12	2.1171	0.017127	336.905
ENSG00000172348	RCAN2	6	46188475	46459709	903	78	2.117	0.017131	336.984
ENSG00000162849	KIF26B	1	245318287	245872733	3115	301	2.117	0.017132	337.004
ENSG00000170965	PLAC1	X	133699868	133898352	356	78	2.1167	0.017142	337.2
ENSG00000149489	ROM1	11	62379194	62382592	11	5	2.1165	0.017151	337.377
ENSG00000196372	ASB13	10	5680830	5708558	204	60	2.1156	0.01719	338.144
ENSG00000174839	DENND6A	3	57611184	57678816	223	42	2.1155	0.017192	338.184
ENSG00000269403	CTD-2616J11.11	19	51853627	51871353	104	25	2.1154	0.017197	338.282
ENSG00000185219	ZNF445	3	44481262	44519162	103	33	2.1145	0.017237	339.069
ENSG00000165841	CYP2C19	10	96447911	96613017	949	44	2.1144	0.017241	339.148
ENSG00000162344	FGF19	11	69513000	69519410	14	8	2.1141	0.017253	339.384
ENSG00000015520	NPC1L1	7	44552134	44580914	98	25	2.1138	0.017268	339.679
ENSG00000158373	HIST1H2BD	6	26158349	26171577	40	18	2.1137	0.017271	339.738
ENSG00000172296	SPTLC3	20	12989627	13147411	935	72	2.1129	0.017306	340.426
ENSG00000167332	OR51E2	11	4701401	4719084	99	27	2.1127	0.017312	340.544
ENSG00000173898	SPTBN2	11	66452719	66496697	104	62	2.1126	0.017319	340.682
ENSG00000112081	SRSF3	6	36562145	36573377	65	12	2.1126	0.01732	340.702
ENSG00000171700	RGS19	20	62704534	62711323	24	13	2.1123	0.017328	340.859
ENSG00000171004	HS6ST2	X	131760044	132095423	718	55	2.1121	0.017337	341.036
ENSG00000130772	MED18	1	28655513	28662476	17	11	2.1115	0.017366	341.607
ENSG00000145569	FAM105A	5	14581884	14615116	82	28	2.1114	0.017371	341.705
ENSG00000180198	RCC1	1	28832455	28865812	119	27	2.1111	0.017383	341.941
ENSG00000102924	CBLN1	16	49311828	49315742	15	7	2.1108	0.017394	342.157
ENSG00000139531	SUOX	12	56390964	56400425	21	14	2.1103	0.017414	342.551
ENSG00000173599	PC	11	66615704	66725847	337	51	2.1103	0.017416	342.59
ENSG00000009950	MLXIPL	7	73007524	73038873	123	27	2.11	0.017428	342.826
ENSG00000173517	PEAK1	15	77400471	77712486	873	55	2.11	0.017431	342.885
ENSG00000186665	C17orf58	17	65987217	65989765	5	3	2.1098	0.017436	342.984
ENSG00000065361	ERBB3	12	56473641	56497289	61	23	2.108	0.017516	344.557
ENSG00000174950	CD164L2	1	27705666	27709870	9	4	2.1079	0.017519	344.616
ENSG00000259471	RP11-321F6.1	15	66874528	66978132	620	73	2.1078	0.017525	344.734
ENSG00000137463	MGARP	4	140187317	140201492	47	15	2.1075	0.017539	345.01
ENSG00000112462	OR12D3	6	29341200	29343068	14	7	2.1072	0.017552	345.265
ENSG00000261190	C16orf97	16	52039399	52112386	312	55	2.1066	0.017575	345.718
ENSG00000110881	ASIC1	12	50451331	50477394	68	15	2.1066	0.017576	345.737
ENSG00000168818	STX18	4	4417469	4544073	505	40	2.1063	0.017588	345.974
ENSG00000038427	VCAN	5	82767284	82878122	438	87	2.1063	0.017589	345.993
ENSG00000166046	TCP11L2	12	106695707	106740793	177	34	2.1058	0.01761	346.406
ENSG00000151881	C5orf28	5	43444354	43483995	156	22	2.1055	0.017625	346.701
ENSG00000138433	CIR1	2	175212750	175260443	132	26	2.105	0.017644	347.075
ENSG00000102309	PIN4	X	71401203	71522776	291	29	2.105	0.017645	347.095
ENSG00000205649	HTN3	4	70894130	70902255	38	12	2.1043	0.017678	347.744
ENSG00000175065	DSG4	18	28956740	28994875	138	28	2.1042	0.01768	347.783
ENSG00000004939	SLC4A1	17	42325753	42345509	79	33	2.1041	0.017683	347.842
ENSG00000106351	AGFG2	7	100136834	100165842	73	28	2.1035	0.017713	348.432
ENSG00000087128	TMPRSS11E	4	69313167	69363322	282	30	2.1029	0.017739	348.944
ENSG00000123416	TUBA1B	12	49521565	49525180	16	5	2.1026	0.017751	349.18
ENSG00000198648	STK39	2	168810530	169104651	1423	74	2.1021	0.017774	349.632
ENSG00000176887	SOX11	2	5832799	5841516	21	12	2.1018	0.017784	349.829
ENSG00000104835	SARS2	19	39405906	39440495	126	24	2.1017	0.017789	349.927
ENSG00000269547	CTC-360G5.8	19	39406044	39440495	126	24	2.1017	0.017789	349.927
ENSG00000167552	TUBA1A	12	49578579	49583107	14	6	2.1014	0.017804	350.222
ENSG00000165495	PKNOX2	11	125034583	125303285	1322	162	2.1012	0.017811	350.36
ENSG00000069764	PLA2G10	16	14766405	14788526	36	21	2.101	0.017822	350.577
ENSG00000130957	FBP2	9	97321002	97356075	239	29	2.0999	0.017868	351.481
ENSG00000173727	AP000769.1	11	65222728	65234028	34	7	2.0998	0.017871	351.54
ENSG00000187957	DNER	2	230222345	230579274	1911	177	2.0995	0.017887	351.855
ENSG00000137876	RSL24D1	15	55473004	55489265	74	15	2.0984	0.017936	352.819
ENSG00000204283	FLJ45079	17	75875109	75878659	22	13	2.098	0.017952	353.134
ENSG00000178764	ZHX2	8	123793633	123986750	883	139	2.098	0.017954	353.173
ENSG00000204219	TCEA3	1	23707554	23751233	172	36	2.0978	0.017963	353.35
ENSG00000126500	FLRT1	11	63870660	63886645	65	17	2.0968	0.018007	354.216
ENSG00000257529	RPL36A-HNRNPH2	X	100645999	100667285	47	15	2.0965	0.018017	354.412
ENSG00000175467	SART1	11	65729160	65747299	76	19	2.0963	0.01803	354.668
ENSG00000185130	HIST1H2BL	6	27775257	27775709	2	1	2.0959	0.018045	354.963
ENSG00000196466	ZNF799	19	12500830	12512085	29	15	2.0953	0.018071	355.475
ENSG00000113593	PPWD1	5	64859063	64883376	93	15	2.0949	0.018088	355.809
ENSG00000168828	OR13J1	9	35869375	35870461	4	2	2.093	0.018173	357.481
ENSG00000205726	ITSN1	21	35014706	35272165	830	120	2.0915	0.018242	358.838
ENSG00000188511	C22orf34	22	49808176	50051190	1504	140	2.0907	0.018275	359.488
ENSG00000139734	DIAPH3	13	60239717	60738121	1878	63	2.09	0.018308	360.137
[truncated: 17,673 more rows]
