# Supplementary material for: Genome-wide meta-analysis identifies genetic risk loci for mono- and polyneuropathies in 983 477 individuals
Source: Hum Mol Genet. 2026 Jan 10;35(4):ddaf200. doi: 10.1093/hmg/ddaf200 (PMC13036838; doi:10.1093/hmg/ddaf200)
Supplement: Table_S7_ddaf200 [file table_s7_ddaf200.xlsx]

## Sheet: Sheet1
Supplementary Table S7: Meta-analysis lead SNPs pQTL and eQTL signals across tissues and studies
variant	rsid	allele frequency	most severe effects	gene with most severe effects	type of dataset	dataset ID	affected trait gene	p-value	beta
6-31464036-A-G	rs3130907	0.087162	splice polypyrimidine tract	HCP5	pQTL	deCODE_pQTL_2021	RACGAP1	6.5e-303	0.5511
6-31464036-A-G	rs3130907	0.087162	splice polypyrimidine tract	HCP5	pQTL	deCODE_pQTL_2021	RACGAP1	6.5e-303	0.5511
6-30887434-T-G	rs1264324	0.069703	intron	DDR1	pQTL	deCODE_pQTL_2021	MICA	1.05e-302	0.537
6-29874761-C-G	rs2734964	0.22147	intron	NA	pQTL	UKBB_pQTL_3k	CDSN	2.86e-281	0.287507
6-29874761-C-G	rs2734964	0.22147	intron	NA	pQTL	UKBB_pQTL_3k	CDSN	2.86e-281	0.287507
6-29874761-C-G	rs2734964	0.22147	intron	NA	pQTL	UKBB_pQTL_3k	HLA-E	1.29e-279	0.287938
6-29874761-C-G	rs2734964	0.22147	intron	NA	pQTL	UKBB_pQTL_3k	HLA-E	1.29e-279	0.287938
6-32052461-A-G	rs369580	0.098526	intron	TNXB	pQTL	UKBB_pQTL_3k	MICB_MICA	5.89e-277	0.319931
3-49784192-T-C	rs13063621	0.46709	intron	IP6K1	pQTL	deCODE_pQTL_2021	LHCGR	9.17e-274	-0.2813
6-31464036-A-G	rs3130907	0.087162	splice polypyrimidine tract	HCP5	pQTL	deCODE_pQTL_2021	BTN3A3	4.69e-270	-0.5315
6-31464036-A-G	rs3130907	0.087162	splice polypyrimidine tract	HCP5	pQTL	deCODE_pQTL_2021	BTN3A3	4.69e-270	-0.5315
6-30887434-T-G	rs1264324	0.069703	intron	DDR1	pQTL	UKBB_pQTL_3k	CPVL	3.64e-269	0.331516
6-30887434-T-G	rs1264324	0.069703	intron	DDR1	pQTL	deCODE_pQTL_2021	BTN3A3	1.24e-266	-0.502
12-69261387-A-G	rs7969559	0.71554	intron	CPSF6	pQTL	deCODE_pQTL_2021	LYZ	9.18e-247	-0.3157
12-69261387-A-G	rs7969559	0.71554	intron	CPSF6	pQTL	deCODE_pQTL_2021	LYZ	9.18e-247	-0.3157
3-33257643-A-C	rs6801124	0.17261	intergenic	NA	pQTL	UKBB_pQTL_3k	SUSD5	2.21e-233	0.375583
6-30377517-A-G	rs3130370	0.10448	intergenic	NA	pQTL	UKBB_pQTL_3k	BTN2A1	9.04e-232	0.313981
6-30887434-T-G	rs1264324	0.069703	intron	DDR1	pQTL	deCODE_pQTL_2021	RACGAP1	5.99e-227	0.4549
1-149957430-A-G	rs6684987	0.29225	intron	OTUD7B	pQTL	deCODE_pQTL_2021	BOLA1	6.61e-224	0.295
6-30377517-A-G	rs3130370	0.10448	intergenic	NA	pQTL	UKBB_pQTL_3k	CPVL	4.42e-219	0.304689
6-32052461-A-G	rs369580	0.098526	intron	TNXB	pQTL	UKBB_pQTL_3k	HLA-E	5.64e-219	0.284701
6-30377517-A-G	rs3130370	0.10448	intergenic	NA	pQTL	deCODE_pQTL_2021	MICA	2.9e-218	0.5003
6-32052461-A-G	rs369580	0.098526	intron	TNXB	pQTL	UKBB_pQTL_3k	BTN3A2	2.8e-217	-0.283556
6-30377517-A-G	rs3130370	0.10448	intergenic	NA	pQTL	deCODE_pQTL_2021	FTMT	2.28e-216	-0.4803
6-32658661-A-T	rs9273367	0.23962	upstream gene	HLA-DQB1-AS1	pQTL	UKBB_pQTL_3k	CPVL	1.02e-205	0.228203
6-32052461-A-G	rs369580	0.098526	intron	TNXB	pQTL	UKBB_pQTL_3k	CDSN	6.73e-204	0.273798
6-29874761-C-G	rs2734964	0.22147	intron	NA	pQTL	deCODE_pQTL_2021	BTN3A3	8.64e-203	-0.3164
6-29874761-C-G	rs2734964	0.22147	intron	NA	pQTL	deCODE_pQTL_2021	BTN3A3	8.64e-203	-0.3164
6-32052461-A-G	rs369580	0.098526	intron	TNXB	pQTL	deCODE_pQTL_2021	RACGAP1	1.69e-202	0.3663
6-29874761-C-G	rs2734964	0.22147	intron	NA	pQTL	deCODE_pQTL_2021	MICA	1.01e-197	0.314
6-29874761-C-G	rs2734964	0.22147	intron	NA	pQTL	deCODE_pQTL_2021	MICA	1.01e-197	0.314
1-155202934-T-C	rs35154152	0.10219	missense	THBS3	pQTL	UKBB_pQTL_3k	ADAM15	3.72e-192	-0.333247
6-32658661-A-T	rs9273367	0.23962	upstream gene	HLA-DQB1-AS1	pQTL	deCODE_pQTL_2021	FTMT	3.58e-186	-0.2697
2-55869757-A-G	rs3791679	0.20879	intron	EFEMP1	pQTL	UKBB_pQTL_3k	EFEMP1	7.83e-186	0.239182
6-30887434-T-G	rs1264324	0.069703	intron	DDR1	pQTL	UKBB_pQTL_3k	BTN2A1	7.33e-183	0.27393
6-31464036-A-G	rs3130907	0.087162	splice polypyrimidine tract	HCP5	pQTL	UKBB_pQTL_3k	BTN2A1	1.36e-180	0.279319
6-31464036-A-G	rs3130907	0.087162	splice polypyrimidine tract	HCP5	pQTL	UKBB_pQTL_3k	BTN2A1	1.36e-180	0.279319
6-31464036-A-G	rs3130907	0.087162	splice polypyrimidine tract	HCP5	pQTL	UKBB_pQTL_3k	PDIA5	9.29e-172	0.297732
6-31464036-A-G	rs3130907	0.087162	splice polypyrimidine tract	HCP5	pQTL	UKBB_pQTL_3k	PDIA5	9.29e-172	0.297732
6-32658661-A-T	rs9273367	0.23962	upstream gene	HLA-DQB1-AS1	pQTL	UKBB_pQTL_3k	HLA-A	6.37e-171	0.222975
6-32052461-A-G	rs369580	0.098526	intron	TNXB	pQTL	deCODE_pQTL_2021	FTMT	1.15e-166	-0.3287
3-49784192-T-C	rs13063621	0.46709	intron	IP6K1	pQTL	deCODE_pQTL_2021	OXSM	4.87e-159	0.2101
6-32052461-A-G	rs369580	0.098526	intron	TNXB	pQTL	UKBB_pQTL_3k	CFB	6.32e-157	-0.259629
16-89635716-C-G	rs449882	0.33012	intron	DPEP1	pQTL	FinnGen_Olink_meta_2025-03-20	DPEP1	4.68e-156	0.596
6-31464036-A-G	rs3130907	0.087162	splice polypyrimidine tract	HCP5	pQTL	UKBB_pQTL_3k	KIR2DL3	1.55e-154	0.261251
6-31464036-A-G	rs3130907	0.087162	splice polypyrimidine tract	HCP5	pQTL	UKBB_pQTL_3k	KIR2DL3	1.55e-154	0.261251
6-29874761-C-G	rs2734964	0.22147	intron	NA	pQTL	UKBB_pQTL_3k	BTN2A1	5.73e-150	0.210639
6-29874761-C-G	rs2734964	0.22147	intron	NA	pQTL	UKBB_pQTL_3k	BTN2A1	5.73e-150	0.210639
6-32658661-A-T	rs9273367	0.23962	upstream gene	HLA-DQB1-AS1	pQTL	UKBB_pQTL_3k	CD74	2.28e-145	0.191715
3-49784192-T-C	rs13063621	0.46709	intron	IP6K1	pQTL	FinnGen_Olink_meta_2025-03-20	MST1	3.63e-144	0.58
6-30887434-T-G	rs1264324	0.069703	intron	DDR1	pQTL	UKBB_pQTL_3k	PDIA5	1.23e-135	0.25742
6-32052461-A-G	rs369580	0.098526	intron	TNXB	pQTL	UKBB_pQTL_3k	TNXB	3.44e-135	-0.223868
6-29874761-C-G	rs2734964	0.22147	intron	NA	pQTL	FinnGen_Olink_meta_2025-03-20	HLA-A	4.68e-133	0.764
6-29874761-C-G	rs2734964	0.22147	intron	NA	pQTL	FinnGen_Olink_meta_2025-03-20	HLA-A	4.68e-133	0.764
6-30377517-A-G	rs3130370	0.10448	intergenic	NA	pQTL	deCODE_pQTL_2021	RACGAP1	4.81e-132	0.3803
6-31464036-A-G	rs3130907	0.087162	splice polypyrimidine tract	HCP5	pQTL	UKBB_pQTL_3k	RNASET2	7.67e-131	0.236906
6-31464036-A-G	rs3130907	0.087162	splice polypyrimidine tract	HCP5	pQTL	UKBB_pQTL_3k	RNASET2	7.67e-131	0.236906
6-32052461-A-G	rs369580	0.098526	intron	TNXB	pQTL	UKBB_pQTL_3k	BTN2A1	1.53e-124	0.214149
6-32052461-A-G	rs369580	0.098526	intron	TNXB	pQTL	deCODE_pQTL_2021	MICA	1.57e-123	0.2933
6-30377517-A-G	rs3130370	0.10448	intergenic	NA	pQTL	FinnGen_Olink_meta_2025-03-20	HLA-A	5.62e-122	0.951
6-31464036-A-G	rs3130907	0.087162	splice polypyrimidine tract	HCP5	pQTL	UKBB_pQTL_3k	CD1C	4.54e-121	0.22838
6-31464036-A-G	rs3130907	0.087162	splice polypyrimidine tract	HCP5	pQTL	UKBB_pQTL_3k	CD1C	4.54e-121	0.22838
6-31464036-A-G	rs3130907	0.087162	splice polypyrimidine tract	HCP5	pQTL	UKBB_pQTL_3k	KIR2DL2	1.35e-120	0.244978
6-31464036-A-G	rs3130907	0.087162	splice polypyrimidine tract	HCP5	pQTL	UKBB_pQTL_3k	KIR2DL2	1.35e-120	0.244978
6-32052461-A-G	rs369580	0.098526	intron	TNXB	pQTL	deCODE_pQTL_2021	CFB	4.41e-118	-0.2827
6-32658661-A-T	rs9273367	0.23962	upstream gene	HLA-DQB1-AS1	pQTL	UKBB_pQTL_3k	CDSN	4.54e-118	0.172527
6-32052461-A-G	rs369580	0.098526	intron	TNXB	pQTL	UKBB_pQTL_3k	DXO	2.19e-114	-0.2197
6-32052461-A-G	rs369580	0.098526	intron	TNXB	pQTL	UKBB_pQTL_3k	RNASET2	8.79e-113	0.20333
3-48843038-T-C	rs566117790	0.053904	intron	PRKAR2A	pQTL	deCODE_pQTL_2021	FASLG	2.04e-111	0.3396
6-30887434-T-G	rs1264324	0.069703	intron	DDR1	pQTL	FinnGen_Olink_meta_2025-03-20	HLA-A	5.37e-110	0.89
6-31464036-A-G	rs3130907	0.087162	splice polypyrimidine tract	HCP5	pQTL	UKBB_pQTL_3k	B2M	3.44e-108	0.230972
6-31464036-A-G	rs3130907	0.087162	splice polypyrimidine tract	HCP5	pQTL	UKBB_pQTL_3k	B2M	3.44e-108	0.230972
6-30887434-T-G	rs1264324	0.069703	intron	DDR1	pQTL	UKBB_pQTL_3k	KIR2DL3	3.75e-108	0.212695
3-48843038-T-C	rs566117790	0.053904	intron	PRKAR2A	pQTL	deCODE_pQTL_2021	LHCGR	5.75e-108	0.3352
3-49784192-T-C	rs13063621	0.46709	intron	IP6K1	pQTL	deCODE_pQTL_2021	IDO1	2.66e-104	0.1701
6-30887434-T-G	rs1264324	0.069703	intron	DDR1	pQTL	UKBB_pQTL_3k	B2M	6.78e-103	0.219215
6-31464036-A-G	rs3130907	0.087162	splice polypyrimidine tract	HCP5	pQTL	QTD000584	MICB	9.53e-102	-0.660153
6-31464036-A-G	rs3130907	0.087162	splice polypyrimidine tract	HCP5	pQTL	QTD000584	MICB	9.53e-102	-0.660153
6-32658661-A-T	rs9273367	0.23962	upstream gene	HLA-DQB1-AS1	pQTL	UKBB_pQTL_3k	CCL19	3.57e-101	-0.159779
6-31464036-A-G	rs3130907	0.087162	splice polypyrimidine tract	HCP5	pQTL	FinnGen_Olink_meta_2025-03-20	HLA-A	6.92e-100	0.823
6-31464036-A-G	rs3130907	0.087162	splice polypyrimidine tract	HCP5	pQTL	FinnGen_Olink_meta_2025-03-20	HLA-A	6.92e-100	0.823
6-32052461-A-G	rs369580	0.098526	intron	TNXB	pQTL	deCODE_pQTL_2021	BTN3A3	9.83e-100	-0.2621
6-32658661-A-T	rs9273367	0.23962	upstream gene	HLA-DQB1-AS1	pQTL	UKBB_pQTL_3k	HLA-DRA	1.66e-98	0.158357
6-29874761-C-G	rs2734964	0.22147	intron	NA	pQTL	UKBB_pQTL_3k	CPVL	1.25e-97	0.169296
6-29874761-C-G	rs2734964	0.22147	intron	NA	pQTL	UKBB_pQTL_3k	CPVL	1.25e-97	0.169296
6-32052461-A-G	rs369580	0.098526	intron	TNXB	pQTL	UKBB_pQTL_3k	PDIA5	4.64e-97	0.206108
6-30377517-A-G	rs3130370	0.10448	intergenic	NA	pQTL	UKBB_pQTL_3k	PDIA5	1.37e-96	0.221039
6-31464036-A-G	rs3130907	0.087162	splice polypyrimidine tract	HCP5	pQTL	UKBB_pQTL_3k	ICAM3	1.51e-96	-0.202883
6-31464036-A-G	rs3130907	0.087162	splice polypyrimidine tract	HCP5	pQTL	UKBB_pQTL_3k	ICAM3	1.51e-96	-0.202883
6-32658661-A-T	rs9273367	0.23962	upstream gene	HLA-DQB1-AS1	pQTL	UKBB_pQTL_3k	C2	3.61e-95	0.155184
6-31464036-A-G	rs3130907	0.087162	splice polypyrimidine tract	HCP5	pQTL	UKBB_pQTL_3k	C2	5.26e-94	0.200783
6-31464036-A-G	rs3130907	0.087162	splice polypyrimidine tract	HCP5	pQTL	UKBB_pQTL_3k	C2	5.26e-94	0.200783
6-32658661-A-T	rs9273367	0.23962	upstream gene	HLA-DQB1-AS1	pQTL	UKBB_pQTL_3k	BTN3A2	5.33e-94	-0.154353
16-89635716-C-G	rs449882	0.33012	intron	DPEP1	eQTL	QTD000364	CHMP1A	2.83e-93	-1.2343
6-30887434-T-G	rs1264324	0.069703	intron	DDR1	pQTL	UKBB_pQTL_3k	RNASET2	5.45e-91	0.192058
6-30377517-A-G	rs3130370	0.10448	intergenic	NA	eQTL	QTD000437	FLOT1	9.63e-91	1.05798
6-30377517-A-G	rs3130370	0.10448	intergenic	NA	pQTL	UKBB_pQTL_3k	CD1C	1.59e-90	0.195568
16-648590-A-G	rs11865670	0.55984	non coding transcript exon	NA	eQTL	QTD000437	RHOT2	1.41e-89	1.08854
16-648590-A-G	rs11865670	0.55984	non coding transcript exon	NA	eQTL	QTD000437	RHOT2	1.41e-89	1.08854
16-648590-A-G	rs11865670	0.55984	non coding transcript exon	NA	eQTL	QTD000437	RHOT2	1.41e-89	1.08854
6-31464036-A-G	rs3130907	0.087162	splice polypyrimidine tract	HCP5	pQTL	UKBB_pQTL_3k	GZMA	2.22e-89	-0.195396
6-31464036-A-G	rs3130907	0.087162	splice polypyrimidine tract	HCP5	pQTL	UKBB_pQTL_3k	GZMA	2.22e-89	-0.195396
10-98260815-T-G	rs11189526	0.34132	intron	LOXL4	eQTL	QTD000342	ENSG00000230928	7.89e-89	0.950085
16-648590-A-G	rs11865670	0.55984	non coding transcript exon	NA	eQTL	QTD000344	WDR90	1.2e-88	-0.951191
16-648590-A-G	rs11865670	0.55984	non coding transcript exon	NA	eQTL	QTD000344	WDR90	1.2e-88	-0.951191
16-648590-A-G	rs11865670	0.55984	non coding transcript exon	NA	eQTL	QTD000344	WDR90	1.2e-88	-0.951191
6-30377517-A-G	rs3130370	0.10448	intergenic	NA	pQTL	UKBB_pQTL_3k	B2M	5.41e-88	0.206505
10-98260815-T-G	rs11189526	0.34132	intron	LOXL4	eQTL	QTD000287	ENSG00000230928	3.13e-87	1.01691
6-30887434-T-G	rs1264324	0.069703	intron	DDR1	pQTL	UKBB_pQTL_3k	CD1C	3.71e-87	0.188472
16-648590-A-G	rs11865670	0.55984	non coding transcript exon	NA	eQTL	QTD000287	RHOT2	3.69e-86	0.839823
16-648590-A-G	rs11865670	0.55984	non coding transcript exon	NA	eQTL	QTD000287	RHOT2	3.69e-86	0.839823
16-648590-A-G	rs11865670	0.55984	non coding transcript exon	NA	eQTL	QTD000287	RHOT2	3.69e-86	0.839823
6-30887434-T-G	rs1264324	0.069703	intron	DDR1	pQTL	UKBB_pQTL_3k	KIR2DL2	2.58e-85	0.200138
6-31464036-A-G	rs3130907	0.087162	splice polypyrimidine tract	HCP5	pQTL	UKBB_pQTL_3k	PAMR1	1.23e-84	-0.190598
6-31464036-A-G	rs3130907	0.087162	splice polypyrimidine tract	HCP5	pQTL	UKBB_pQTL_3k	PAMR1	1.23e-84	-0.190598
3-48843038-T-C	rs566117790	0.053904	intron	PRKAR2A	pQTL	UKBB_pQTL_3k	HYAL1	6.97e-84	-0.266381
6-30377517-A-G	rs3130370	0.10448	intergenic	NA	pQTL	UKBB_pQTL_3k	KIR2DL3	1.07e-83	0.190061
6-33184610-A-G	rs114128868	0.1418	non coding transcript exon	COL11A2	pQTL	deCODE_pQTL_2021	COL11A2	2.34e-83	0.2443
16-648590-A-G	rs11865670	0.55984	non coding transcript exon	NA	eQTL	QTD000342	RHOT2	1.1e-81	0.796594
16-648590-A-G	rs11865670	0.55984	non coding transcript exon	NA	eQTL	QTD000342	RHOT2	1.1e-81	0.796594
16-648590-A-G	rs11865670	0.55984	non coding transcript exon	NA	eQTL	QTD000342	RHOT2	1.1e-81	0.796594
16-648590-A-G	rs11865670	0.55984	non coding transcript exon	NA	eQTL	QTD000435	WDR90	5.25e-80	-0.861388
16-648590-A-G	rs11865670	0.55984	non coding transcript exon	NA	eQTL	QTD000435	WDR90	5.25e-80	-0.861388
16-648590-A-G	rs11865670	0.55984	non coding transcript exon	NA	eQTL	QTD000435	WDR90	5.25e-80	-0.861388
6-30887434-T-G	rs1264324	0.069703	intron	DDR1	eQTL	QTD000437	FLOT1	8.42e-79	0.986122
1-155202934-T-C	rs35154152	0.10219	missense	THBS3	pQTL	UKBB_pQTL_3k	EFNA1	2.24e-76	-0.207202
6-30887434-T-G	rs1264324	0.069703	intron	DDR1	pQTL	UKBB_pQTL_3k	ICAM3	1.31e-75	-0.174507
6-32658661-A-T	rs9273367	0.23962	upstream gene	HLA-DQB1-AS1	pQTL	deCODE_pQTL_2021	RACGAP1	2.3e-75	0.1733
6-32052461-A-G	rs369580	0.098526	intron	TNXB	pQTL	FinnGen_Olink_meta_2025-03-20	HLA-A	7.94e-75	0.621
6-30887434-T-G	rs1264324	0.069703	intron	DDR1	pQTL	QTD000584	MICB	2.34e-74	-0.551864
6-30377517-A-G	rs3130370	0.10448	intergenic	NA	pQTL	UKBB_pQTL_3k	RNASET2	3.87e-74	0.176188
16-648590-A-G	rs11865670	0.55984	non coding transcript exon	NA	eQTL	QTD000142	RHOT2	7.95e-73	0.806981
16-648590-A-G	rs11865670	0.55984	non coding transcript exon	NA	eQTL	QTD000142	RHOT2	7.95e-73	0.806981
16-648590-A-G	rs11865670	0.55984	non coding transcript exon	NA	eQTL	QTD000142	RHOT2	7.95e-73	0.806981
3-49784192-T-C	rs13063621	0.46709	intron	IP6K1	pQTL	deCODE_pQTL_2021	TMPRSS11D	3.58e-71	0.1401
6-31464036-A-G	rs3130907	0.087162	splice polypyrimidine tract	HCP5	eQTL	QTD000436	C4A	3.95e-71	-0.901867
6-31464036-A-G	rs3130907	0.087162	splice polypyrimidine tract	HCP5	eQTL	QTD000436	C4A	3.95e-71	-0.901867
6-32658661-A-T	rs9273367	0.23962	upstream gene	HLA-DQB1-AS1	pQTL	UKBB_pQTL_3k	RNASET2	7.31e-71	0.133236
3-49784192-T-C	rs13063621	0.46709	intron	IP6K1	eQTL	QTD000284	RNF123	3.4e-70	-0.818788
6-30377517-A-G	rs3130370	0.10448	intergenic	NA	pQTL	UKBB_pQTL_3k	KIR2DL2	1.59e-69	0.183726
10-98260815-T-G	rs11189526	0.34132	intron	LOXL4	eQTL	QTD000132	ENSG00000230928	1.48e-68	1.04431
6-32658661-A-T	rs9273367	0.23962	upstream gene	HLA-DQB1-AS1	eQTL	QTD000608	HLA-DQB1	1.49e-68	-0.66758
6-32052461-A-G	rs369580	0.098526	intron	TNXB	pQTL	UKBB_pQTL_3k	CD1C	1.69e-68	0.158087
6-30887434-T-G	rs1264324	0.069703	intron	DDR1	pQTL	UKBB_pQTL_3k	GZMA	1.27e-67	-0.165119
10-98260815-T-G	rs11189526	0.34132	intron	LOXL4	eQTL	QTD000142	ENSG00000230928	1.67e-67	0.929113
6-32052461-A-G	rs369580	0.098526	intron	TNXB	pQTL	UKBB_pQTL_3k	KIR2DL3	2.4e-67	0.15869
10-98260815-T-G	rs11189526	0.34132	intron	LOXL4	eQTL	QTD000247	ENSG00000230928	6.08e-67	0.931764
6-29874761-C-G	rs2734964	0.22147	intron	NA	pQTL	deCODE_pQTL_2021	FTMT	7.48e-67	-0.1756
6-29874761-C-G	rs2734964	0.22147	intron	NA	pQTL	deCODE_pQTL_2021	FTMT	7.48e-67	-0.1756
6-32052461-A-G	rs369580	0.098526	intron	TNXB	pQTL	QTD000584	MICB	1.45e-66	-0.497433
16-648590-A-G	rs11865670	0.55984	non coding transcript exon	NA	eQTL	QTD000319	WDR90	7.89e-66	-0.886769
16-648590-A-G	rs11865670	0.55984	non coding transcript exon	NA	eQTL	QTD000319	WDR90	7.89e-66	-0.886769
16-648590-A-G	rs11865670	0.55984	non coding transcript exon	NA	eQTL	QTD000319	WDR90	7.89e-66	-0.886769
16-648590-A-G	rs11865670	0.55984	non coding transcript exon	NA	eQTL	QTD000317	RHOT2	3.44e-65	0.75962
16-648590-A-G	rs11865670	0.55984	non coding transcript exon	NA	eQTL	QTD000317	RHOT2	3.44e-65	0.75962
16-648590-A-G	rs11865670	0.55984	non coding transcript exon	NA	eQTL	QTD000317	RHOT2	3.44e-65	0.75962
6-30887434-T-G	rs1264324	0.069703	intron	DDR1	pQTL	UKBB_pQTL_3k	C2	8.4e-65	0.16183
16-648590-A-G	rs11865670	0.55984	non coding transcript exon	NA	eQTL	QTD000117	RHOT2	1.21e-64	0.874933
16-648590-A-G	rs11865670	0.55984	non coding transcript exon	NA	eQTL	QTD000117	RHOT2	1.21e-64	0.874933
16-648590-A-G	rs11865670	0.55984	non coding transcript exon	NA	eQTL	QTD000117	RHOT2	1.21e-64	0.874933
16-648590-A-G	rs11865670	0.55984	non coding transcript exon	NA	eQTL	QTD000435	RHOT2	1.37e-64	0.831504
16-648590-A-G	rs11865670	0.55984	non coding transcript exon	NA	eQTL	QTD000435	RHOT2	1.37e-64	0.831504
16-648590-A-G	rs11865670	0.55984	non coding transcript exon	NA	eQTL	QTD000435	RHOT2	1.37e-64	0.831504
6-32052461-A-G	rs369580	0.098526	intron	TNXB	eQTL	QTD000436	C4A	1.38e-63	-0.785427
6-30377517-A-G	rs3130370	0.10448	intergenic	NA	pQTL	UKBB_pQTL_3k	C2	3.21e-63	0.162802
3-124777682-T-C	rs62265637	0.10643	intron	ITGB5	pQTL	UKBB_pQTL_3k	MUC13	1.1e-62	0.164248
6-32658661-A-T	rs9273367	0.23962	upstream gene	HLA-DQB1-AS1	pQTL	deCODE_pQTL_2021	H6PD	6.6e-62	-0.1572
16-648590-A-G	rs11865670	0.55984	non coding transcript exon	NA	eQTL	QTD000288	WDR90	2.16e-61	0.905948
16-648590-A-G	rs11865670	0.55984	non coding transcript exon	NA	eQTL	QTD000288	WDR90	2.16e-61	0.905948
16-648590-A-G	rs11865670	0.55984	non coding transcript exon	NA	eQTL	QTD000288	WDR90	2.16e-61	0.905948
16-89635716-C-G	rs449882	0.33012	intron	DPEP1	eQTL	QTD000119	CHMP1A	2.59e-61	-0.694538
16-89635716-C-G	rs449882	0.33012	intron	DPEP1	eQTL	QTD000284	CHMP1A	3.27e-61	-0.723603
16-648590-A-G	rs11865670	0.55984	non coding transcript exon	NA	eQTL	QTD000364	WDR90	5e-61	-1.07478
16-648590-A-G	rs11865670	0.55984	non coding transcript exon	NA	eQTL	QTD000364	WDR90	5e-61	-1.07478
16-648590-A-G	rs11865670	0.55984	non coding transcript exon	NA	eQTL	QTD000364	WDR90	5e-61	-1.07478
2-55869757-A-G	rs3791679	0.20879	intron	EFEMP1	pQTL	deCODE_pQTL_2021	EFEMP1	1.31e-60	0.1731
3-49784192-T-C	rs13063621	0.46709	intron	IP6K1	pQTL	deCODE_pQTL_2021	IL23R	3.98e-60	0.1305
6-30377517-A-G	rs3130370	0.10448	intergenic	NA	eQTL	QTD000436	FLOT1	1.12e-59	0.711743
6-30887434-T-G	rs1264324	0.069703	intron	DDR1	eQTL	QTD000054	FLOT1	3.4e-59	1.27357
6-30887434-T-G	rs1264324	0.069703	intron	DDR1	pQTL	UKBB_pQTL_3k	PAMR1	7.46e-59	-0.154148
6-32052461-A-G	rs369580	0.098526	intron	TNXB	pQTL	UKBB_pQTL_3k	CD74	2.46e-58	0.145293
6-32052461-A-G	rs369580	0.098526	intron	TNXB	pQTL	UKBB_pQTL_3k	PAMR1	2.31e-57	-0.144434
6-32658661-A-T	rs9273367	0.23962	upstream gene	HLA-DQB1-AS1	pQTL	UKBB_pQTL_3k	BTN2A1	2.71e-57	0.119653
6-32658661-A-T	rs9273367	0.23962	upstream gene	HLA-DQB1-AS1	pQTL	UKBB_pQTL_3k	HLA-E	1.19e-56	0.119167
16-648590-A-G	rs11865670	0.55984	non coding transcript exon	NA	eQTL	QTD000282	RHOT2	1.39e-56	0.657382
16-648590-A-G	rs11865670	0.55984	non coding transcript exon	NA	eQTL	QTD000282	RHOT2	1.39e-56	0.657382
16-648590-A-G	rs11865670	0.55984	non coding transcript exon	NA	eQTL	QTD000282	RHOT2	1.39e-56	0.657382
6-32052461-A-G	rs369580	0.098526	intron	TNXB	pQTL	UKBB_pQTL_3k	ICAM3	1.55e-56	-0.142762
12-69261387-A-G	rs7969559	0.71554	intron	CPSF6	eQTL	QTD000076	CPSF6	1.71e-56	-0.660784
12-69261387-A-G	rs7969559	0.71554	intron	CPSF6	eQTL	QTD000076	CPSF6	1.71e-56	-0.660784
6-31464036-A-G	rs3130907	0.087162	splice polypyrimidine tract	HCP5	pQTL	UKBB_pQTL_3k	TNFRSF4	4.82e-56	0.154019
6-31464036-A-G	rs3130907	0.087162	splice polypyrimidine tract	HCP5	pQTL	UKBB_pQTL_3k	TNFRSF4	4.82e-56	0.154019
16-648590-A-G	rs11865670	0.55984	non coding transcript exon	NA	eQTL	QTD000314	WDR90	7.24e-56	-0.894855
16-648590-A-G	rs11865670	0.55984	non coding transcript exon	NA	eQTL	QTD000314	WDR90	7.24e-56	-0.894855
16-648590-A-G	rs11865670	0.55984	non coding transcript exon	NA	eQTL	QTD000314	WDR90	7.24e-56	-0.894855
6-31464036-A-G	rs3130907	0.087162	splice polypyrimidine tract	HCP5	pQTL	UKBB_pQTL_3k	CD207	2.71e-55	-0.154884
6-31464036-A-G	rs3130907	0.087162	splice polypyrimidine tract	HCP5	pQTL	UKBB_pQTL_3k	CD207	2.71e-55	-0.154884
6-29874761-C-G	rs2734964	0.22147	intron	NA	pQTL	deCODE_pQTL_2021	RACGAP1	4.74e-55	0.1609
6-29874761-C-G	rs2734964	0.22147	intron	NA	pQTL	deCODE_pQTL_2021	RACGAP1	4.74e-55	0.1609
6-32658661-A-T	rs9273367	0.23962	upstream gene	HLA-DQB1-AS1	eQTL	QTD000282	HLA-DQB1-AS1	5.15e-55	-0.803592
6-32658661-A-T	rs9273367	0.23962	upstream gene	HLA-DQB1-AS1	eQTL	QTD000357	HLA-DQB1-AS1	9.53e-55	-0.692711
6-31464036-A-G	rs3130907	0.087162	splice polypyrimidine tract	HCP5	pQTL	UKBB_pQTL_3k	CD74	1.65e-54	0.151664
6-31464036-A-G	rs3130907	0.087162	splice polypyrimidine tract	HCP5	pQTL	UKBB_pQTL_3k	CD74	1.65e-54	0.151664
6-30377517-A-G	rs3130370	0.10448	intergenic	NA	pQTL	UKBB_pQTL_3k	ICAM3	2.57e-54	-0.14995
6-31464036-A-G	rs3130907	0.087162	splice polypyrimidine tract	HCP5	pQTL	deCODE_pQTL_2021	KIR2DL3	2.77e-54	0.2336
6-31464036-A-G	rs3130907	0.087162	splice polypyrimidine tract	HCP5	pQTL	deCODE_pQTL_2021	KIR2DL3	2.77e-54	0.2336
16-648590-A-G	rs11865670	0.55984	non coding transcript exon	NA	eQTL	QTD000247	RHOT2	4.16e-54	0.595408
16-648590-A-G	rs11865670	0.55984	non coding transcript exon	NA	eQTL	QTD000247	RHOT2	4.16e-54	0.595408
16-648590-A-G	rs11865670	0.55984	non coding transcript exon	NA	eQTL	QTD000247	RHOT2	4.16e-54	0.595408
12-69261387-A-G	rs7969559	0.71554	intron	CPSF6	eQTL	QTD000144	CPSF6	5.78e-54	-0.871047
12-69261387-A-G	rs7969559	0.71554	intron	CPSF6	eQTL	QTD000144	CPSF6	5.78e-54	-0.871047
12-69261387-A-G	rs7969559	0.71554	intron	CPSF6	eQTL	QTD000344	CPSF6	9.23e-54	-0.904694
12-69261387-A-G	rs7969559	0.71554	intron	CPSF6	eQTL	QTD000344	CPSF6	9.23e-54	-0.904694
6-31464036-A-G	rs3130907	0.087162	splice polypyrimidine tract	HCP5	eQTL	QTD000437	FLOT1	7.68e-53	0.837404
6-31464036-A-G	rs3130907	0.087162	splice polypyrimidine tract	HCP5	eQTL	QTD000437	FLOT1	7.68e-53	0.837404
6-30377517-A-G	rs3130370	0.10448	intergenic	NA	pQTL	UKBB_pQTL_3k	GZMA	9.12e-53	-0.147965
2-33204196-C-G	rs60558455	0.42382	intron	LTBP1	eQTL	QTD000216	LTBP1	1.98e-52	0.647187
2-33204196-C-G	rs60558455	0.42382	intron	LTBP1	eQTL	QTD000216	LTBP1	1.98e-52	0.647187
16-648590-A-G	rs11865670	0.55984	non coding transcript exon	NA	eQTL	QTD000339	WDR90	2.13e-52	1.08961
16-648590-A-G	rs11865670	0.55984	non coding transcript exon	NA	eQTL	QTD000339	WDR90	2.13e-52	1.08961
16-648590-A-G	rs11865670	0.55984	non coding transcript exon	NA	eQTL	QTD000339	WDR90	2.13e-52	1.08961
6-30887434-T-G	rs1264324	0.069703	intron	DDR1	eQTL	QTD000436	FLOT1	1.99e-51	0.656691
1-174090876-A-G	rs72711443	0.29321	upstream gene	RPL30P1	eQTL	QTD000362	RABGAP1L	2.74e-51	1.11147
16-89635716-C-G	rs449882	0.33012	intron	DPEP1	eQTL	QTD000343	CHMP1A	2.8e-51	0.722004
16-648590-A-G	rs11865670	0.55984	non coding transcript exon	NA	eQTL	QTD000289	WDR90	3.8e-51	-0.857161
16-648590-A-G	rs11865670	0.55984	non coding transcript exon	NA	eQTL	QTD000289	WDR90	3.8e-51	-0.857161
16-648590-A-G	rs11865670	0.55984	non coding transcript exon	NA	eQTL	QTD000289	WDR90	3.8e-51	-0.857161
6-31464036-A-G	rs3130907	0.087162	splice polypyrimidine tract	HCP5	pQTL	UKBB_pQTL_3k	IL5RA	5.24e-51	-0.147246
6-31464036-A-G	rs3130907	0.087162	splice polypyrimidine tract	HCP5	pQTL	UKBB_pQTL_3k	IL5RA	5.24e-51	-0.147246
2-33204196-C-G	rs60558455	0.42382	intron	LTBP1	eQTL	QTD000217	LTBP1	1.1e-50	0.638866
2-33204196-C-G	rs60558455	0.42382	intron	LTBP1	eQTL	QTD000217	LTBP1	1.1e-50	0.638866
6-32052461-A-G	rs369580	0.098526	intron	TNXB	pQTL	UKBB_pQTL_3k	B2M	1.23e-50	0.144878
6-32658661-A-T	rs9273367	0.23962	upstream gene	HLA-DQB1-AS1	eQTL	QTD000287	HLA-DQB1	5.49e-50	-0.856806
12-69261387-A-G	rs7969559	0.71554	intron	CPSF6	eQTL	QTD000078	CPSF6	6.47e-50	0.880441
12-69261387-A-G	rs7969559	0.71554	intron	CPSF6	eQTL	QTD000078	CPSF6	6.47e-50	0.880441
6-29874761-C-G	rs2734964	0.22147	intron	NA	pQTL	UKBB_pQTL_3k	CD1C	7.47e-50	0.120242
6-29874761-C-G	rs2734964	0.22147	intron	NA	pQTL	UKBB_pQTL_3k	CD1C	7.47e-50	0.120242
3-124777682-T-C	rs62265637	0.10643	intron	ITGB5	pQTL	UKBB_pQTL_3k	EDIL3	7.87e-50	-0.14618
6-30887434-T-G	rs1264324	0.069703	intron	DDR1	eQTL	QTD000219	FLOT1	1.03e-49	1.18441
6-30377517-A-G	rs3130370	0.10448	intergenic	NA	pQTL	UKBB_pQTL_3k	PAMR1	1.13e-49	-0.143872
16-648590-A-G	rs11865670	0.55984	non coding transcript exon	NA	eQTL	QTD000052	RHOT2	2.05e-49	0.729098
16-648590-A-G	rs11865670	0.55984	non coding transcript exon	NA	eQTL	QTD000052	RHOT2	2.05e-49	0.729098
16-648590-A-G	rs11865670	0.55984	non coding transcript exon	NA	eQTL	QTD000052	RHOT2	2.05e-49	0.729098
16-648590-A-G	rs11865670	0.55984	non coding transcript exon	NA	eQTL	QTD000312	RHOT2	2.85e-49	0.681652
16-648590-A-G	rs11865670	0.55984	non coding transcript exon	NA	eQTL	QTD000312	RHOT2	2.85e-49	0.681652
16-648590-A-G	rs11865670	0.55984	non coding transcript exon	NA	eQTL	QTD000312	RHOT2	2.85e-49	0.681652
10-98260815-T-G	rs11189526	0.34132	intron	LOXL4	eQTL	QTD000237	ENSG00000230928	3.08e-49	0.976825
6-32658661-A-T	rs9273367	0.23962	upstream gene	HLA-DQB1-AS1	pQTL	deCODE_pQTL_2021	MICB	3.48e-49	-0.1404
6-32658661-A-T	rs9273367	0.23962	upstream gene	HLA-DQB1-AS1	eQTL	QTD000317	HLA-DQB1-AS1	4.16e-49	-0.813979
6-32658661-A-T	rs9273367	0.23962	upstream gene	HLA-DQB1-AS1	pQTL	UKBB_pQTL_3k	CD207	9.62e-49	-0.111228
16-648590-A-G	rs11865670	0.55984	non coding transcript exon	NA	eQTL	QTD000086	WDR90	1.52e-48	-0.820773
16-648590-A-G	rs11865670	0.55984	non coding transcript exon	NA	eQTL	QTD000086	WDR90	1.52e-48	-0.820773
16-648590-A-G	rs11865670	0.55984	non coding transcript exon	NA	eQTL	QTD000086	WDR90	1.52e-48	-0.820773
3-48843038-T-C	rs566117790	0.053904	intron	PRKAR2A	pQTL	deCODE_pQTL_2021	OXSM	2.91e-48	-0.2173
6-29874761-C-G	rs2734964	0.22147	intron	NA	pQTL	UKBB_pQTL_3k	PDIA5	6.62e-48	0.12879
6-29874761-C-G	rs2734964	0.22147	intron	NA	pQTL	UKBB_pQTL_3k	PDIA5	6.62e-48	0.12879
12-69261387-A-G	rs7969559	0.71554	intron	CPSF6	eQTL	QTD000319	CPSF6	7.17e-48	-0.850993
12-69261387-A-G	rs7969559	0.71554	intron	CPSF6	eQTL	QTD000319	CPSF6	7.17e-48	-0.850993
6-29874761-C-G	rs2734964	0.22147	intron	NA	pQTL	deCODE_pQTL_2021	CD8A	7.24e-48	0.1506
6-29874761-C-G	rs2734964	0.22147	intron	NA	pQTL	deCODE_pQTL_2021	CD8A	7.24e-48	0.1506
16-648590-A-G	rs11865670	0.55984	non coding transcript exon	NA	eQTL	QTD000272	RHOT2	1.02e-47	0.622887
16-648590-A-G	rs11865670	0.55984	non coding transcript exon	NA	eQTL	QTD000272	RHOT2	1.02e-47	0.622887
16-648590-A-G	rs11865670	0.55984	non coding transcript exon	NA	eQTL	QTD000272	RHOT2	1.02e-47	0.622887
10-98260815-T-G	rs11189526	0.34132	intron	LOXL4	eQTL	QTD000272	ENSG00000230928	1.26e-47	0.748875
10-98260815-T-G	rs11189526	0.34132	intron	LOXL4	eQTL	QTD000227	ENSG00000230928	3.21e-47	0.852407
6-31464036-A-G	rs3130907	0.087162	splice polypyrimidine tract	HCP5	pQTL	UKBB_pQTL_3k	TNFRSF8	3.28e-47	0.140918
6-31464036-A-G	rs3130907	0.087162	splice polypyrimidine tract	HCP5	pQTL	UKBB_pQTL_3k	TNFRSF8	3.28e-47	0.140918
16-648590-A-G	rs11865670	0.55984	non coding transcript exon	NA	eQTL	QTD000132	RHOT2	3.37e-47	0.76212
16-648590-A-G	rs11865670	0.55984	non coding transcript exon	NA	eQTL	QTD000132	RHOT2	3.37e-47	0.76212
16-648590-A-G	rs11865670	0.55984	non coding transcript exon	NA	eQTL	QTD000132	RHOT2	3.37e-47	0.76212
6-30887434-T-G	rs1264324	0.069703	intron	DDR1	pQTL	UKBB_pQTL_3k	IL5RA	3.79e-47	-0.137815
6-30887434-T-G	rs1264324	0.069703	intron	DDR1	eQTL	QTD000144	FLOT1	4.66e-47	0.938128
6-32052461-A-G	rs369580	0.098526	intron	TNXB	pQTL	UKBB_pQTL_3k	KIR2DL2	7.88e-47	0.139493
6-29874761-C-G	rs2734964	0.22147	intron	NA	pQTL	UKBB_pQTL_3k	C2	1.17e-46	0.116093
6-29874761-C-G	rs2734964	0.22147	intron	NA	pQTL	UKBB_pQTL_3k	C2	1.17e-46	0.116093
16-89635716-C-G	rs449882	0.33012	intron	DPEP1	eQTL	QTD000435	SPATA33	1.87e-46	-0.630507
6-31464036-A-G	rs3130907	0.087162	splice polypyrimidine tract	HCP5	pQTL	deCODE_pQTL_2021	JPH4	3.71e-46	0.2076
6-31464036-A-G	rs3130907	0.087162	splice polypyrimidine tract	HCP5	pQTL	deCODE_pQTL_2021	JPH4	3.71e-46	0.2076
12-69261387-A-G	rs7969559	0.71554	intron	CPSF6	eQTL	QTD000219	CPSF6	4.36e-46	0.936966
12-69261387-A-G	rs7969559	0.71554	intron	CPSF6	eQTL	QTD000219	CPSF6	4.36e-46	0.936966
16-89635716-C-G	rs449882	0.33012	intron	DPEP1	eQTL	QTD000113	CHMP1A	4.45e-46	0.858351
16-648590-A-G	rs11865670	0.55984	non coding transcript exon	NA	eQTL	QTD000086	RHOT2	4.64e-46	0.919051
16-648590-A-G	rs11865670	0.55984	non coding transcript exon	NA	eQTL	QTD000086	RHOT2	4.64e-46	0.919051
16-648590-A-G	rs11865670	0.55984	non coding transcript exon	NA	eQTL	QTD000086	RHOT2	4.64e-46	0.919051
6-30887434-T-G	rs1264324	0.069703	intron	DDR1	eQTL	QTD000344	FLOT1	8.79e-46	0.909086
6-31464036-A-G	rs3130907	0.087162	splice polypyrimidine tract	HCP5	pQTL	UKBB_pQTL_3k	LILRB4	9.51e-46	-0.140549
6-31464036-A-G	rs3130907	0.087162	splice polypyrimidine tract	HCP5	pQTL	UKBB_pQTL_3k	LILRB4	9.51e-46	-0.140549
16-648590-A-G	rs11865670	0.55984	non coding transcript exon	NA	eQTL	QTD000274	WDR90	1.34e-45	-0.790972
16-648590-A-G	rs11865670	0.55984	non coding transcript exon	NA	eQTL	QTD000274	WDR90	1.34e-45	-0.790972
16-648590-A-G	rs11865670	0.55984	non coding transcript exon	NA	eQTL	QTD000274	WDR90	1.34e-45	-0.790972
12-69261387-A-G	rs7969559	0.71554	intron	CPSF6	pQTL	QTD000584	LYZ	2.12e-45	-0.32428
12-69261387-A-G	rs7969559	0.71554	intron	CPSF6	pQTL	QTD000584	LYZ	2.12e-45	-0.32428
6-32658661-A-T	rs9273367	0.23962	upstream gene	HLA-DQB1-AS1	eQTL	QTD000607	HLA-DQB1	2.38e-45	-0.554623
6-30887434-T-G	rs1264324	0.069703	intron	DDR1	eQTL	QTD000118	FLOT1	3.61e-45	1.16181
12-69261387-A-G	rs7969559	0.71554	intron	CPSF6	eQTL	QTD000119	CPSF6	4.04e-45	-0.820737
12-69261387-A-G	rs7969559	0.71554	intron	CPSF6	eQTL	QTD000119	CPSF6	4.04e-45	-0.820737
12-69261387-A-G	rs7969559	0.71554	intron	CPSF6	eQTL	QTD000284	CPSF6	4.25e-45	-0.769408
12-69261387-A-G	rs7969559	0.71554	intron	CPSF6	eQTL	QTD000284	CPSF6	4.25e-45	-0.769408
6-32658661-A-T	rs9273367	0.23962	upstream gene	HLA-DQB1-AS1	eQTL	QTD000606	HLA-DQB1	4.87e-45	-0.558908
1-149957430-A-G	rs6684987	0.29225	intron	OTUD7B	pQTL	UKBB_pQTL_3k	ECM1	7.22e-45	0.126469
6-32658661-A-T	rs9273367	0.23962	upstream gene	HLA-DQB1-AS1	eQTL	QTD000312	HLA-DQB1	8.74e-45	-0.857248
6-31464036-A-G	rs3130907	0.087162	splice polypyrimidine tract	HCP5	pQTL	deCODE_pQTL_2021	B2M	8.89e-45	0.2056
6-31464036-A-G	rs3130907	0.087162	splice polypyrimidine tract	HCP5	pQTL	deCODE_pQTL_2021	B2M	8.89e-45	0.2056
6-29874761-C-G	rs2734964	0.22147	intron	NA	pQTL	UKBB_pQTL_3k	LTB	9.47e-45	0.12231
6-29874761-C-G	rs2734964	0.22147	intron	NA	pQTL	UKBB_pQTL_3k	LTB	9.47e-45	0.12231
6-32658661-A-T	rs9273367	0.23962	upstream gene	HLA-DQB1-AS1	eQTL	QTD000142	HLA-DQB1	1.09e-44	-0.749538
10-98260815-T-G	rs11189526	0.34132	intron	LOXL4	eQTL	QTD000117	ENSG00000230928	1.51e-44	0.805833
6-29874761-C-G	rs2734964	0.22147	intron	NA	eQTL	QTD000436	HLA-A	1.99e-44	0.897586
6-29874761-C-G	rs2734964	0.22147	intron	NA	eQTL	QTD000436	HLA-A	1.99e-44	0.897586
6-29874761-C-G	rs2734964	0.22147	intron	NA	pQTL	UKBB_pQTL_3k	NPTX1	2.25e-44	0.113303
6-29874761-C-G	rs2734964	0.22147	intron	NA	pQTL	UKBB_pQTL_3k	NPTX1	2.25e-44	0.113303
6-30887434-T-G	rs1264324	0.069703	intron	DDR1	pQTL	UKBB_pQTL_3k	TNFRSF4	3.51e-44	0.132693
6-32658661-A-T	rs9273367	0.23962	upstream gene	HLA-DQB1-AS1	eQTL	QTD000342	HLA-DQB1-AS1	3.71e-44	-0.806073
22-41855119-T-C	rs67057013	0.12719	intron	SREBF2	eQTL	QTD000613	SMDT1	3.96e-44	-0.867073
3-48843038-T-C	rs566117790	0.053904	intron	PRKAR2A	pQTL	FinnGen_Olink_meta_2025-03-20	MST1	4.57e-44	-0.518
6-32052461-A-G	rs369580	0.098526	intron	TNXB	pQTL	UKBB_pQTL_3k	GZMA	5.47e-44	-0.125535
6-31464036-A-G	rs3130907	0.087162	splice polypyrimidine tract	HCP5	pQTL	UKBB_pQTL_3k	ADAM9	5.87e-44	0.145955
6-31464036-A-G	rs3130907	0.087162	splice polypyrimidine tract	HCP5	pQTL	UKBB_pQTL_3k	ADAM9	5.87e-44	0.145955
3-49784192-T-C	rs13063621	0.46709	intron	IP6K1	eQTL	QTD000080	UBA7	1.35e-43	-0.806732
6-31464036-A-G	rs3130907	0.087162	splice polypyrimidine tract	HCP5	pQTL	UKBB_pQTL_3k	CD8A	1.59e-43	-0.134715
6-31464036-A-G	rs3130907	0.087162	splice polypyrimidine tract	HCP5	pQTL	UKBB_pQTL_3k	CD8A	1.59e-43	-0.134715
6-30377517-A-G	rs3130370	0.10448	intergenic	NA	eQTL	QTD000088	FLOT1	1.62e-43	1.35536
16-648590-A-G	rs11865670	0.55984	non coding transcript exon	NA	eQTL	QTD000289	WDR90	1.63e-43	0.853654
16-648590-A-G	rs11865670	0.55984	non coding transcript exon	NA	eQTL	QTD000289	WDR90	1.63e-43	0.853654
16-648590-A-G	rs11865670	0.55984	non coding transcript exon	NA	eQTL	QTD000289	WDR90	1.63e-43	0.853654
6-30887434-T-G	rs1264324	0.069703	intron	DDR1	pQTL	UKBB_pQTL_3k	HCG22	1.85e-43	-0.143305
6-32658661-A-T	rs9273367	0.23962	upstream gene	HLA-DQB1-AS1	pQTL	UKBB_pQTL_3k	TNXB	2.12e-43	0.103883
1-174090876-A-G	rs72711443	0.29321	upstream gene	RPL30P1	eQTL	QTD000111	RABGAP1L-DT	2.33e-43	0.664131
6-30377517-A-G	rs3130370	0.10448	intergenic	NA	eQTL	QTD000219	FLOT1	2.48e-43	1.05725
6-32658661-A-T	rs9273367	0.23962	upstream gene	HLA-DQB1-AS1	eQTL	QTD000142	HLA-DQB1-AS1	2.61e-43	-0.742311
16-89635716-C-G	rs449882	0.33012	intron	DPEP1	eQTL	QTD000363	CHMP1A	2.62e-43	0.969534
6-32658661-A-T	rs9273367	0.23962	upstream gene	HLA-DQB1-AS1	eQTL	QTD000287	HLA-DQB1-AS1	2.75e-43	-0.817558
6-31464036-A-G	rs3130907	0.087162	splice polypyrimidine tract	HCP5	pQTL	UKBB_pQTL_3k	IL15	3.34e-43	0.135101
6-31464036-A-G	rs3130907	0.087162	splice polypyrimidine tract	HCP5	pQTL	UKBB_pQTL_3k	IL15	3.34e-43	0.135101
6-32658661-A-T	rs9273367	0.23962	upstream gene	HLA-DQB1-AS1	eQTL	QTD000312	HLA-DQB1-AS1	4.18e-43	-0.841063
16-648590-A-G	rs11865670	0.55984	non coding transcript exon	NA	eQTL	QTD000122	RHOT2	5.33e-43	0.684811
16-648590-A-G	rs11865670	0.55984	non coding transcript exon	NA	eQTL	QTD000122	RHOT2	5.33e-43	0.684811
16-648590-A-G	rs11865670	0.55984	non coding transcript exon	NA	eQTL	QTD000122	RHOT2	5.33e-43	0.684811
16-648590-A-G	rs11865670	0.55984	non coding transcript exon	NA	eQTL	QTD000119	WDR90	8.3e-43	-0.748711
16-648590-A-G	rs11865670	0.55984	non coding transcript exon	NA	eQTL	QTD000119	WDR90	8.3e-43	-0.748711
16-648590-A-G	rs11865670	0.55984	non coding transcript exon	NA	eQTL	QTD000119	WDR90	8.3e-43	-0.748711
6-31464036-A-G	rs3130907	0.087162	splice polypyrimidine tract	HCP5	pQTL	UKBB_pQTL_3k	IL12B	9.97e-43	0.133629
6-31464036-A-G	rs3130907	0.087162	splice polypyrimidine tract	HCP5	pQTL	UKBB_pQTL_3k	IL12B	9.97e-43	0.133629
12-69261387-A-G	rs7969559	0.71554	intron	CPSF6	eQTL	QTD000274	CPSF6	1.08e-42	0.860059
12-69261387-A-G	rs7969559	0.71554	intron	CPSF6	eQTL	QTD000274	CPSF6	1.08e-42	0.860059
6-32658661-A-T	rs9273367	0.23962	upstream gene	HLA-DQB1-AS1	pQTL	deCODE_pQTL_2021	BTN3A3	2.03e-42	-0.1315
16-648590-A-G	rs11865670	0.55984	non coding transcript exon	NA	eQTL	QTD000213	WDR90	3.27e-42	0.900638
16-648590-A-G	rs11865670	0.55984	non coding transcript exon	NA	eQTL	QTD000213	WDR90	3.27e-42	0.900638
16-648590-A-G	rs11865670	0.55984	non coding transcript exon	NA	eQTL	QTD000213	WDR90	3.27e-42	0.900638
6-31464036-A-G	rs3130907	0.087162	splice polypyrimidine tract	HCP5	pQTL	UKBB_pQTL_3k	IGF2R	4.37e-42	0.133239
6-31464036-A-G	rs3130907	0.087162	splice polypyrimidine tract	HCP5	pQTL	UKBB_pQTL_3k	IGF2R	4.37e-42	0.133239
6-29874761-C-G	rs2734964	0.22147	intron	NA	pQTL	deCODE_pQTL_2021	C2	5.04e-42	0.1403
6-29874761-C-G	rs2734964	0.22147	intron	NA	pQTL	deCODE_pQTL_2021	C2	5.04e-42	0.1403
10-98260815-T-G	rs11189526	0.34132	intron	LOXL4	eQTL	QTD000317	ENSG00000230928	5.18e-42	0.598386
16-89635716-C-G	rs449882	0.33012	intron	DPEP1	eQTL	QTD000319	CHMP1A	5.57e-42	0.606327
16-648590-A-G	rs11865670	0.55984	non coding transcript exon	NA	eQTL	QTD000214	WDR90	5.86e-42	-0.888428
16-648590-A-G	rs11865670	0.55984	non coding transcript exon	NA	eQTL	QTD000214	WDR90	5.86e-42	-0.888428
16-648590-A-G	rs11865670	0.55984	non coding transcript exon	NA	eQTL	QTD000214	WDR90	5.86e-42	-0.888428
22-38176519-C-G	rs133015	0.44149	intron	PLA2G6	eQTL	QTD000143	MAFF	6.37e-42	0.744769
22-38176519-C-G	rs133015	0.44149	intron	PLA2G6	eQTL	QTD000143	MAFF	6.37e-42	0.744769
6-32658661-A-T	rs9273367	0.23962	upstream gene	HLA-DQB1-AS1	eQTL	QTD000434	HLA-DQB1	6.88e-42	-0.90373
6-30887434-T-G	rs1264324	0.069703	intron	DDR1	eQTL	QTD000088	FLOT1	1.4e-41	1.29274
6-30887434-T-G	rs1264324	0.069703	intron	DDR1	eQTL	QTD000342	FLOT1	1.55e-41	0.959257
6-29874761-C-G	rs2734964	0.22147	intron	NA	pQTL	UKBB_pQTL_3k	RNASET2	2.04e-41	0.108902
6-29874761-C-G	rs2734964	0.22147	intron	NA	pQTL	UKBB_pQTL_3k	RNASET2	2.04e-41	0.108902
6-30887434-T-G	rs1264324	0.069703	intron	DDR1	eQTL	QTD000053	FLOT1	2.11e-41	0.955689
6-32658661-A-T	rs9273367	0.23962	upstream gene	HLA-DQB1-AS1	eQTL	QTD000617	HLA-DQB1	2.13e-41	-0.59463
6-31464036-A-G	rs3130907	0.087162	splice polypyrimidine tract	HCP5	pQTL	UKBB_pQTL_3k	HCG22	2.9e-41	-0.143236
6-31464036-A-G	rs3130907	0.087162	splice polypyrimidine tract	HCP5	pQTL	UKBB_pQTL_3k	HCG22	2.9e-41	-0.143236
12-69261387-A-G	rs7969559	0.71554	intron	CPSF6	eQTL	QTD000314	CPSF6	3.23e-41	0.866803
12-69261387-A-G	rs7969559	0.71554	intron	CPSF6	eQTL	QTD000314	CPSF6	3.23e-41	0.866803
6-32658661-A-T	rs9273367	0.23962	upstream gene	HLA-DQB1-AS1	eQTL	QTD000435	HLA-DQB1	4.01e-41	-0.863555
22-41855119-T-C	rs67057013	0.12719	intron	SREBF2	eQTL	QTD000612	SMDT1	4.96e-41	-0.852553
6-32052461-A-G	rs369580	0.098526	intron	TNXB	pQTL	UKBB_pQTL_3k	IL5RA	6e-41	-0.12142
6-31464036-A-G	rs3130907	0.087162	splice polypyrimidine tract	HCP5	pQTL	UKBB_pQTL_3k	CD302	6.19e-41	0.13157
6-31464036-A-G	rs3130907	0.087162	splice polypyrimidine tract	HCP5	pQTL	UKBB_pQTL_3k	CD302	6.19e-41	0.13157
6-31464036-A-G	rs3130907	0.087162	splice polypyrimidine tract	HCP5	eQTL	QTD000054	FLOT1	7.65e-41	1.04775
6-31464036-A-G	rs3130907	0.087162	splice polypyrimidine tract	HCP5	eQTL	QTD000054	FLOT1	7.65e-41	1.04775
6-30887434-T-G	rs1264324	0.069703	intron	DDR1	pQTL	UKBB_pQTL_3k	CD207	8.77e-41	-0.128888
22-38176519-C-G	rs133015	0.44149	intron	PLA2G6	eQTL	QTD000620	PLA2G6	1.07e-40	0.528932
22-38176519-C-G	rs133015	0.44149	intron	PLA2G6	eQTL	QTD000620	PLA2G6	1.07e-40	0.528932
6-32658661-A-T	rs9273367	0.23962	upstream gene	HLA-DQB1-AS1	pQTL	deCODE_pQTL_2021	C2	1.17e-40	0.1265
6-30887434-T-G	rs1264324	0.069703	intron	DDR1	pQTL	UKBB_pQTL_3k	LILRB4	1.19e-40	-0.128665
6-30377517-A-G	rs3130370	0.10448	intergenic	NA	pQTL	UKBB_pQTL_3k	CD74	1.79e-40	0.128981
6-31464036-A-G	rs3130907	0.087162	splice polypyrimidine tract	HCP5	eQTL	QTD000434	C4A	1.8e-40	-0.81312
6-31464036-A-G	rs3130907	0.087162	splice polypyrimidine tract	HCP5	eQTL	QTD000434	C4A	1.8e-40	-0.81312
6-32658661-A-T	rs9273367	0.23962	upstream gene	HLA-DQB1-AS1	eQTL	QTD000316	HLA-DQB1	1.83e-40	-0.757364
6-29874761-C-G	rs2734964	0.22147	intron	NA	pQTL	deCODE_pQTL_2021	TAPBPL	1.88e-40	0.1002
6-29874761-C-G	rs2734964	0.22147	intron	NA	pQTL	deCODE_pQTL_2021	TAPBPL	1.88e-40	0.1002
6-32658661-A-T	rs9273367	0.23962	upstream gene	HLA-DQB1-AS1	pQTL	UKBB_pQTL_3k	FRZB	2.45e-40	-0.100364
22-41855119-T-C	rs67057013	0.12719	intron	SREBF2	pQTL	UKBB_pQTL_3k	TNFRSF13C	3e-40	0.151234
6-32658661-A-T	rs9273367	0.23962	upstream gene	HLA-DQB1-AS1	eQTL	QTD000281	HLA-DQB1-AS1	3.46e-40	-0.730891
6-32658661-A-T	rs9273367	0.23962	upstream gene	HLA-DQB1-AS1	eQTL	QTD000117	HLA-DQB1-AS1	4.13e-40	-0.768951
6-30377517-A-G	rs3130370	0.10448	intergenic	NA	eQTL	QTD000093	FLOT1	5.3e-40	1.34554
6-31464036-A-G	rs3130907	0.087162	splice polypyrimidine tract	HCP5	pQTL	UKBB_pQTL_3k	IL2RA	5.55e-40	0.130287
6-31464036-A-G	rs3130907	0.087162	splice polypyrimidine tract	HCP5	pQTL	UKBB_pQTL_3k	IL2RA	5.55e-40	0.130287
6-32658661-A-T	rs9273367	0.23962	upstream gene	HLA-DQB1-AS1	pQTL	deCODE_pQTL_2021	EBAG9	7.02e-40	0.1194
16-648590-A-G	rs11865670	0.55984	non coding transcript exon	NA	eQTL	QTD000317	WDR90	7.59e-40	-0.672667
16-648590-A-G	rs11865670	0.55984	non coding transcript exon	NA	eQTL	QTD000317	WDR90	7.59e-40	-0.672667
16-648590-A-G	rs11865670	0.55984	non coding transcript exon	NA	eQTL	QTD000317	WDR90	7.59e-40	-0.672667
6-31464036-A-G	rs3130907	0.087162	splice polypyrimidine tract	HCP5	pQTL	UKBB_pQTL_3k	IL12A_IL12B	9.48e-40	0.129546
6-31464036-A-G	rs3130907	0.087162	splice polypyrimidine tract	HCP5	pQTL	UKBB_pQTL_3k	IL12A_IL12B	9.48e-40	0.129546
16-648590-A-G	rs11865670	0.55984	non coding transcript exon	NA	eQTL	QTD000362	WDR90	1.15e-39	-0.82573
16-648590-A-G	rs11865670	0.55984	non coding transcript exon	NA	eQTL	QTD000362	WDR90	1.15e-39	-0.82573
16-648590-A-G	rs11865670	0.55984	non coding transcript exon	NA	eQTL	QTD000362	WDR90	1.15e-39	-0.82573
6-29874761-C-G	rs2734964	0.22147	intron	NA	pQTL	UKBB_pQTL_3k	KLRD1	1.32e-39	-0.106273
6-29874761-C-G	rs2734964	0.22147	intron	NA	pQTL	UKBB_pQTL_3k	KLRD1	1.32e-39	-0.106273
16-648590-A-G	rs11865670	0.55984	non coding transcript exon	NA	eQTL	QTD000252	RHOT2	1.37e-39	0.629108
16-648590-A-G	rs11865670	0.55984	non coding transcript exon	NA	eQTL	QTD000252	RHOT2	1.37e-39	0.629108
16-648590-A-G	rs11865670	0.55984	non coding transcript exon	NA	eQTL	QTD000252	RHOT2	1.37e-39	0.629108
16-648590-A-G	rs11865670	0.55984	non coding transcript exon	NA	eQTL	QTD000227	RHOT2	2.22e-39	0.590105
16-648590-A-G	rs11865670	0.55984	non coding transcript exon	NA	eQTL	QTD000227	RHOT2	2.22e-39	0.590105
16-648590-A-G	rs11865670	0.55984	non coding transcript exon	NA	eQTL	QTD000227	RHOT2	2.22e-39	0.590105
6-30887434-T-G	rs1264324	0.069703	intron	DDR1	pQTL	deCODE_pQTL_2021	KIR2DL3	2.22e-39	0.1881
16-648590-A-G	rs11865670	0.55984	non coding transcript exon	NA	eQTL	QTD000217	RHOT2	2.83e-39	0.626476
16-648590-A-G	rs11865670	0.55984	non coding transcript exon	NA	eQTL	QTD000217	RHOT2	2.83e-39	0.626476
16-648590-A-G	rs11865670	0.55984	non coding transcript exon	NA	eQTL	QTD000217	RHOT2	2.83e-39	0.626476
6-31464036-A-G	rs3130907	0.087162	splice polypyrimidine tract	HCP5	pQTL	UKBB_pQTL_3k	ADA2	2.92e-39	0.128647
6-31464036-A-G	rs3130907	0.087162	splice polypyrimidine tract	HCP5	pQTL	UKBB_pQTL_3k	ADA2	2.92e-39	0.128647
6-30377517-A-G	rs3130370	0.10448	intergenic	NA	pQTL	UKBB_pQTL_3k	IL5RA	2.94e-39	-0.127524
10-98260815-T-G	rs11189526	0.34132	intron	LOXL4	eQTL	QTD000336	LOXL4	3.02e-39	-0.839082
16-89635716-C-G	rs449882	0.33012	intron	DPEP1	eQTL	QTD000248	CHMP1A	3.45e-39	0.620893
6-30887434-T-G	rs1264324	0.069703	intron	DDR1	pQTL	UKBB_pQTL_3k	IL15	3.72e-39	0.125123
6-32052461-A-G	rs369580	0.098526	intron	TNXB	pQTL	UKBB_pQTL_3k	CD207	4.34e-39	-0.119687
3-49784192-T-C	rs13063621	0.46709	intron	IP6K1	pQTL	FinnGen_SomaScan_2023-03-02	MST1	5.27e-39	0.631949
16-648590-A-G	rs11865670	0.55984	non coding transcript exon	NA	eQTL	QTD000091	RHOT2	6.07e-39	0.625998
16-648590-A-G	rs11865670	0.55984	non coding transcript exon	NA	eQTL	QTD000091	RHOT2	6.07e-39	0.625998
16-648590-A-G	rs11865670	0.55984	non coding transcript exon	NA	eQTL	QTD000091	RHOT2	6.07e-39	0.625998
16-648590-A-G	rs11865670	0.55984	non coding transcript exon	NA	eQTL	QTD000302	RHOT2	6.39e-39	0.896932
16-648590-A-G	rs11865670	0.55984	non coding transcript exon	NA	eQTL	QTD000302	RHOT2	6.39e-39	0.896932
16-648590-A-G	rs11865670	0.55984	non coding transcript exon	NA	eQTL	QTD000302	RHOT2	6.39e-39	0.896932
6-31464036-A-G	rs3130907	0.087162	splice polypyrimidine tract	HCP5	eQTL	QTD000436	FLOT1	7.84e-39	0.57582
6-31464036-A-G	rs3130907	0.087162	splice polypyrimidine tract	HCP5	eQTL	QTD000436	FLOT1	7.84e-39	0.57582
16-648590-A-G	rs11865670	0.55984	non coding transcript exon	NA	eQTL	QTD000167	RHOT2	8.47e-39	1.00855
16-648590-A-G	rs11865670	0.55984	non coding transcript exon	NA	eQTL	QTD000167	RHOT2	8.47e-39	1.00855
16-648590-A-G	rs11865670	0.55984	non coding transcript exon	NA	eQTL	QTD000167	RHOT2	8.47e-39	1.00855
16-648590-A-G	rs11865670	0.55984	non coding transcript exon	NA	eQTL	QTD000232	RHOT2	8.54e-39	0.685881
16-648590-A-G	rs11865670	0.55984	non coding transcript exon	NA	eQTL	QTD000232	RHOT2	8.54e-39	0.685881
16-648590-A-G	rs11865670	0.55984	non coding transcript exon	NA	eQTL	QTD000232	RHOT2	8.54e-39	0.685881
6-30887434-T-G	rs1264324	0.069703	intron	DDR1	pQTL	UKBB_pQTL_3k	CD8A	8.61e-39	-0.123655
1-174090876-A-G	rs72711443	0.29321	upstream gene	RPL30P1	eQTL	QTD000364	RABGAP1L	9.01e-39	-1.02494
16-648590-A-G	rs11865670	0.55984	non coding transcript exon	NA	eQTL	QTD000303	WDR90	9.31e-39	0.999373
16-648590-A-G	rs11865670	0.55984	non coding transcript exon	NA	eQTL	QTD000303	WDR90	9.31e-39	0.999373
16-648590-A-G	rs11865670	0.55984	non coding transcript exon	NA	eQTL	QTD000303	WDR90	9.31e-39	0.999373
10-98260815-T-G	rs11189526	0.34132	intron	LOXL4	eQTL	QTD000232	ENSG00000230928	9.75e-39	0.48933
16-648590-A-G	rs11865670	0.55984	non coding transcript exon	NA	eQTL	QTD000304	WDR90	1.01e-38	-0.98345
16-648590-A-G	rs11865670	0.55984	non coding transcript exon	NA	eQTL	QTD000304	WDR90	1.01e-38	-0.98345
16-648590-A-G	rs11865670	0.55984	non coding transcript exon	NA	eQTL	QTD000304	WDR90	1.01e-38	-0.98345
16-648590-A-G	rs11865670	0.55984	non coding transcript exon	NA	eQTL	QTD000249	WDR90	1.15e-38	-0.708589
16-648590-A-G	rs11865670	0.55984	non coding transcript exon	NA	eQTL	QTD000249	WDR90	1.15e-38	-0.708589
16-648590-A-G	rs11865670	0.55984	non coding transcript exon	NA	eQTL	QTD000249	WDR90	1.15e-38	-0.708589
6-32658661-A-T	rs9273367	0.23962	upstream gene	HLA-DQB1-AS1	eQTL	QTD000257	HLA-DQB1	1.23e-38	-0.776263
6-32658661-A-T	rs9273367	0.23962	upstream gene	HLA-DQB1-AS1	pQTL	FinnGen_Olink_meta_2025-03-20	HLA-DRA	1.26e-38	0.344
6-30887434-T-G	rs1264324	0.069703	intron	DDR1	eQTL	QTD000376	FLOT1	1.37e-38	0.986878
16-648590-A-G	rs11865670	0.55984	non coding transcript exon	NA	eQTL	QTD000212	RHOT2	1.43e-38	0.791383
16-648590-A-G	rs11865670	0.55984	non coding transcript exon	NA	eQTL	QTD000212	RHOT2	1.43e-38	0.791383
16-648590-A-G	rs11865670	0.55984	non coding transcript exon	NA	eQTL	QTD000212	RHOT2	1.43e-38	0.791383
16-89635716-C-G	rs449882	0.33012	intron	DPEP1	eQTL	QTD000437	CDK10	1.47e-38	0.654613
6-30887434-T-G	rs1264324	0.069703	intron	DDR1	eQTL	QTD000343	FLOT1	1.47e-38	0.77089
3-49784192-T-C	rs13063621	0.46709	intron	IP6K1	eQTL	QTD000288	RNF123	1.48e-38	0.512896
6-30887434-T-G	rs1264324	0.069703	intron	DDR1	eQTL	QTD000214	FLOT1	2.05e-38	1.03659
6-30887434-T-G	rs1264324	0.069703	intron	DDR1	eQTL	QTD000087	FLOT1	2.57e-38	1.24839
6-29874761-C-G	rs2734964	0.22147	intron	NA	eQTL	QTD000271	HCP5B	3.22e-38	0.79049
6-29874761-C-G	rs2734964	0.22147	intron	NA	eQTL	QTD000271	HCP5B	3.22e-38	0.79049
6-32052461-A-G	rs369580	0.098526	intron	TNXB	pQTL	deCODE_pQTL_2021	KIR2DL3	3.29e-38	0.1577
16-648590-A-G	rs11865670	0.55984	non coding transcript exon	NA	eQTL	QTD000297	RHOT2	5.09e-38	0.712475
16-648590-A-G	rs11865670	0.55984	non coding transcript exon	NA	eQTL	QTD000297	RHOT2	5.09e-38	0.712475
16-648590-A-G	rs11865670	0.55984	non coding transcript exon	NA	eQTL	QTD000297	RHOT2	5.09e-38	0.712475
6-31464036-A-G	rs3130907	0.087162	splice polypyrimidine tract	HCP5	pQTL	deCODE_pQTL_2021	EEF2K	7.11e-38	0.1874
6-31464036-A-G	rs3130907	0.087162	splice polypyrimidine tract	HCP5	pQTL	deCODE_pQTL_2021	EEF2K	7.11e-38	0.1874
6-32052461-A-G	rs369580	0.098526	intron	TNXB	pQTL	UKBB_pQTL_3k	CCL19	7.66e-38	-0.116188
6-32658661-A-T	rs9273367	0.23962	upstream gene	HLA-DQB1-AS1	eQTL	QTD000272	HLA-DQB1	1.04e-37	-0.814139
6-30377517-A-G	rs3130370	0.10448	intergenic	NA	eQTL	QTD000087	FLOT1	1.15e-37	1.27016
6-30377517-A-G	rs3130370	0.10448	intergenic	NA	pQTL	UKBB_pQTL_3k	CD207	1.23e-37	-0.125787
6-32658661-A-T	rs9273367	0.23962	upstream gene	HLA-DQB1-AS1	eQTL	QTD000281	HLA-DQB1	1.25e-37	-0.700207
6-32658661-A-T	rs9273367	0.23962	upstream gene	HLA-DQB1-AS1	eQTL	QTD000272	HLA-DQB1-AS1	1.46e-37	-0.807992
6-29874761-C-G	rs2734964	0.22147	intron	NA	eQTL	QTD000286	HCP5B	2.08e-37	0.818206
6-29874761-C-G	rs2734964	0.22147	intron	NA	eQTL	QTD000286	HCP5B	2.08e-37	0.818206
6-32658661-A-T	rs9273367	0.23962	upstream gene	HLA-DQB1-AS1	eQTL	QTD000356	HLA-DQB1	2.1e-37	-0.613376
6-31464036-A-G	rs3130907	0.087162	splice polypyrimidine tract	HCP5	pQTL	UKBB_pQTL_3k	TNFRSF9	2.14e-37	0.125718
6-31464036-A-G	rs3130907	0.087162	splice polypyrimidine tract	HCP5	pQTL	UKBB_pQTL_3k	TNFRSF9	2.14e-37	0.125718
6-30887434-T-G	rs1264324	0.069703	intron	DDR1	pQTL	deCODE_pQTL_2021	B2M	2.64e-37	0.1778
6-30377517-A-G	rs3130370	0.10448	intergenic	NA	pQTL	UKBB_pQTL_3k	TNFRSF4	3.11e-37	0.123518
6-30887434-T-G	rs1264324	0.069703	intron	DDR1	pQTL	deCODE_pQTL_2021	JPH4	3.26e-37	0.1765
6-30887434-T-G	rs1264324	0.069703	intron	DDR1	eQTL	QTD000144	FLOT1	3.61e-37	0.952557
16-648590-A-G	rs11865670	0.55984	non coding transcript exon	NA	eQTL	QTD000302	WDR90	4.34e-37	0.981796
16-648590-A-G	rs11865670	0.55984	non coding transcript exon	NA	eQTL	QTD000302	WDR90	4.34e-37	0.981796
16-648590-A-G	rs11865670	0.55984	non coding transcript exon	NA	eQTL	QTD000302	WDR90	4.34e-37	0.981796
1-149957430-A-G	rs6684987	0.29225	intron	OTUD7B	pQTL	UKBB_pQTL_3k	SV2A	4.54e-37	-0.114469
6-32658661-A-T	rs9273367	0.23962	upstream gene	HLA-DQB1-AS1	eQTL	QTD000317	HLA-DQB1-AS1	5.65e-37	-0.715797
6-31464036-A-G	rs3130907	0.087162	splice polypyrimidine tract	HCP5	pQTL	deCODE_pQTL_2021	seq.10428.1	5.73e-37	0.1937
6-31464036-A-G	rs3130907	0.087162	splice polypyrimidine tract	HCP5	pQTL	deCODE_pQTL_2021	seq.10428.1	5.73e-37	0.1937
12-69261387-A-G	rs7969559	0.71554	intron	CPSF6	eQTL	QTD000364	CPSF6	7.58e-37	-1.06184
12-69261387-A-G	rs7969559	0.71554	intron	CPSF6	eQTL	QTD000364	CPSF6	7.58e-37	-1.06184
6-31464036-A-G	rs3130907	0.087162	splice polypyrimidine tract	HCP5	pQTL	UKBB_pQTL_3k	SIGLEC6	9.36e-37	0.12366
6-31464036-A-G	rs3130907	0.087162	splice polypyrimidine tract	HCP5	pQTL	UKBB_pQTL_3k	SIGLEC6	9.36e-37	0.12366
6-30887434-T-G	rs1264324	0.069703	intron	DDR1	eQTL	QTD000234	FLOT1	9.99e-37	0.998853
12-69261387-A-G	rs7969559	0.71554	intron	CPSF6	eQTL	QTD000124	CPSF6	1.03e-36	-0.828701
12-69261387-A-G	rs7969559	0.71554	intron	CPSF6	eQTL	QTD000124	CPSF6	1.03e-36	-0.828701
6-30377517-A-G	rs3130370	0.10448	intergenic	NA	eQTL	QTD000344	FLOT1	1.22e-36	0.792731
16-89635716-C-G	rs449882	0.33012	intron	DPEP1	eQTL	QTD000319	CDK10	1.34e-36	0.68692
12-69261387-A-G	rs7969559	0.71554	intron	CPSF6	eQTL	QTD000289	CPSF6	1.6e-36	-0.812705
12-69261387-A-G	rs7969559	0.71554	intron	CPSF6	eQTL	QTD000289	CPSF6	1.6e-36	-0.812705
6-32658661-A-T	rs9273367	0.23962	upstream gene	HLA-DQB1-AS1	eQTL	QTD000540	HLA-DQB1-AS1	1.67e-36	-1.02557
6-30887434-T-G	rs1264324	0.069703	intron	DDR1	pQTL	UKBB_pQTL_3k	IL12B	1.81e-36	0.119868
1-174090876-A-G	rs72711443	0.29321	upstream gene	RPL30P1	eQTL	QTD000246	RABGAP1L	2.05e-36	0.656104
6-32052461-A-G	rs369580	0.098526	intron	TNXB	pQTL	UKBB_pQTL_3k	TNFRSF4	2.21e-36	0.113784
6-30377517-A-G	rs3130370	0.10448	intergenic	NA	eQTL	QTD000376	FLOT1	2.28e-36	0.985377
16-648590-A-G	rs11865670	0.55984	non coding transcript exon	NA	eQTL	QTD000162	RHOT2	3.17e-36	0.891745
16-648590-A-G	rs11865670	0.55984	non coding transcript exon	NA	eQTL	QTD000162	RHOT2	3.17e-36	0.891745
16-648590-A-G	rs11865670	0.55984	non coding transcript exon	NA	eQTL	QTD000162	RHOT2	3.17e-36	0.891745
12-69261387-A-G	rs7969559	0.71554	intron	CPSF6	eQTL	QTD000249	CPSF6	3.31e-36	-0.797071
12-69261387-A-G	rs7969559	0.71554	intron	CPSF6	eQTL	QTD000249	CPSF6	3.31e-36	-0.797071
6-29874761-C-G	rs2734964	0.22147	intron	NA	eQTL	QTD000116	HCP5B	3.47e-36	0.787278
6-29874761-C-G	rs2734964	0.22147	intron	NA	eQTL	QTD000116	HCP5B	3.47e-36	0.787278
6-32658661-A-T	rs9273367	0.23962	upstream gene	HLA-DQB1-AS1	eQTL	QTD000356	HLA-DQA1	3.48e-36	-0.550702
6-29874761-C-G	rs2734964	0.22147	intron	NA	pQTL	UKBB_pQTL_3k	LILRB4	4.01e-36	-0.10276
6-29874761-C-G	rs2734964	0.22147	intron	NA	pQTL	UKBB_pQTL_3k	LILRB4	4.01e-36	-0.10276
6-32658661-A-T	rs9273367	0.23962	upstream gene	HLA-DQB1-AS1	eQTL	QTD000257	HLA-DQB1-AS1	4.2e-36	-0.735134
6-32658661-A-T	rs9273367	0.23962	upstream gene	HLA-DQB1-AS1	eQTL	QTD000316	HLA-DQB1-AS1	4.39e-36	-0.713659
6-32658661-A-T	rs9273367	0.23962	upstream gene	HLA-DQB1-AS1	eQTL	QTD000122	HLA-DQB1	4.92e-36	-0.773923
6-29874761-C-G	rs2734964	0.22147	intron	NA	eQTL	QTD000437	HLA-A	5.06e-36	0.806357
6-29874761-C-G	rs2734964	0.22147	intron	NA	eQTL	QTD000437	HLA-A	5.06e-36	0.806357
16-89635716-C-G	rs449882	0.33012	intron	DPEP1	pQTL	UKBB_pQTL_3k	CHMP1A	5.23e-36	-0.0877415
1-218317989-C-G	rs4269827	0.35425	intron	RRP15	eQTL	QTD000336	RRP15	5.27e-36	0.802859
1-174090876-A-G	rs72711443	0.29321	upstream gene	RPL30P1	eQTL	QTD000252	RABGAP1L-DT	5.59e-36	0.787528
6-30887434-T-G	rs1264324	0.069703	intron	DDR1	eQTL	QTD000142	FLOT1	5.77e-36	0.925144
6-32658661-A-T	rs9273367	0.23962	upstream gene	HLA-DQB1-AS1	eQTL	QTD000242	HLA-DQB1	5.83e-36	-0.757796
6-32658661-A-T	rs9273367	0.23962	upstream gene	HLA-DQB1-AS1	eQTL	QTD000540	HLA-DQB1	5.84e-36	-1.04205
16-648590-A-G	rs11865670	0.55984	non coding transcript exon	NA	eQTL	QTD000169	RHOT2	8.66e-36	0.994353
16-648590-A-G	rs11865670	0.55984	non coding transcript exon	NA	eQTL	QTD000169	RHOT2	8.66e-36	0.994353
16-648590-A-G	rs11865670	0.55984	non coding transcript exon	NA	eQTL	QTD000169	RHOT2	8.66e-36	0.994353
6-32658661-A-T	rs9273367	0.23962	upstream gene	HLA-DQB1-AS1	eQTL	QTD000316	HLA-DQA1	9.47e-36	-0.719774
16-648590-A-G	rs11865670	0.55984	non coding transcript exon	NA	eQTL	QTD000273	WDR90	9.51e-36	0.729661
16-648590-A-G	rs11865670	0.55984	non coding transcript exon	NA	eQTL	QTD000273	WDR90	9.51e-36	0.729661
16-648590-A-G	rs11865670	0.55984	non coding transcript exon	NA	eQTL	QTD000273	WDR90	9.51e-36	0.729661
6-31464036-A-G	rs3130907	0.087162	splice polypyrimidine tract	HCP5	pQTL	deCODE_pQTL_2021	HLA-DQA2	1.02e-35	-0.1799
6-31464036-A-G	rs3130907	0.087162	splice polypyrimidine tract	HCP5	pQTL	deCODE_pQTL_2021	HLA-DQA2	1.02e-35	-0.1799
6-32658661-A-T	rs9273367	0.23962	upstream gene	HLA-DQB1-AS1	eQTL	QTD000242	HLA-DQB1-AS1	1.42e-35	-0.74034
6-30887434-T-G	rs1264324	0.069703	intron	DDR1	pQTL	UKBB_pQTL_3k	CD74	1.45e-35	0.1184
6-30887434-T-G	rs1264324	0.069703	intron	DDR1	pQTL	UKBB_pQTL_3k	TNFRSF8	1.94e-35	0.118275
16-89635716-C-G	rs449882	0.33012	intron	DPEP1	eQTL	QTD000274	CDK10	2.1e-35	0.750553
6-30887434-T-G	rs1264324	0.069703	intron	DDR1	eQTL	QTD000243	FLOT1	2.51e-35	0.905592
3-48843038-T-C	rs566117790	0.053904	intron	PRKAR2A	pQTL	deCODE_pQTL_2021	IDO1	2.84e-35	-0.1846
22-41855119-T-C	rs67057013	0.12719	intron	SREBF2	pQTL	UKBB_pQTL_3k	NAGA	2.98e-35	-0.151925
6-30887434-T-G	rs1264324	0.069703	intron	DDR1	pQTL	UKBB_pQTL_3k	ADAM9	3.03e-35	0.126608
22-41855119-T-C	rs67057013	0.12719	intron	SREBF2	eQTL	QTD000117	ACO2	3.14e-35	0.982438
6-32052461-A-G	rs369580	0.098526	intron	TNXB	pQTL	UKBB_pQTL_3k	LILRB4	3.45e-35	-0.11338
6-31464036-A-G	rs3130907	0.087162	splice polypyrimidine tract	HCP5	pQTL	deCODE_pQTL_2021	C2	3.54e-35	0.1865
6-31464036-A-G	rs3130907	0.087162	splice polypyrimidine tract	HCP5	pQTL	deCODE_pQTL_2021	C2	3.54e-35	0.1865
22-38176519-C-G	rs133015	0.44149	intron	PLA2G6	eQTL	QTD000118	MAFF	3.66e-35	0.700825
22-38176519-C-G	rs133015	0.44149	intron	PLA2G6	eQTL	QTD000118	MAFF	3.66e-35	0.700825
6-32658661-A-T	rs9273367	0.23962	upstream gene	HLA-DQB1-AS1	pQTL	UKBB_pQTL_3k	ICAM3	4.02e-35	-0.0925073
6-30887434-T-G	rs1264324	0.069703	intron	DDR1	pQTL	UKBB_pQTL_3k	CD302	4.34e-35	0.118312
16-89635716-C-G	rs449882	0.33012	intron	DPEP1	eQTL	QTD000289	CDK10	4.43e-35	0.71158
6-30887434-T-G	rs1264324	0.069703	intron	DDR1	eQTL	QTD000289	FLOT1	4.44e-35	0.990324
6-30377517-A-G	rs3130370	0.10448	intergenic	NA	pQTL	UKBB_pQTL_3k	CD302	4.45e-35	0.120302
22-41855119-T-C	rs67057013	0.12719	intron	SREBF2	eQTL	QTD000434	CENPM	4.51e-35	1.04208
16-648590-A-G	rs11865670	0.55984	non coding transcript exon	NA	eQTL	QTD000359	RHOT2	5.99e-35	0.657466
16-648590-A-G	rs11865670	0.55984	non coding transcript exon	NA	eQTL	QTD000359	RHOT2	5.99e-35	0.657466
16-648590-A-G	rs11865670	0.55984	non coding transcript exon	NA	eQTL	QTD000359	RHOT2	5.99e-35	0.657466
16-89635716-C-G	rs449882	0.33012	intron	DPEP1	eQTL	QTD000343	SPATA33	6.01e-35	-0.541869
6-32658661-A-T	rs9273367	0.23962	upstream gene	HLA-DQB1-AS1	eQTL	QTD000341	HLA-DQB1	6.52e-35	-0.716725
16-89635716-C-G	rs449882	0.33012	intron	DPEP1	eQTL	QTD000437	SPATA33	6.93e-35	-0.35423
1-174090876-A-G	rs72711443	0.29321	upstream gene	RPL30P1	eQTL	QTD000257	RABGAP1L-DT	8.77e-35	0.641488
6-29874761-C-G	rs2734964	0.22147	intron	NA	eQTL	QTD000144	HLA-A	1.05e-34	0.785141
6-29874761-C-G	rs2734964	0.22147	intron	NA	eQTL	QTD000144	HLA-A	1.05e-34	0.785141
16-89635716-C-G	rs449882	0.33012	intron	DPEP1	eQTL	QTD000318	CDK10	1.16e-34	0.674945
16-89635716-C-G	rs449882	0.33012	intron	DPEP1	eQTL	QTD000214	CDK10	1.18e-34	0.769202
6-32658661-A-T	rs9273367	0.23962	upstream gene	HLA-DQB1-AS1	eQTL	QTD000122	HLA-DQB1-AS1	1.25e-34	-0.759566
6-30887434-T-G	rs1264324	0.069703	intron	DDR1	pQTL	UKBB_pQTL_3k	SGSH	1.33e-34	0.126283
6-31464036-A-G	rs3130907	0.087162	splice polypyrimidine tract	HCP5	eQTL	QTD000219	FLOT1	1.35e-34	0.993129
6-31464036-A-G	rs3130907	0.087162	splice polypyrimidine tract	HCP5	eQTL	QTD000219	FLOT1	1.35e-34	0.993129
6-30377517-A-G	rs3130370	0.10448	intergenic	NA	pQTL	UKBB_pQTL_3k	NPTX1	1.44e-34	0.119228
6-32658661-A-T	rs9273367	0.23962	upstream gene	HLA-DQB1-AS1	eQTL	QTD000311	HLA-DQB1-AS1	1.56e-34	-0.731148
6-32658661-A-T	rs9273367	0.23962	upstream gene	HLA-DQB1-AS1	eQTL	QTD000311	HLA-DQB1	1.68e-34	-0.751774
6-30887434-T-G	rs1264324	0.069703	intron	DDR1	eQTL	QTD000119	FLOT1	1.74e-34	1.00835
3-49784192-T-C	rs13063621	0.46709	intron	IP6K1	pQTL	deCODE_pQTL_2021	CNMD	1.76e-34	-0.0971
6-29874761-C-G	rs2734964	0.22147	intron	NA	eQTL	QTD000542	HLA-A	1.79e-34	0.996145
6-29874761-C-G	rs2734964	0.22147	intron	NA	eQTL	QTD000542	HLA-A	1.79e-34	0.996145
6-32658661-A-T	rs9273367	0.23962	upstream gene	HLA-DQB1-AS1	eQTL	QTD000286	HLA-DQB1	1.94e-34	-0.740011
22-41855119-T-C	rs67057013	0.12719	intron	SREBF2	eQTL	QTD000312	ACO2	1.98e-34	0.935697
3-124777682-T-C	rs62265637	0.10643	intron	ITGB5	pQTL	deCODE_pQTL_2021	LMAN2	2.05e-34	-0.1569
22-41855119-T-C	rs67057013	0.12719	intron	SREBF2	eQTL	QTD000247	ACO2	2.15e-34	0.950962
6-31464036-A-G	rs3130907	0.087162	splice polypyrimidine tract	HCP5	pQTL	FinnGen_Olink_meta_2025-03-20	CPVL	2.34e-34	0.493
6-31464036-A-G	rs3130907	0.087162	splice polypyrimidine tract	HCP5	pQTL	FinnGen_Olink_meta_2025-03-20	CPVL	2.34e-34	0.493
6-31464036-A-G	rs3130907	0.087162	splice polypyrimidine tract	HCP5	pQTL	UKBB_pQTL_3k	FRZB	2.63e-34	-0.120247
6-31464036-A-G	rs3130907	0.087162	splice polypyrimidine tract	HCP5	pQTL	UKBB_pQTL_3k	FRZB	2.63e-34	-0.120247
16-648590-A-G	rs11865670	0.55984	non coding transcript exon	NA	eQTL	QTD000119	WDR90	3.01e-34	0.743742
16-648590-A-G	rs11865670	0.55984	non coding transcript exon	NA	eQTL	QTD000119	WDR90	3.01e-34	0.743742
16-648590-A-G	rs11865670	0.55984	non coding transcript exon	NA	eQTL	QTD000119	WDR90	3.01e-34	0.743742
6-29874761-C-G	rs2734964	0.22147	intron	NA	eQTL	QTD000540	ZFP57	3.07e-34	0.977438
6-29874761-C-G	rs2734964	0.22147	intron	NA	eQTL	QTD000540	ZFP57	3.07e-34	0.977438
12-69261387-A-G	rs7969559	0.71554	intron	CPSF6	eQTL	QTD000437	CPSF6	3.11e-34	-0.721585
12-69261387-A-G	rs7969559	0.71554	intron	CPSF6	eQTL	QTD000437	CPSF6	3.11e-34	-0.721585
6-31464036-A-G	rs3130907	0.087162	splice polypyrimidine tract	HCP5	pQTL	UKBB_pQTL_3k	FAP	3.12e-34	-0.118927
6-31464036-A-G	rs3130907	0.087162	splice polypyrimidine tract	HCP5	pQTL	UKBB_pQTL_3k	FAP	3.12e-34	-0.118927
16-89635716-C-G	rs449882	0.33012	intron	DPEP1	eQTL	QTD000244	CHMP1A	4.3e-34	0.633871
6-32052461-A-G	rs369580	0.098526	intron	TNXB	pQTL	UKBB_pQTL_3k	HCG22	4.99e-34	-0.119707
6-32052461-A-G	rs369580	0.098526	intron	TNXB	pQTL	UKBB_pQTL_3k	FRZB	5.35e-34	-0.11063
6-29874761-C-G	rs2734964	0.22147	intron	NA	eQTL	QTD000359	HLA-A	5.77e-34	-0.673951
6-29874761-C-G	rs2734964	0.22147	intron	NA	eQTL	QTD000359	HLA-A	5.77e-34	-0.673951
6-29874761-C-G	rs2734964	0.22147	intron	NA	pQTL	UKBB_pQTL_3k	B2M	6.52e-34	0.10554
6-29874761-C-G	rs2734964	0.22147	intron	NA	pQTL	UKBB_pQTL_3k	B2M	6.52e-34	0.10554
6-30887434-T-G	rs1264324	0.069703	intron	DDR1	eQTL	QTD000093	FLOT1	6.6e-34	1.24852
22-41855119-T-C	rs67057013	0.12719	intron	SREBF2	eQTL	QTD000287	ACO2	7.39e-34	1.02234
3-49784192-T-C	rs13063621	0.46709	intron	IP6K1	pQTL	UKBB_pQTL_3k	TDGF1	7.92e-34	-0.0849247
6-29874761-C-G	rs2734964	0.22147	intron	NA	eQTL	QTD000272	HCP5B	8.89e-34	0.764251
6-29874761-C-G	rs2734964	0.22147	intron	NA	eQTL	QTD000272	HCP5B	8.89e-34	0.764251
6-29874761-C-G	rs2734964	0.22147	intron	NA	eQTL	QTD000537	HLA-A	8.9e-34	1.0196
6-29874761-C-G	rs2734964	0.22147	intron	NA	eQTL	QTD000537	HLA-A	8.9e-34	1.0196
6-29874761-C-G	rs2734964	0.22147	intron	NA	eQTL	QTD000143	HLA-A	8.98e-34	0.753722
6-29874761-C-G	rs2734964	0.22147	intron	NA	eQTL	QTD000143	HLA-A	8.98e-34	0.753722
6-29874761-C-G	rs2734964	0.22147	intron	NA	eQTL	QTD000287	HCP5B	9.75e-34	0.735312
6-29874761-C-G	rs2734964	0.22147	intron	NA	eQTL	QTD000287	HCP5B	9.75e-34	0.735312
16-89635716-C-G	rs449882	0.33012	intron	DPEP1	eQTL	QTD000118	CHMP1A	1.05e-33	0.606002
6-32052461-A-G	rs369580	0.098526	intron	TNXB	pQTL	UKBB_pQTL_3k	ZNRD2	1.32e-33	-0.117342
3-49784192-T-C	rs13063621	0.46709	intron	IP6K1	eQTL	QTD000373	RBM6	1.34e-33	-0.45777
12-69261387-A-G	rs7969559	0.71554	intron	CPSF6	eQTL	QTD000609	ENSG00000257764	1.38e-33	0.578341
12-69261387-A-G	rs7969559	0.71554	intron	CPSF6	eQTL	QTD000609	ENSG00000257764	1.38e-33	0.578341
6-31464036-A-G	rs3130907	0.087162	splice polypyrimidine tract	HCP5	eQTL	QTD000281	HLA-C	1.51e-33	0.938686
6-31464036-A-G	rs3130907	0.087162	splice polypyrimidine tract	HCP5	eQTL	QTD000281	HLA-C	1.51e-33	0.938686
10-98260815-T-G	rs11189526	0.34132	intron	LOXL4	eQTL	QTD000337	LOXL4	1.66e-33	-0.82003
6-31464036-A-G	rs3130907	0.087162	splice polypyrimidine tract	HCP5	eQTL	QTD000436	C4B	1.99e-33	0.779316
6-31464036-A-G	rs3130907	0.087162	splice polypyrimidine tract	HCP5	eQTL	QTD000436	C4B	1.99e-33	0.779316
16-648590-A-G	rs11865670	0.55984	non coding transcript exon	NA	eQTL	QTD000357	RHOT2	2e-33	0.596623
16-648590-A-G	rs11865670	0.55984	non coding transcript exon	NA	eQTL	QTD000357	RHOT2	2e-33	0.596623
16-648590-A-G	rs11865670	0.55984	non coding transcript exon	NA	eQTL	QTD000357	RHOT2	2e-33	0.596623
16-648590-A-G	rs11865670	0.55984	non coding transcript exon	NA	eQTL	QTD000243	WDR90	2.31e-33	0.723671
16-648590-A-G	rs11865670	0.55984	non coding transcript exon	NA	eQTL	QTD000243	WDR90	2.31e-33	0.723671
16-648590-A-G	rs11865670	0.55984	non coding transcript exon	NA	eQTL	QTD000243	WDR90	2.31e-33	0.723671
6-30887434-T-G	rs1264324	0.069703	intron	DDR1	pQTL	UKBB_pQTL_3k	IL12A_IL12B	2.66e-33	0.115084
6-32658661-A-T	rs9273367	0.23962	upstream gene	HLA-DQB1-AS1	eQTL	QTD000117	HLA-DQB1-AS1	3.11e-33	-0.707852
6-30887434-T-G	rs1264324	0.069703	intron	DDR1	eQTL	QTD000113	FLOT1	3.14e-33	1.18724
6-31464036-A-G	rs3130907	0.087162	splice polypyrimidine tract	HCP5	pQTL	UKBB_pQTL_3k	LTB	3.52e-33	0.126216
6-31464036-A-G	rs3130907	0.087162	splice polypyrimidine tract	HCP5	pQTL	UKBB_pQTL_3k	LTB	3.52e-33	0.126216
1-218317989-C-G	rs4269827	0.35425	intron	RRP15	eQTL	QTD000337	RRP15	3.53e-33	0.793372
3-49784192-T-C	rs13063621	0.46709	intron	IP6K1	eQTL	QTD000088	RNF123	3.81e-33	-0.908124
10-98260815-T-G	rs11189526	0.34132	intron	LOXL4	eQTL	QTD000307	ENSG00000230928	3.82e-33	0.947443
6-29874761-C-G	rs2734964	0.22147	intron	NA	eQTL	QTD000344	HLA-A	4.6e-33	-0.756362
6-29874761-C-G	rs2734964	0.22147	intron	NA	eQTL	QTD000344	HLA-A	4.6e-33	-0.756362
3-49784192-T-C	rs13063621	0.46709	intron	IP6K1	eQTL	QTD000073	UBA7	4.75e-33	-0.781656
6-32658661-A-T	rs9273367	0.23962	upstream gene	HLA-DQB1-AS1	eQTL	QTD000287	HLA-DQB1-AS1	5.23e-33	-0.70492
3-49784192-T-C	rs13063621	0.46709	intron	IP6K1	pQTL	deCODE_pQTL_2021	SIGIRR	5.46e-33	0.0899
6-29874761-C-G	rs2734964	0.22147	intron	NA	eQTL	QTD000539	HCP5B	5.49e-33	0.961542
6-29874761-C-G	rs2734964	0.22147	intron	NA	eQTL	QTD000539	HCP5B	5.49e-33	0.961542
6-32658661-A-T	rs9273367	0.23962	upstream gene	HLA-DQB1-AS1	eQTL	QTD000312	HLA-DQB1-AS1	5.93e-33	-0.720047
6-30887434-T-G	rs1264324	0.069703	intron	DDR1	eQTL	QTD000233	FLOT1	5.95e-33	1.02278
10-98260815-T-G	rs11189526	0.34132	intron	LOXL4	eQTL	QTD000122	ENSG00000230928	6.06e-33	0.677485
22-41855119-T-C	rs67057013	0.12719	intron	SREBF2	eQTL	QTD000617	SMDT1	6.07e-33	-0.695979
6-29874761-C-G	rs2734964	0.22147	intron	NA	eQTL	QTD000141	ZFP57	6.07e-33	0.726803
6-29874761-C-G	rs2734964	0.22147	intron	NA	eQTL	QTD000141	ZFP57	6.07e-33	0.726803
12-69261387-A-G	rs7969559	0.71554	intron	CPSF6	eQTL	QTD000254	CPSF6	6.32e-33	-0.836071
12-69261387-A-G	rs7969559	0.71554	intron	CPSF6	eQTL	QTD000254	CPSF6	6.32e-33	-0.836071
3-49784192-T-C	rs13063621	0.46709	intron	IP6K1	eQTL	QTD000342	RNF123	6.36e-33	0.540329
6-29874761-C-G	rs2734964	0.22147	intron	NA	eQTL	QTD000319	HLA-A	6.78e-33	-0.734291
6-29874761-C-G	rs2734964	0.22147	intron	NA	eQTL	QTD000319	HLA-A	6.78e-33	-0.734291
16-648590-A-G	rs11865670	0.55984	non coding transcript exon	NA	eQTL	QTD000212	WDR90	7.14e-33	-0.738608
16-648590-A-G	rs11865670	0.55984	non coding transcript exon	NA	eQTL	QTD000212	WDR90	7.14e-33	-0.738608
16-648590-A-G	rs11865670	0.55984	non coding transcript exon	NA	eQTL	QTD000212	WDR90	7.14e-33	-0.738608
6-30887434-T-G	rs1264324	0.069703	intron	DDR1	eQTL	QTD000318	FLOT1	8.21e-33	0.86309
6-29874761-C-G	rs2734964	0.22147	intron	NA	eQTL	QTD000357	ZFP57	9.44e-33	0.697848
6-29874761-C-G	rs2734964	0.22147	intron	NA	eQTL	QTD000357	ZFP57	9.44e-33	0.697848
6-31464036-A-G	rs3130907	0.087162	splice polypyrimidine tract	HCP5	pQTL	UKBB_pQTL_3k	CX3CL1	9.61e-33	0.117081
6-31464036-A-G	rs3130907	0.087162	splice polypyrimidine tract	HCP5	pQTL	UKBB_pQTL_3k	CX3CL1	9.61e-33	0.117081
6-29874761-C-G	rs2734964	0.22147	intron	NA	eQTL	QTD000026	HCP5B	9.68e-33	1.22896
6-29874761-C-G	rs2734964	0.22147	intron	NA	eQTL	QTD000026	HCP5B	9.68e-33	1.22896
16-89635716-C-G	rs449882	0.33012	intron	DPEP1	eQTL	QTD000434	SPATA33	1.19e-32	-0.478753
16-648590-A-G	rs11865670	0.55984	non coding transcript exon	NA	eQTL	QTD000274	WDR90	1.2e-32	0.716403
16-648590-A-G	rs11865670	0.55984	non coding transcript exon	NA	eQTL	QTD000274	WDR90	1.2e-32	0.716403
16-648590-A-G	rs11865670	0.55984	non coding transcript exon	NA	eQTL	QTD000274	WDR90	1.2e-32	0.716403
6-29874761-C-G	rs2734964	0.22147	intron	NA	eQTL	QTD000540	HCP5B	1.28e-32	0.868737
6-29874761-C-G	rs2734964	0.22147	intron	NA	eQTL	QTD000540	HCP5B	1.28e-32	0.868737
6-29874761-C-G	rs2734964	0.22147	intron	NA	eQTL	QTD000289	HLA-A	1.5e-32	0.80998
6-29874761-C-G	rs2734964	0.22147	intron	NA	eQTL	QTD000289	HLA-A	1.5e-32	0.80998
16-89635716-C-G	rs449882	0.33012	intron	DPEP1	eQTL	QTD000547	CHMP1A	1.53e-32	0.818347
12-69261387-A-G	rs7969559	0.71554	intron	CPSF6	eQTL	QTD000244	CPSF6	1.55e-32	-0.757144
12-69261387-A-G	rs7969559	0.71554	intron	CPSF6	eQTL	QTD000244	CPSF6	1.55e-32	-0.757144
16-648590-A-G	rs11865670	0.55984	non coding transcript exon	NA	eQTL	QTD000327	RHOT2	1.65e-32	0.720872
16-648590-A-G	rs11865670	0.55984	non coding transcript exon	NA	eQTL	QTD000327	RHOT2	1.65e-32	0.720872
16-648590-A-G	rs11865670	0.55984	non coding transcript exon	NA	eQTL	QTD000327	RHOT2	1.65e-32	0.720872
6-32658661-A-T	rs9273367	0.23962	upstream gene	HLA-DQB1-AS1	eQTL	QTD000237	HLA-DQB1	1.85e-32	-0.808054
6-30377517-A-G	rs3130370	0.10448	intergenic	NA	eQTL	QTD000436	HLA-A	2.1e-32	0.969985
3-49784192-T-C	rs13063621	0.46709	intron	IP6K1	eQTL	QTD000169	RNF123	2.17e-32	-0.996134
6-30887434-T-G	rs1264324	0.069703	intron	DDR1	eQTL	QTD000214	FLOT1	2.22e-32	0.952892
6-30887434-T-G	rs1264324	0.069703	intron	DDR1	eQTL	QTD000117	FLOT1	2.48e-32	1.10759
6-32658661-A-T	rs9273367	0.23962	upstream gene	HLA-DQB1-AS1	eQTL	QTD000357	HLA-DQB1	2.59e-32	-0.572541
6-32052461-A-G	rs369580	0.098526	intron	TNXB	pQTL	FinnGen_Olink_meta_2025-03-20	CPVL	2.63e-32	0.412
6-32658661-A-T	rs9273367	0.23962	upstream gene	HLA-DQB1-AS1	pQTL	deCODE_pQTL_2021	TGM3	3.14e-32	-0.109
6-31464036-A-G	rs3130907	0.087162	splice polypyrimidine tract	HCP5	pQTL	FinnGen_Olink_meta_2025-03-20	CDSN	3.16e-32	0.477
6-31464036-A-G	rs3130907	0.087162	splice polypyrimidine tract	HCP5	pQTL	FinnGen_Olink_meta_2025-03-20	CDSN	3.16e-32	0.477
1-218317989-C-G	rs4269827	0.35425	intron	RRP15	eQTL	QTD000534	RRP15	3.2e-32	0.726412
6-30377517-A-G	rs3130370	0.10448	intergenic	NA	pQTL	UKBB_pQTL_3k	LTB	3.36e-32	0.12325
6-30377517-A-G	rs3130370	0.10448	intergenic	NA	pQTL	UKBB_pQTL_3k	ADAM9	3.38e-32	0.123067
6-30377517-A-G	rs3130370	0.10448	intergenic	NA	pQTL	UKBB_pQTL_3k	TNFRSF8	3.45e-32	0.114487
6-29874761-C-G	rs2734964	0.22147	intron	NA	eQTL	QTD000284	HLA-A	3.51e-32	-0.658362
6-29874761-C-G	rs2734964	0.22147	intron	NA	eQTL	QTD000284	HLA-A	3.51e-32	-0.658362
12-69261387-A-G	rs7969559	0.71554	intron	CPSF6	eQTL	QTD000234	CPSF6	3.86e-32	0.869988
12-69261387-A-G	rs7969559	0.71554	intron	CPSF6	eQTL	QTD000234	CPSF6	3.86e-32	0.869988
6-31464036-A-G	rs3130907	0.087162	splice polypyrimidine tract	HCP5	eQTL	QTD000342	FLOT1	4.37e-32	0.78927
6-31464036-A-G	rs3130907	0.087162	splice polypyrimidine tract	HCP5	eQTL	QTD000342	FLOT1	4.37e-32	0.78927
3-49784192-T-C	rs13063621	0.46709	intron	IP6K1	eQTL	QTD000373	UBA7	5.15e-32	-0.529843
6-30377517-A-G	rs3130370	0.10448	intergenic	NA	eQTL	QTD000092	FLOT1	5.74e-32	1.16114
16-648590-A-G	rs11865670	0.55984	non coding transcript exon	NA	eQTL	QTD000237	RHOT2	5.76e-32	0.620957
16-648590-A-G	rs11865670	0.55984	non coding transcript exon	NA	eQTL	QTD000237	RHOT2	5.76e-32	0.620957
16-648590-A-G	rs11865670	0.55984	non coding transcript exon	NA	eQTL	QTD000237	RHOT2	5.76e-32	0.620957
10-98260815-T-G	rs11189526	0.34132	intron	LOXL4	eQTL	QTD000337	ENSG00000230928	7.05e-32	-0.767477
16-89635716-C-G	rs449882	0.33012	intron	DPEP1	pQTL	deCODE_pQTL_2021	PMEL	7.26e-32	0.0974
16-89635716-C-G	rs449882	0.33012	intron	DPEP1	eQTL	QTD000286	CDK10	7.37e-32	0.425201
6-32658661-A-T	rs9273367	0.23962	upstream gene	HLA-DQB1-AS1	eQTL	QTD000281	HLA-DQA1	7.37e-32	-0.63946
6-32658661-A-T	rs9273367	0.23962	upstream gene	HLA-DQB1-AS1	pQTL	deCODE_pQTL_2021	CCL19	7.5e-32	-0.1081
6-29874761-C-G	rs2734964	0.22147	intron	NA	eQTL	QTD000356	ZFP57	7.91e-32	0.697313
6-29874761-C-G	rs2734964	0.22147	intron	NA	eQTL	QTD000356	ZFP57	7.91e-32	0.697313
6-30887434-T-G	rs1264324	0.069703	intron	DDR1	eQTL	QTD000283	FLOT1	8.18e-32	0.876056
6-32658661-A-T	rs9273367	0.23962	upstream gene	HLA-DQB1-AS1	pQTL	UKBB_pQTL_3k	PLXDC2	8.18e-32	-0.09423
16-89635716-C-G	rs449882	0.33012	intron	DPEP1	eQTL	QTD000219	CDK10	9.72e-32	-0.560724
6-32658661-A-T	rs9273367	0.23962	upstream gene	HLA-DQB1-AS1	eQTL	QTD000116	HLA-DQB1-AS1	1.19e-31	-0.690795
22-38176519-C-G	rs133015	0.44149	intron	PLA2G6	eQTL	QTD000142	MAFF	1.22e-31	0.559055
22-38176519-C-G	rs133015	0.44149	intron	PLA2G6	eQTL	QTD000142	MAFF	1.22e-31	0.559055
16-648590-A-G	rs11865670	0.55984	non coding transcript exon	NA	eQTL	QTD000123	WDR90	1.31e-31	0.717007
16-648590-A-G	rs11865670	0.55984	non coding transcript exon	NA	eQTL	QTD000123	WDR90	1.31e-31	0.717007
16-648590-A-G	rs11865670	0.55984	non coding transcript exon	NA	eQTL	QTD000123	WDR90	1.31e-31	0.717007
6-32658661-A-T	rs9273367	0.23962	upstream gene	HLA-DQB1-AS1	pQTL	UKBB_pQTL_3k	PDIA5	1.36e-31	0.0957732
12-69261387-A-G	rs7969559	0.71554	intron	CPSF6	eQTL	QTD000054	CPSF6	1.37e-31	-0.748844
12-69261387-A-G	rs7969559	0.71554	intron	CPSF6	eQTL	QTD000054	CPSF6	1.37e-31	-0.748844
6-29874761-C-G	rs2734964	0.22147	intron	NA	eQTL	QTD000318	HLA-A	1.41e-31	0.706315
6-29874761-C-G	rs2734964	0.22147	intron	NA	eQTL	QTD000318	HLA-A	1.41e-31	0.706315
22-41855119-T-C	rs67057013	0.12719	intron	SREBF2	eQTL	QTD000317	ACO2	1.53e-31	0.915069
22-41855119-T-C	rs67057013	0.12719	intron	SREBF2	eQTL	QTD000342	ACO2	1.54e-31	0.87876
6-32658661-A-T	rs9273367	0.23962	upstream gene	HLA-DQB1-AS1	eQTL	QTD000341	HLA-DQB1-AS1	1.67e-31	-0.679629
6-31464036-A-G	rs3130907	0.087162	splice polypyrimidine tract	HCP5	pQTL	UKBB_pQTL_3k	KLRF1	1.72e-31	-0.124323
6-31464036-A-G	rs3130907	0.087162	splice polypyrimidine tract	HCP5	pQTL	UKBB_pQTL_3k	KLRF1	1.72e-31	-0.124323
6-32052461-A-G	rs369580	0.098526	intron	TNXB	pQTL	QTD000584	TNXB	1.75e-31	-0.305536
16-648590-A-G	rs11865670	0.55984	non coding transcript exon	NA	eQTL	QTD000124	WDR90	1.94e-31	-0.726986
16-648590-A-G	rs11865670	0.55984	non coding transcript exon	NA	eQTL	QTD000124	WDR90	1.94e-31	-0.726986
16-648590-A-G	rs11865670	0.55984	non coding transcript exon	NA	eQTL	QTD000124	WDR90	1.94e-31	-0.726986
3-49784192-T-C	rs13063621	0.46709	intron	IP6K1	eQTL	QTD000319	RNF123	2.17e-31	-0.64392
6-32658661-A-T	rs9273367	0.23962	upstream gene	HLA-DQB1-AS1	eQTL	QTD000272	HLA-DQB1-AS1	2.21e-31	-0.717781
6-30887434-T-G	rs1264324	0.069703	intron	DDR1	pQTL	UKBB_pQTL_3k	IGF2R	2.33e-31	0.111237
6-30377517-A-G	rs3130370	0.10448	intergenic	NA	pQTL	UKBB_pQTL_3k	LILRB4	2.38e-31	-0.114385
6-30377517-A-G	rs3130370	0.10448	intergenic	NA	pQTL	UKBB_pQTL_3k	TNFRSF9	2.42e-31	0.113687
16-89635716-C-G	rs449882	0.33012	intron	DPEP1	eQTL	QTD000358	CHMP1A	2.53e-31	0.629063
6-32658661-A-T	rs9273367	0.23962	upstream gene	HLA-DQB1-AS1	eQTL	QTD000075	HLA-DQA1	2.53e-31	-0.678347
16-89635716-C-G	rs449882	0.33012	intron	DPEP1	eQTL	QTD000338	CHMP1A	2.58e-31	0.834915
6-30377517-A-G	rs3130370	0.10448	intergenic	NA	pQTL	UKBB_pQTL_3k	CD8A	2.75e-31	-0.112468
6-32052461-A-G	rs369580	0.098526	intron	TNXB	pQTL	UKBB_pQTL_3k	ADA2	2.9e-31	0.105706
6-32658661-A-T	rs9273367	0.23962	upstream gene	HLA-DQB1-AS1	eQTL	QTD000247	HLA-DQB1-AS1	2.9e-31	-0.716372
6-30887434-T-G	rs1264324	0.069703	intron	DDR1	pQTL	FinnGen_Olink_meta_2025-03-20	CDSN	3.02e-31	0.487
6-32052461-A-G	rs369580	0.098526	intron	TNXB	pQTL	UKBB_pQTL_3k	LTA	3.05e-31	0.10545
16-648590-A-G	rs11865670	0.55984	non coding transcript exon	NA	eQTL	QTD000164	RHOT2	3.55e-31	0.932906
16-648590-A-G	rs11865670	0.55984	non coding transcript exon	NA	eQTL	QTD000164	RHOT2	3.55e-31	0.932906
16-648590-A-G	rs11865670	0.55984	non coding transcript exon	NA	eQTL	QTD000164	RHOT2	3.55e-31	0.932906
16-89635716-C-G	rs449882	0.33012	intron	DPEP1	eQTL	QTD000092	CHMP1A	3.62e-31	0.93124
6-32658661-A-T	rs9273367	0.23962	upstream gene	HLA-DQB1-AS1	eQTL	QTD000237	HLA-DQB1-AS1	4.01e-31	-0.789255
22-38176519-C-G	rs133015	0.44149	intron	PLA2G6	eQTL	QTD000620	MAFF	4.36e-31	0.358177
22-38176519-C-G	rs133015	0.44149	intron	PLA2G6	eQTL	QTD000620	MAFF	4.36e-31	0.358177
6-32658661-A-T	rs9273367	0.23962	upstream gene	HLA-DQB1-AS1	eQTL	QTD000376	HLA-DQB1	4.41e-31	-0.734131
6-32658661-A-T	rs9273367	0.23962	upstream gene	HLA-DQB1-AS1	eQTL	QTD000317	HLA-DQB1	4.46e-31	-0.651908
6-32052461-A-G	rs369580	0.098526	intron	TNXB	pQTL	UKBB_pQTL_3k	TNFRSF9	4.7e-31	0.105442
6-29874761-C-G	rs2734964	0.22147	intron	NA	pQTL	UKBB_pQTL_3k	KIR2DL3	4.79e-31	0.0949964
6-29874761-C-G	rs2734964	0.22147	intron	NA	pQTL	UKBB_pQTL_3k	KIR2DL3	4.79e-31	0.0949964
6-30377517-A-G	rs3130370	0.10448	intergenic	NA	eQTL	QTD000343	FLOT1	5.25e-31	0.670156
6-29874761-C-G	rs2734964	0.22147	intron	NA	eQTL	QTD000144	HLA-A	5.44e-31	-0.719093
6-29874761-C-G	rs2734964	0.22147	intron	NA	eQTL	QTD000144	HLA-A	5.44e-31	-0.719093
6-32658661-A-T	rs9273367	0.23962	upstream gene	HLA-DQB1-AS1	eQTL	QTD000359	HLA-DQB2	5.59e-31	-0.662389
6-30887434-T-G	rs1264324	0.069703	intron	DDR1	pQTL	UKBB_pQTL_3k	TNFRSF9	5.64e-31	0.110989
16-89635716-C-G	rs449882	0.33012	intron	DPEP1	eQTL	QTD000123	CHMP1A	5.66e-31	0.676433
6-30377517-A-G	rs3130370	0.10448	intergenic	NA	pQTL	deCODE_pQTL_2021	TAPBPL	6.03e-31	0.1321
6-29874761-C-G	rs2734964	0.22147	intron	NA	eQTL	QTD000539	ZFP57	6.14e-31	0.992067
6-29874761-C-G	rs2734964	0.22147	intron	NA	eQTL	QTD000539	ZFP57	6.14e-31	0.992067
6-29874761-C-G	rs2734964	0.22147	intron	NA	eQTL	QTD000376	HLA-A	7.17e-31	0.836018
6-29874761-C-G	rs2734964	0.22147	intron	NA	eQTL	QTD000376	HLA-A	7.17e-31	0.836018
6-32658661-A-T	rs9273367	0.23962	upstream gene	HLA-DQB1-AS1	eQTL	QTD000286	HLA-DQA1	7.18e-31	-0.685593
6-31464036-A-G	rs3130907	0.087162	splice polypyrimidine tract	HCP5	eQTL	QTD000075	C4A	7.24e-31	-0.89028
6-31464036-A-G	rs3130907	0.087162	splice polypyrimidine tract	HCP5	eQTL	QTD000075	C4A	7.24e-31	-0.89028
6-30887434-T-G	rs1264324	0.069703	intron	DDR1	eQTL	QTD000123	FLOT1	7.95e-31	0.90812
16-648590-A-G	rs11865670	0.55984	non coding transcript exon	NA	eQTL	QTD000093	WDR90	8.14e-31	-0.860025
16-648590-A-G	rs11865670	0.55984	non coding transcript exon	NA	eQTL	QTD000093	WDR90	8.14e-31	-0.860025
16-648590-A-G	rs11865670	0.55984	non coding transcript exon	NA	eQTL	QTD000093	WDR90	8.14e-31	-0.860025
6-32658661-A-T	rs9273367	0.23962	upstream gene	HLA-DQB1-AS1	eQTL	QTD000341	HLA-DQA1	8.14e-31	-0.676216
6-29874761-C-G	rs2734964	0.22147	intron	NA	eQTL	QTD000358	HLA-A	8.26e-31	0.599109
6-29874761-C-G	rs2734964	0.22147	intron	NA	eQTL	QTD000358	HLA-A	8.26e-31	0.599109
6-30887434-T-G	rs1264324	0.069703	intron	DDR1	eQTL	QTD000143	FLOT1	8.61e-31	0.849311
6-31464036-A-G	rs3130907	0.087162	splice polypyrimidine tract	HCP5	eQTL	QTD000088	FLOT1	9.69e-31	1.0873
6-31464036-A-G	rs3130907	0.087162	splice polypyrimidine tract	HCP5	eQTL	QTD000088	FLOT1	9.69e-31	1.0873
6-30887434-T-G	rs1264324	0.069703	intron	DDR1	eQTL	QTD000052	FLOT1	9.79e-31	0.849322
6-31464036-A-G	rs3130907	0.087162	splice polypyrimidine tract	HCP5	pQTL	UKBB_pQTL_3k	LTA	1.03e-30	0.113084
6-31464036-A-G	rs3130907	0.087162	splice polypyrimidine tract	HCP5	pQTL	UKBB_pQTL_3k	LTA	1.03e-30	0.113084
6-31464036-A-G	rs3130907	0.087162	splice polypyrimidine tract	HCP5	pQTL	QTD000584	C4A	1.07e-30	-0.404238
6-31464036-A-G	rs3130907	0.087162	splice polypyrimidine tract	HCP5	pQTL	QTD000584	C4B	1.07e-30	-0.404238
6-31464036-A-G	rs3130907	0.087162	splice polypyrimidine tract	HCP5	pQTL	QTD000584	C4A	1.07e-30	-0.404238
6-31464036-A-G	rs3130907	0.087162	splice polypyrimidine tract	HCP5	pQTL	QTD000584	C4B	1.07e-30	-0.404238
16-648590-A-G	rs11865670	0.55984	non coding transcript exon	NA	eQTL	QTD000142	WDR90	1.38e-30	-0.606871
16-648590-A-G	rs11865670	0.55984	non coding transcript exon	NA	eQTL	QTD000142	WDR90	1.38e-30	-0.606871
16-648590-A-G	rs11865670	0.55984	non coding transcript exon	NA	eQTL	QTD000142	WDR90	1.38e-30	-0.606871
12-69261387-A-G	rs7969559	0.71554	intron	CPSF6	eQTL	QTD000134	CPSF6	1.44e-30	0.845666
12-69261387-A-G	rs7969559	0.71554	intron	CPSF6	eQTL	QTD000134	CPSF6	1.44e-30	0.845666
16-89635716-C-G	rs449882	0.33012	intron	DPEP1	eQTL	QTD000344	CDK10	1.46e-30	0.563979
6-31464036-A-G	rs3130907	0.087162	splice polypyrimidine tract	HCP5	eQTL	QTD000376	FLOT1	1.58e-30	0.850951
6-31464036-A-G	rs3130907	0.087162	splice polypyrimidine tract	HCP5	eQTL	QTD000376	FLOT1	1.58e-30	0.850951
6-32658661-A-T	rs9273367	0.23962	upstream gene	HLA-DQB1-AS1	eQTL	QTD000357	HLA-DQB1-AS1	1.73e-30	-0.568673
16-648590-A-G	rs11865670	0.55984	non coding transcript exon	NA	eQTL	QTD000219	PIGQ	1.85e-30	0.728954
16-648590-A-G	rs11865670	0.55984	non coding transcript exon	NA	eQTL	QTD000219	PIGQ	1.85e-30	0.728954
16-648590-A-G	rs11865670	0.55984	non coding transcript exon	NA	eQTL	QTD000219	PIGQ	1.85e-30	0.728954
6-30887434-T-G	rs1264324	0.069703	intron	DDR1	eQTL	QTD000249	FLOT1	2.19e-30	0.723516
3-49784192-T-C	rs13063621	0.46709	intron	IP6K1	eQTL	QTD000068	UBA7	2.2e-30	-0.699439
6-32658661-A-T	rs9273367	0.23962	upstream gene	HLA-DQB1-AS1	eQTL	QTD000111	HLA-DQB1-AS1	2.24e-30	-0.828182
6-32658661-A-T	rs9273367	0.23962	upstream gene	HLA-DQB1-AS1	eQTL	QTD000247	HLA-DQB1	2.35e-30	-0.722728
16-648590-A-G	rs11865670	0.55984	non coding transcript exon	NA	eQTL	QTD000339	RHOT2	2.48e-30	0.823527
16-648590-A-G	rs11865670	0.55984	non coding transcript exon	NA	eQTL	QTD000339	RHOT2	2.48e-30	0.823527
16-648590-A-G	rs11865670	0.55984	non coding transcript exon	NA	eQTL	QTD000339	RHOT2	2.48e-30	0.823527
1-218317989-C-G	rs4269827	0.35425	intron	RRP15	eQTL	QTD000091	RRP15	2.5e-30	0.584156
16-89635716-C-G	rs449882	0.33012	intron	DPEP1	eQTL	QTD000243	CHMP1A	2.5e-30	0.59789
6-32658661-A-T	rs9273367	0.23962	upstream gene	HLA-DQB1-AS1	eQTL	QTD000111	HLA-DQA1	2.74e-30	-0.819687
6-32052461-A-G	rs369580	0.098526	intron	TNXB	pQTL	UKBB_pQTL_3k	ADAM9	2.77e-30	0.110931
16-89635716-C-G	rs449882	0.33012	intron	DPEP1	eQTL	QTD000244	CDK10	3e-30	0.687059
6-29874761-C-G	rs2734964	0.22147	intron	NA	pQTL	UKBB_pQTL_3k	ICAM3	3.01e-30	-0.0922305
6-29874761-C-G	rs2734964	0.22147	intron	NA	pQTL	UKBB_pQTL_3k	ICAM3	3.01e-30	-0.0922305
16-89635716-C-G	rs449882	0.33012	intron	DPEP1	eQTL	QTD000542	CHMP1A	3.1e-30	0.804935
6-32658661-A-T	rs9273367	0.23962	upstream gene	HLA-DQB1-AS1	eQTL	QTD000286	HLA-DQB1-AS1	3.18e-30	-0.679426
6-29874761-C-G	rs2734964	0.22147	intron	NA	eQTL	QTD000284	HLA-A	3.27e-30	-0.673957
6-29874761-C-G	rs2734964	0.22147	intron	NA	eQTL	QTD000284	HLA-A	3.27e-30	-0.673957
16-89635716-C-G	rs449882	0.33012	intron	DPEP1	eQTL	QTD000288	CDK10	3.28e-30	0.672202
6-30377517-A-G	rs3130370	0.10448	intergenic	NA	pQTL	UKBB_pQTL_3k	IL12B	3.84e-30	0.110392
6-32658661-A-T	rs9273367	0.23962	upstream gene	HLA-DQB1-AS1	eQTL	QTD000626	HLA-DQB1	3.9e-30	-0.537642
6-32658661-A-T	rs9273367	0.23962	upstream gene	HLA-DQB1-AS1	eQTL	QTD000288	HLA-DQB1	3.92e-30	0.729732
6-29874761-C-G	rs2734964	0.22147	intron	NA	eQTL	QTD000289	HLA-A	4.23e-30	-0.773065
6-29874761-C-G	rs2734964	0.22147	intron	NA	eQTL	QTD000289	HLA-A	4.23e-30	-0.773065
6-32658661-A-T	rs9273367	0.23962	upstream gene	HLA-DQB1-AS1	eQTL	QTD000212	HLA-DQB1-AS1	4.31e-30	-0.779544
22-41855119-T-C	rs67057013	0.12719	intron	SREBF2	eQTL	QTD000288	ACO2	4.45e-30	0.839484
6-31464036-A-G	rs3130907	0.087162	splice polypyrimidine tract	HCP5	pQTL	FinnGen_SomaScan_2023-03-02	HLA-C	4.57e-30	0.92988
6-31464036-A-G	rs3130907	0.087162	splice polypyrimidine tract	HCP5	pQTL	FinnGen_SomaScan_2023-03-02	HLA-C	4.57e-30	0.92988
6-32052461-A-G	rs369580	0.098526	intron	TNXB	pQTL	UKBB_pQTL_3k	TNFRSF8	4.73e-30	0.102929
6-30377517-A-G	rs3130370	0.10448	intergenic	NA	eQTL	QTD000144	FLOT1	4.98e-30	0.81342
16-89635716-C-G	rs449882	0.33012	intron	DPEP1	eQTL	QTD000213	CDK10	5.49e-30	0.756513
16-648590-A-G	rs11865670	0.55984	non coding transcript exon	NA	eQTL	QTD000343	WDR90	5.51e-30	-0.450417
16-648590-A-G	rs11865670	0.55984	non coding transcript exon	NA	eQTL	QTD000343	WDR90	5.51e-30	-0.450417
16-648590-A-G	rs11865670	0.55984	non coding transcript exon	NA	eQTL	QTD000343	WDR90	5.51e-30	-0.450417
6-31464036-A-G	rs3130907	0.087162	splice polypyrimidine tract	HCP5	pQTL	deCODE_pQTL_2021	GZMA	5.58e-30	-0.1672
6-31464036-A-G	rs3130907	0.087162	splice polypyrimidine tract	HCP5	pQTL	deCODE_pQTL_2021	GZMA	5.58e-30	-0.1672
6-29874761-C-G	rs2734964	0.22147	intron	NA	eQTL	QTD000117	HCP5B	6.21e-30	0.701567
6-29874761-C-G	rs2734964	0.22147	intron	NA	eQTL	QTD000117	HCP5B	6.21e-30	0.701567
10-98260815-T-G	rs11189526	0.34132	intron	LOXL4	eQTL	QTD000545	ENSG00000230928	6.6e-30	0.561972
6-32658661-A-T	rs9273367	0.23962	upstream gene	HLA-DQB1-AS1	eQTL	QTD000143	HLA-DQB1	6.84e-30	0.694222
6-32658661-A-T	rs9273367	0.23962	upstream gene	HLA-DQB1-AS1	eQTL	QTD000271	HLA-DQB1	6.88e-30	-0.693216
6-31464036-A-G	rs3130907	0.087162	splice polypyrimidine tract	HCP5	eQTL	QTD000053	FLOT1	6.92e-30	0.791455
6-31464036-A-G	rs3130907	0.087162	splice polypyrimidine tract	HCP5	eQTL	QTD000053	FLOT1	6.92e-30	0.791455
6-29874761-C-G	rs2734964	0.22147	intron	NA	eQTL	QTD000288	HLA-A	7.55e-30	0.770297
6-29874761-C-G	rs2734964	0.22147	intron	NA	eQTL	QTD000288	HLA-A	7.55e-30	0.770297
1-218317989-C-G	rs4269827	0.35425	intron	RRP15	eQTL	QTD000090	RRP15	7.69e-30	0.753753
6-29874761-C-G	rs2734964	0.22147	intron	NA	eQTL	QTD000118	HLA-A	8.82e-30	0.729844
6-29874761-C-G	rs2734964	0.22147	intron	NA	eQTL	QTD000118	HLA-A	8.82e-30	0.729844
3-49784192-T-C	rs13063621	0.46709	intron	IP6K1	eQTL	QTD000539	RBM6	9.04e-30	-0.517531
6-32052461-A-G	rs369580	0.098526	intron	TNXB	eQTL	QTD000436	C4B	9.13e-30	0.671467
6-32658661-A-T	rs9273367	0.23962	upstream gene	HLA-DQB1-AS1	eQTL	QTD000312	HLA-DQB1	9.53e-30	-0.670031
6-30887434-T-G	rs1264324	0.069703	intron	DDR1	pQTL	FinnGen_SomaScan_2023-03-02	HLA-C	9.7e-30	0.94456
16-89635716-C-G	rs449882	0.33012	intron	DPEP1	eQTL	QTD000143	SPATA33	9.98e-30	-0.58065
6-29874761-C-G	rs2734964	0.22147	intron	NA	eQTL	QTD000434	ZFP57	1.17e-29	0.571505
6-29874761-C-G	rs2734964	0.22147	intron	NA	eQTL	QTD000434	ZFP57	1.17e-29	0.571505
6-32658661-A-T	rs9273367	0.23962	upstream gene	HLA-DQB1-AS1	eQTL	QTD000687	HLA-DRB6	1.22e-29	0.836175
6-30377517-A-G	rs3130370	0.10448	intergenic	NA	pQTL	UKBB_pQTL_3k	IL12A_IL12B	1.23e-29	0.11006
6-29874761-C-G	rs2734964	0.22147	intron	NA	pQTL	UKBB_pQTL_3k	TNFRSF4	1.48e-29	0.0912687
6-29874761-C-G	rs2734964	0.22147	intron	NA	pQTL	UKBB_pQTL_3k	TNFRSF4	1.48e-29	0.0912687
6-30377517-A-G	rs3130370	0.10448	intergenic	NA	pQTL	deCODE_pQTL_2021	KIR2DL3	1.54e-29	0.177
16-89635716-C-G	rs449882	0.33012	intron	DPEP1	eQTL	QTD000054	CDK10	1.61e-29	0.662437
6-32658661-A-T	rs9273367	0.23962	upstream gene	HLA-DQB1-AS1	eQTL	QTD000342	HLA-DQB1-AS1	1.63e-29	-0.660896
6-30377517-A-G	rs3130370	0.10448	intergenic	NA	pQTL	UKBB_pQTL_3k	IL2RA	1.71e-29	0.110112
6-29874761-C-G	rs2734964	0.22147	intron	NA	eQTL	QTD000343	HLA-A	1.78e-29	0.68241
6-29874761-C-G	rs2734964	0.22147	intron	NA	eQTL	QTD000343	HLA-A	1.78e-29	0.68241
6-31464036-A-G	rs3130907	0.087162	splice polypyrimidine tract	HCP5	pQTL	UKBB_pQTL_3k	CAPS	1.87e-29	-0.11832
6-31464036-A-G	rs3130907	0.087162	splice polypyrimidine tract	HCP5	pQTL	UKBB_pQTL_3k	CAPS	1.87e-29	-0.11832
6-30377517-A-G	rs3130370	0.10448	intergenic	NA	eQTL	QTD000118	FLOT1	1.96e-29	0.879179
16-89635716-C-G	rs449882	0.33012	intron	DPEP1	eQTL	QTD000144	CDK10	1.99e-29	0.574293
6-31464036-A-G	rs3130907	0.087162	splice polypyrimidine tract	HCP5	eQTL	QTD000282	HLA-C	2e-29	0.912344
6-31464036-A-G	rs3130907	0.087162	splice polypyrimidine tract	HCP5	eQTL	QTD000282	HLA-C	2e-29	0.912344
6-32658661-A-T	rs9273367	0.23962	upstream gene	HLA-DQB1-AS1	eQTL	QTD000241	HLA-DQB1	2.08e-29	-0.716734
6-29874761-C-G	rs2734964	0.22147	intron	NA	eQTL	QTD000134	HLA-A	2.2e-29	0.834711
6-29874761-C-G	rs2734964	0.22147	intron	NA	eQTL	QTD000134	HLA-A	2.2e-29	0.834711
6-32052461-A-G	rs369580	0.098526	intron	TNXB	eQTL	QTD000434	C4A	2.23e-29	-0.640401
6-29874761-C-G	rs2734964	0.22147	intron	NA	eQTL	QTD000142	ZFP57	2.37e-29	0.565666
6-29874761-C-G	rs2734964	0.22147	intron	NA	eQTL	QTD000142	ZFP57	2.37e-29	0.565666
6-32658661-A-T	rs9273367	0.23962	upstream gene	HLA-DQB1-AS1	pQTL	UKBB_pQTL_3k	PAMR1	2.37e-29	-0.0844532
6-30887434-T-G	rs1264324	0.069703	intron	DDR1	eQTL	QTD000274	FLOT1	2.41e-29	0.781747
6-30377517-A-G	rs3130370	0.10448	intergenic	NA	eQTL	QTD000342	FLOT1	2.58e-29	0.788541
6-30887434-T-G	rs1264324	0.069703	intron	DDR1	eQTL	QTD000092	FLOT1	2.74e-29	1.10472
6-29874761-C-G	rs2734964	0.22147	intron	NA	eQTL	QTD000248	HLA-A	2.8e-29	0.764296
6-29874761-C-G	rs2734964	0.22147	intron	NA	eQTL	QTD000248	HLA-A	2.8e-29	0.764296
6-29874761-C-G	rs2734964	0.22147	intron	NA	eQTL	QTD000359	HLA-F	2.86e-29	0.597381
6-29874761-C-G	rs2734964	0.22147	intron	NA	eQTL	QTD000359	HLA-F	2.86e-29	0.597381
1-174090876-A-G	rs72711443	0.29321	upstream gene	RPL30P1	eQTL	QTD000363	RABGAP1L	2.91e-29	0.878595
16-648590-A-G	rs11865670	0.55984	non coding transcript exon	NA	eQTL	QTD000282	WDR90	2.93e-29	-0.499114
16-648590-A-G	rs11865670	0.55984	non coding transcript exon	NA	eQTL	QTD000282	WDR90	2.93e-29	-0.499114
16-648590-A-G	rs11865670	0.55984	non coding transcript exon	NA	eQTL	QTD000282	WDR90	2.93e-29	-0.499114
6-32658661-A-T	rs9273367	0.23962	upstream gene	HLA-DQB1-AS1	eQTL	QTD000358	HLA-DQB2	2.94e-29	-0.609342
12-69261387-A-G	rs7969559	0.71554	intron	CPSF6	eQTL	QTD000032	CPSF6	3.02e-29	-1.16803
12-69261387-A-G	rs7969559	0.71554	intron	CPSF6	eQTL	QTD000032	CPSF6	3.02e-29	-1.16803
6-32658661-A-T	rs9273367	0.23962	upstream gene	HLA-DQB1-AS1	eQTL	QTD000141	HLA-DQB1	3.17e-29	-0.6392
6-29874761-C-G	rs2734964	0.22147	intron	NA	pQTL	UKBB_pQTL_3k	CD74	3.49e-29	0.0906704
6-29874761-C-G	rs2734964	0.22147	intron	NA	pQTL	UKBB_pQTL_3k	CD74	3.49e-29	0.0906704
6-31464036-A-G	rs3130907	0.087162	splice polypyrimidine tract	HCP5	pQTL	UKBB_pQTL_3k	PLA2G15	3.77e-29	0.109673
6-31464036-A-G	rs3130907	0.087162	splice polypyrimidine tract	HCP5	pQTL	UKBB_pQTL_3k	PLA2G15	3.77e-29	0.109673
16-648590-A-G	rs11865670	0.55984	non coding transcript exon	NA	eQTL	QTD000257	RHOT2	3.83e-29	0.479651
16-648590-A-G	rs11865670	0.55984	non coding transcript exon	NA	eQTL	QTD000257	RHOT2	3.83e-29	0.479651
16-648590-A-G	rs11865670	0.55984	non coding transcript exon	NA	eQTL	QTD000257	RHOT2	3.83e-29	0.479651
10-98260815-T-G	rs11189526	0.34132	intron	LOXL4	eQTL	QTD000361	LOXL4	3.89e-29	-0.70422
16-648590-A-G	rs11865670	0.55984	non coding transcript exon	NA	eQTL	QTD000322	RHOT2	3.89e-29	0.773111
16-648590-A-G	rs11865670	0.55984	non coding transcript exon	NA	eQTL	QTD000322	RHOT2	3.89e-29	0.773111
16-648590-A-G	rs11865670	0.55984	non coding transcript exon	NA	eQTL	QTD000322	RHOT2	3.89e-29	0.773111
6-32658661-A-T	rs9273367	0.23962	upstream gene	HLA-DQB1-AS1	eQTL	QTD000312	HLA-DQB1	3.92e-29	-0.701564
6-29874761-C-G	rs2734964	0.22147	intron	NA	eQTL	QTD000249	HLA-A	4.13e-29	0.778203
6-29874761-C-G	rs2734964	0.22147	intron	NA	eQTL	QTD000249	HLA-A	4.13e-29	0.778203
6-32052461-A-G	rs369580	0.098526	intron	TNXB	pQTL	UKBB_pQTL_3k	CD302	4.25e-29	0.101681
16-89635716-C-G	rs449882	0.33012	intron	DPEP1	eQTL	QTD000118	CHMP1A	4.4e-29	0.622578
6-32052461-A-G	rs369580	0.098526	intron	TNXB	pQTL	UKBB_pQTL_3k	CD8A	4.48e-29	-0.100862
6-29874761-C-G	rs2734964	0.22147	intron	NA	eQTL	QTD000021	HCP5B	4.61e-29	1.21671
6-29874761-C-G	rs2734964	0.22147	intron	NA	eQTL	QTD000021	HCP5B	4.61e-29	1.21671
6-30377517-A-G	rs3130370	0.10448	intergenic	NA	eQTL	QTD000289	FLOT1	4.97e-29	0.812722
6-30887434-T-G	rs1264324	0.069703	intron	DDR1	pQTL	FinnGen_Olink_meta_2025-03-20	CPVL	5.01e-29	0.469
6-32658661-A-T	rs9273367	0.23962	upstream gene	HLA-DQB1-AS1	eQTL	QTD000317	HLA-DQA1	5.01e-29	-0.64732
6-31464036-A-G	rs3130907	0.087162	splice polypyrimidine tract	HCP5	eQTL	QTD000087	FLOT1	5.8e-29	1.05446
6-31464036-A-G	rs3130907	0.087162	splice polypyrimidine tract	HCP5	eQTL	QTD000087	FLOT1	5.8e-29	1.05446
16-89635716-C-G	rs449882	0.33012	intron	DPEP1	eQTL	QTD000343	CDK10	6.44e-29	-0.445167
6-31464036-A-G	rs3130907	0.087162	splice polypyrimidine tract	HCP5	eQTL	QTD000316	HLA-C	6.99e-29	1.00713
6-31464036-A-G	rs3130907	0.087162	splice polypyrimidine tract	HCP5	eQTL	QTD000316	HLA-C	6.99e-29	1.00713
6-31464036-A-G	rs3130907	0.087162	splice polypyrimidine tract	HCP5	pQTL	FinnGen_SomaScan_2023-03-02	METTL2B	7.2e-29	0.911526
6-31464036-A-G	rs3130907	0.087162	splice polypyrimidine tract	HCP5	pQTL	FinnGen_SomaScan_2023-03-02	METTL2B	7.2e-29	0.911526
6-29874761-C-G	rs2734964	0.22147	intron	NA	eQTL	QTD000274	HLA-A	7.29e-29	-0.736447
6-29874761-C-G	rs2734964	0.22147	intron	NA	eQTL	QTD000274	HLA-A	7.29e-29	-0.736447
16-89635716-C-G	rs449882	0.33012	intron	DPEP1	eQTL	QTD000283	CHMP1A	8.21e-29	0.581587
6-32658661-A-T	rs9273367	0.23962	upstream gene	HLA-DQB1-AS1	eQTL	QTD000435	HLA-DQA1	9.05e-29	-0.7596
3-49784192-T-C	rs13063621	0.46709	intron	IP6K1	eQTL	QTD000343	RNF123	9.65e-29	0.412631
6-30887434-T-G	rs1264324	0.069703	intron	DDR1	eQTL	QTD000124	FLOT1	1.08e-28	0.890604
6-29874761-C-G	rs2734964	0.22147	intron	NA	eQTL	QTD000119	HLA-F	1.09e-28	0.719452
6-29874761-C-G	rs2734964	0.22147	intron	NA	eQTL	QTD000119	HLA-F	1.09e-28	0.719452
16-89635716-C-G	rs449882	0.33012	intron	DPEP1	eQTL	QTD000312	CHMP1A	1.14e-28	0.510326
6-30377517-A-G	rs3130370	0.10448	intergenic	NA	eQTL	QTD000283	FLOT1	1.19e-28	0.771817
6-30377517-A-G	rs3130370	0.10448	intergenic	NA	eQTL	QTD000119	FLOT1	1.28e-28	0.850387
6-29874761-C-G	rs2734964	0.22147	intron	NA	eQTL	QTD000542	HLA-A	1.39e-28	0.669173
6-29874761-C-G	rs2734964	0.22147	intron	NA	eQTL	QTD000542	HLA-A	1.39e-28	0.669173
6-29874761-C-G	rs2734964	0.22147	intron	NA	eQTL	QTD000545	ZFP57	1.53e-28	0.956793
6-29874761-C-G	rs2734964	0.22147	intron	NA	eQTL	QTD000545	ZFP57	1.53e-28	0.956793
12-69261387-A-G	rs7969559	0.71554	intron	CPSF6	eQTL	QTD000214	CPSF6	1.58e-28	0.798047
12-69261387-A-G	rs7969559	0.71554	intron	CPSF6	eQTL	QTD000214	CPSF6	1.58e-28	0.798047
16-89635716-C-G	rs449882	0.33012	intron	DPEP1	eQTL	QTD000273	CDK10	1.64e-28	0.687072
3-49784192-T-C	rs13063621	0.46709	intron	IP6K1	eQTL	QTD000026	UBA7	1.66e-28	-0.721262
16-89635716-C-G	rs449882	0.33012	intron	DPEP1	eQTL	QTD000093	CHMP1A	1.67e-28	0.853591
6-32658661-A-T	rs9273367	0.23962	upstream gene	HLA-DQB1-AS1	eQTL	QTD000273	HLA-DQB1	1.87e-28	0.720719
3-49784192-T-C	rs13063621	0.46709	intron	IP6K1	eQTL	QTD000317	RNF123	1.91e-28	-0.436051
6-32658661-A-T	rs9273367	0.23962	upstream gene	HLA-DQB1-AS1	pQTL	UKBB_pQTL_3k	IGF2R	1.92e-28	0.0831714
6-30887434-T-G	rs1264324	0.069703	intron	DDR1	eQTL	QTD000375	FLOT1	2e-28	0.609371
16-89635716-C-G	rs449882	0.33012	intron	DPEP1	eQTL	QTD000313	CDK10	2.02e-28	-0.531444
6-32658661-A-T	rs9273367	0.23962	upstream gene	HLA-DQB1-AS1	eQTL	QTD000311	HLA-DQA1	2.14e-28	-0.685793
6-32658661-A-T	rs9273367	0.23962	upstream gene	HLA-DQB1-AS1	eQTL	QTD000287	HLA-DQB1	2.29e-28	-0.659055
6-31464036-A-G	rs3130907	0.087162	splice polypyrimidine tract	HCP5	eQTL	QTD000344	FLOT1	2.3e-28	0.67629
6-31464036-A-G	rs3130907	0.087162	splice polypyrimidine tract	HCP5	eQTL	QTD000344	FLOT1	2.3e-28	0.67629
6-29874761-C-G	rs2734964	0.22147	intron	NA	eQTL	QTD000219	HLA-A	2.36e-28	0.754499
6-29874761-C-G	rs2734964	0.22147	intron	NA	eQTL	QTD000219	HLA-A	2.36e-28	0.754499
16-648590-A-G	rs11865670	0.55984	non coding transcript exon	NA	eQTL	QTD000436	WDR90	2.39e-28	0.677364
16-648590-A-G	rs11865670	0.55984	non coding transcript exon	NA	eQTL	QTD000436	WDR90	2.39e-28	0.677364
16-648590-A-G	rs11865670	0.55984	non coding transcript exon	NA	eQTL	QTD000436	WDR90	2.39e-28	0.677364
6-30887434-T-G	rs1264324	0.069703	intron	DDR1	pQTL	deCODE_pQTL_2021	EEF2K	2.46e-28	0.1529
6-30887434-T-G	rs1264324	0.069703	intron	DDR1	pQTL	UKBB_pQTL_3k	IL2RA	2.64e-28	0.105834
6-29874761-C-G	rs2734964	0.22147	intron	NA	eQTL	QTD000133	HLA-A	3e-28	0.812915
6-29874761-C-G	rs2734964	0.22147	intron	NA	eQTL	QTD000133	HLA-A	3e-28	0.812915
6-29874761-C-G	rs2734964	0.22147	intron	NA	eQTL	QTD000119	HLA-A	3.13e-28	0.732322
6-29874761-C-G	rs2734964	0.22147	intron	NA	eQTL	QTD000119	HLA-A	3.13e-28	0.732322
6-31464036-A-G	rs3130907	0.087162	splice polypyrimidine tract	HCP5	eQTL	QTD000374	HLA-C	3.32e-28	0.883483
6-31464036-A-G	rs3130907	0.087162	splice polypyrimidine tract	HCP5	eQTL	QTD000374	HLA-C	3.32e-28	0.883483
16-89635716-C-G	rs449882	0.33012	intron	DPEP1	eQTL	QTD000337	LINC02166	3.37e-28	-0.477881
6-29874761-C-G	rs2734964	0.22147	intron	NA	pQTL	FinnGen_Olink_meta_2025-03-20	CDSN	3.55e-28	0.365
6-29874761-C-G	rs2734964	0.22147	intron	NA	pQTL	FinnGen_Olink_meta_2025-03-20	CDSN	3.55e-28	0.365
6-30887434-T-G	rs1264324	0.069703	intron	DDR1	eQTL	QTD000239	FLOT1	3.56e-28	0.82122
6-32658661-A-T	rs9273367	0.23962	upstream gene	HLA-DQB1-AS1	eQTL	QTD000252	HLA-DQB1-AS1	3.91e-28	-0.783483
22-41855119-T-C	rs67057013	0.12719	intron	SREBF2	eQTL	QTD000343	ACO2	4.06e-28	0.659128
16-648590-A-G	rs11865670	0.55984	non coding transcript exon	NA	eQTL	QTD000143	WDR90	4.09e-28	0.645524
16-648590-A-G	rs11865670	0.55984	non coding transcript exon	NA	eQTL	QTD000143	WDR90	4.09e-28	0.645524
16-648590-A-G	rs11865670	0.55984	non coding transcript exon	NA	eQTL	QTD000143	WDR90	4.09e-28	0.645524
16-89635716-C-G	rs449882	0.33012	intron	DPEP1	eQTL	QTD000134	CHMP1A	4.26e-28	-0.447925
16-89635716-C-G	rs449882	0.33012	intron	DPEP1	eQTL	QTD000248	CDK10	4.33e-28	0.690638
22-41855119-T-C	rs67057013	0.12719	intron	SREBF2	eQTL	QTD000248	ACO2	4.36e-28	0.575696
6-31464036-A-G	rs3130907	0.087162	splice polypyrimidine tract	HCP5	eQTL	QTD000376	HLA-C	4.4e-28	0.904459
6-31464036-A-G	rs3130907	0.087162	splice polypyrimidine tract	HCP5	eQTL	QTD000376	HLA-C	4.4e-28	0.904459
22-38176519-C-G	rs133015	0.44149	intron	PLA2G6	eQTL	QTD000274	MAFF	4.45e-28	0.628578
22-38176519-C-G	rs133015	0.44149	intron	PLA2G6	eQTL	QTD000274	MAFF	4.45e-28	0.628578
6-29874761-C-G	rs2734964	0.22147	intron	NA	pQTL	UKBB_pQTL_3k	LTA	4.84e-28	0.0891864
6-29874761-C-G	rs2734964	0.22147	intron	NA	pQTL	UKBB_pQTL_3k	LTA	4.84e-28	0.0891864
6-30377517-A-G	rs3130370	0.10448	intergenic	NA	eQTL	QTD000375	HLA-A	4.85e-28	1.04086
6-30887434-T-G	rs1264324	0.069703	intron	DDR1	eQTL	QTD000244	FLOT1	5.06e-28	0.826859
6-31464036-A-G	rs3130907	0.087162	splice polypyrimidine tract	HCP5	pQTL	FinnGen_SomaScan_2023-03-02	MICB	5.19e-28	-0.898091
6-31464036-A-G	rs3130907	0.087162	splice polypyrimidine tract	HCP5	pQTL	FinnGen_SomaScan_2023-03-02	MICB	5.19e-28	-0.898091
16-648590-A-G	rs11865670	0.55984	non coding transcript exon	NA	eQTL	QTD000319	WDR90	5.31e-28	0.692576
16-648590-A-G	rs11865670	0.55984	non coding transcript exon	NA	eQTL	QTD000319	WDR90	5.31e-28	0.692576
16-648590-A-G	rs11865670	0.55984	non coding transcript exon	NA	eQTL	QTD000319	WDR90	5.31e-28	0.692576
6-30377517-A-G	rs3130370	0.10448	intergenic	NA	pQTL	deCODE_pQTL_2021	C2	5.57e-28	0.172
9-127135715-C-G	rs1001138	0.7281	intron	RALGPS1	eQTL	QTD000021	RALGPS1	5.63e-28	-1.01597
9-127135715-C-G	rs1001138	0.7281	intron	RALGPS1	eQTL	QTD000021	RALGPS1	5.63e-28	-1.01597
6-29874761-C-G	rs2734964	0.22147	intron	NA	eQTL	QTD000375	HLA-A	5.66e-28	0.827954
6-29874761-C-G	rs2734964	0.22147	intron	NA	eQTL	QTD000375	HLA-A	5.66e-28	0.827954
16-648590-A-G	rs11865670	0.55984	non coding transcript exon	NA	eQTL	QTD000124	RHOT2	6.08e-28	0.632833
16-648590-A-G	rs11865670	0.55984	non coding transcript exon	NA	eQTL	QTD000124	RHOT2	6.08e-28	0.632833
16-648590-A-G	rs11865670	0.55984	non coding transcript exon	NA	eQTL	QTD000124	RHOT2	6.08e-28	0.632833
6-31464036-A-G	rs3130907	0.087162	splice polypyrimidine tract	HCP5	eQTL	QTD000437	C4B	6.13e-28	0.886094
6-31464036-A-G	rs3130907	0.087162	splice polypyrimidine tract	HCP5	eQTL	QTD000437	C4B	6.13e-28	0.886094
6-32658661-A-T	rs9273367	0.23962	upstream gene	HLA-DQB1-AS1	pQTL	UKBB_pQTL_3k	LRPAP1	6.35e-28	-0.0819735
3-49784192-T-C	rs13063621	0.46709	intron	IP6K1	eQTL	QTD000337	RNF123	6.41e-28	0.657499
6-32052461-A-G	rs369580	0.098526	intron	TNXB	pQTL	UKBB_pQTL_3k	IGF2R	7e-28	0.0992448
6-32658661-A-T	rs9273367	0.23962	upstream gene	HLA-DQB1-AS1	eQTL	QTD000317	HLA-DRB1	7.01e-28	-0.616038
16-89635716-C-G	rs449882	0.33012	intron	DPEP1	eQTL	QTD000318	CHMP1A	7.17e-28	0.521732
22-41855119-T-C	rs67057013	0.12719	intron	SREBF2	eQTL	QTD000357	ACO2	7.98e-28	0.789888
1-174090876-A-G	rs72711443	0.29321	upstream gene	RPL30P1	eQTL	QTD000612	PRDX6	9.1e-28	-0.350244
6-32052461-A-G	rs369580	0.098526	intron	TNXB	pQTL	UKBB_pQTL_3k	PLA2G15	9.47e-28	0.0987965
16-89635716-C-G	rs449882	0.33012	intron	DPEP1	eQTL	QTD000319	CHMP1A	9.73e-28	0.346295
6-29874761-C-G	rs2734964	0.22147	intron	NA	eQTL	QTD000359	HLA-A	9.83e-28	-0.405391
6-29874761-C-G	rs2734964	0.22147	intron	NA	eQTL	QTD000359	HLA-A	9.83e-28	-0.405391
22-38176519-C-G	rs133015	0.44149	intron	PLA2G6	eQTL	QTD000123	MAFF	9.84e-28	0.662903
22-38176519-C-G	rs133015	0.44149	intron	PLA2G6	eQTL	QTD000123	MAFF	9.84e-28	0.662903
16-648590-A-G	rs11865670	0.55984	non coding transcript exon	NA	eQTL	QTD000547	WDR90	1.04e-27	-0.751899
16-648590-A-G	rs11865670	0.55984	non coding transcript exon	NA	eQTL	QTD000547	WDR90	1.04e-27	-0.751899
16-648590-A-G	rs11865670	0.55984	non coding transcript exon	NA	eQTL	QTD000547	WDR90	1.04e-27	-0.751899
6-32658661-A-T	rs9273367	0.23962	upstream gene	HLA-DQB1-AS1	eQTL	QTD000141	HLA-DQA1	1.05e-27	-0.600476
6-30887434-T-G	rs1264324	0.069703	intron	DDR1	eQTL	QTD000314	FLOT1	1.07e-27	0.825474
6-30887434-T-G	rs1264324	0.069703	intron	DDR1	pQTL	UKBB_pQTL_3k	LTB	1.13e-27	0.111643
12-69261387-A-G	rs7969559	0.71554	intron	CPSF6	eQTL	QTD000334	CPSF6	1.14e-27	-0.873956
12-69261387-A-G	rs7969559	0.71554	intron	CPSF6	eQTL	QTD000334	CPSF6	1.14e-27	-0.873956
6-31464036-A-G	rs3130907	0.087162	splice polypyrimidine tract	HCP5	eQTL	QTD000093	FLOT1	1.16e-27	1.07558
6-31464036-A-G	rs3130907	0.087162	splice polypyrimidine tract	HCP5	eQTL	QTD000093	FLOT1	1.16e-27	1.07558
22-41855119-T-C	rs67057013	0.12719	intron	SREBF2	eQTL	QTD000088	ACO2	1.22e-27	1.11065
6-31464036-A-G	rs3130907	0.087162	splice polypyrimidine tract	HCP5	pQTL	UKBB_pQTL_3k	AGER	1.23e-27	-0.107028
6-31464036-A-G	rs3130907	0.087162	splice polypyrimidine tract	HCP5	pQTL	UKBB_pQTL_3k	AGER	1.23e-27	-0.107028
6-32658661-A-T	rs9273367	0.23962	upstream gene	HLA-DQB1-AS1	eQTL	QTD000282	HLA-DQA1	1.29e-27	-0.612477
6-32052461-A-G	rs369580	0.098526	intron	TNXB	pQTL	deCODE_pQTL_2021	JPH4	1.33e-27	0.1285
6-32658661-A-T	rs9273367	0.23962	upstream gene	HLA-DQB1-AS1	eQTL	QTD000052	HLA-DQB1-AS1	1.37e-27	-0.726158
6-30377517-A-G	rs3130370	0.10448	intergenic	NA	eQTL	QTD000054	FLOT1	1.39e-27	0.732305
3-49784192-T-C	rs13063621	0.46709	intron	IP6K1	eQTL	QTD000246	RBM6	1.42e-27	-0.351067
22-41855119-T-C	rs67057013	0.12719	intron	SREBF2	eQTL	QTD000608	SMDT1	1.48e-27	-0.718383
6-32658661-A-T	rs9273367	0.23962	upstream gene	HLA-DQB1-AS1	eQTL	QTD000116	HLA-DQB1	1.55e-27	-0.649262
6-32658661-A-T	rs9273367	0.23962	upstream gene	HLA-DQB1-AS1	eQTL	QTD000132	HLA-DQB1	1.59e-27	-0.763795
16-89635716-C-G	rs449882	0.33012	intron	DPEP1	eQTL	QTD000546	CHMP1A	1.65e-27	-0.541782
6-30377517-A-G	rs3130370	0.10448	intergenic	NA	eQTL	QTD000113	FLOT1	1.68e-27	0.898615
6-30887434-T-G	rs1264324	0.069703	intron	DDR1	eQTL	QTD000134	FLOT1	1.69e-27	0.917523
1-218317989-C-G	rs4269827	0.35425	intron	RRP15	eQTL	QTD000076	RRP15	1.72e-27	0.359059
6-29874761-C-G	rs2734964	0.22147	intron	NA	eQTL	QTD000027	HCP5B	1.87e-27	0.911635
6-29874761-C-G	rs2734964	0.22147	intron	NA	eQTL	QTD000027	HCP5B	1.87e-27	0.911635
6-30887434-T-G	rs1264324	0.069703	intron	DDR1	eQTL	QTD000219	CCHCR1	1.88e-27	-1.07875
16-648590-A-G	rs11865670	0.55984	non coding transcript exon	NA	eQTL	QTD000374	RHOT2	1.91e-27	0.460929
16-648590-A-G	rs11865670	0.55984	non coding transcript exon	NA	eQTL	QTD000374	RHOT2	1.91e-27	0.460929
16-648590-A-G	rs11865670	0.55984	non coding transcript exon	NA	eQTL	QTD000374	RHOT2	1.91e-27	0.460929
12-69261387-A-G	rs7969559	0.71554	intron	CPSF6	eQTL	QTD000239	CPSF6	2.05e-27	-0.815281
12-69261387-A-G	rs7969559	0.71554	intron	CPSF6	eQTL	QTD000239	CPSF6	2.05e-27	-0.815281
6-32658661-A-T	rs9273367	0.23962	upstream gene	HLA-DQB1-AS1	eQTL	QTD000288	HLA-DQB2	2.24e-27	-0.674982
16-648590-A-G	rs11865670	0.55984	non coding transcript exon	NA	eQTL	QTD000214	WDR90	2.3e-27	0.769262
16-648590-A-G	rs11865670	0.55984	non coding transcript exon	NA	eQTL	QTD000214	WDR90	2.3e-27	0.769262
16-648590-A-G	rs11865670	0.55984	non coding transcript exon	NA	eQTL	QTD000214	WDR90	2.3e-27	0.769262
6-30887434-T-G	rs1264324	0.069703	intron	DDR1	pQTL	UKBB_pQTL_3k	FAP	2.32e-27	-0.102919
22-41855119-T-C	rs67057013	0.12719	intron	SREBF2	eQTL	QTD000143	ACO2	2.36e-27	0.726715
6-32052461-A-G	rs369580	0.098526	intron	TNXB	pQTL	UKBB_pQTL_3k	SIGLEC6	2.39e-27	0.0978223
6-32658661-A-T	rs9273367	0.23962	upstream gene	HLA-DQB1-AS1	eQTL	QTD000121	HLA-DQB1	2.45e-27	-0.690591
6-32658661-A-T	rs9273367	0.23962	upstream gene	HLA-DQB1-AS1	eQTL	QTD000319	HLA-DQA1	2.62e-27	-0.549986
6-32658661-A-T	rs9273367	0.23962	upstream gene	HLA-DQB1-AS1	eQTL	QTD000620	HLA-DQB1	2.68e-27	-0.472395
6-29874761-C-G	rs2734964	0.22147	intron	NA	eQTL	QTD000435	HLA-A	2.92e-27	-0.621372
6-29874761-C-G	rs2734964	0.22147	intron	NA	eQTL	QTD000435	HLA-A	2.92e-27	-0.621372
6-32658661-A-T	rs9273367	0.23962	upstream gene	HLA-DQB1-AS1	eQTL	QTD000271	HLA-DQB1-AS1	3.19e-27	-0.673111
6-29874761-C-G	rs2734964	0.22147	intron	NA	eQTL	QTD000316	HCP5B	3.25e-27	0.605667
6-29874761-C-G	rs2734964	0.22147	intron	NA	eQTL	QTD000316	HCP5B	3.25e-27	0.605667
6-29874761-C-G	rs2734964	0.22147	intron	NA	eQTL	QTD000341	ZFP57	3.44e-27	0.678751
6-29874761-C-G	rs2734964	0.22147	intron	NA	eQTL	QTD000341	ZFP57	3.44e-27	0.678751
6-30887434-T-G	rs1264324	0.069703	intron	DDR1	eQTL	QTD000217	CCHCR1	3.54e-27	0.934518
6-32658661-A-T	rs9273367	0.23962	upstream gene	HLA-DQB1-AS1	eQTL	QTD000319	HLA-DQA1	3.85e-27	-0.623858
6-32052461-A-G	rs369580	0.098526	intron	TNXB	pQTL	deCODE_pQTL_2021	C2	3.87e-27	-0.1318
16-648590-A-G	rs11865670	0.55984	non coding transcript exon	NA	eQTL	QTD000218	PIGQ	4.05e-27	0.695634
16-648590-A-G	rs11865670	0.55984	non coding transcript exon	NA	eQTL	QTD000218	PIGQ	4.05e-27	0.695634
16-648590-A-G	rs11865670	0.55984	non coding transcript exon	NA	eQTL	QTD000218	PIGQ	4.05e-27	0.695634
16-648590-A-G	rs11865670	0.55984	non coding transcript exon	NA	eQTL	QTD000334	WDR90	4.1e-27	-0.793188
16-648590-A-G	rs11865670	0.55984	non coding transcript exon	NA	eQTL	QTD000334	WDR90	4.1e-27	-0.793188
16-648590-A-G	rs11865670	0.55984	non coding transcript exon	NA	eQTL	QTD000334	WDR90	4.1e-27	-0.793188
6-32052461-A-G	rs369580	0.098526	intron	TNXB	pQTL	UKBB_pQTL_3k	IL2RA	4.17e-27	0.098232
6-32658661-A-T	rs9273367	0.23962	upstream gene	HLA-DQB1-AS1	eQTL	QTD000232	HLA-DQB1	4.65e-27	-0.761108
6-31464036-A-G	rs3130907	0.087162	splice polypyrimidine tract	HCP5	eQTL	QTD000374	RNF5	4.82e-27	-0.649008
6-31464036-A-G	rs3130907	0.087162	splice polypyrimidine tract	HCP5	eQTL	QTD000374	RNF5	4.82e-27	-0.649008
6-32658661-A-T	rs9273367	0.23962	upstream gene	HLA-DQB1-AS1	eQTL	QTD000274	HLA-DQA1	5.05e-27	-0.680409
6-29874761-C-G	rs2734964	0.22147	intron	NA	eQTL	QTD000273	HLA-A	5.12e-27	0.650175
6-29874761-C-G	rs2734964	0.22147	intron	NA	eQTL	QTD000273	HLA-A	5.12e-27	0.650175
6-31464036-A-G	rs3130907	0.087162	splice polypyrimidine tract	HCP5	eQTL	QTD000118	FLOT1	5.15e-27	0.834537
6-31464036-A-G	rs3130907	0.087162	splice polypyrimidine tract	HCP5	eQTL	QTD000118	FLOT1	5.15e-27	0.834537
16-648590-A-G	rs11865670	0.55984	non coding transcript exon	NA	eQTL	QTD000304	RHOT2	5.23e-27	0.837732
16-648590-A-G	rs11865670	0.55984	non coding transcript exon	NA	eQTL	QTD000304	RHOT2	5.23e-27	0.837732
16-648590-A-G	rs11865670	0.55984	non coding transcript exon	NA	eQTL	QTD000304	RHOT2	5.23e-27	0.837732
3-49784192-T-C	rs13063621	0.46709	intron	IP6K1	eQTL	QTD000429	UBA7	5.36e-27	0.73425
6-32658661-A-T	rs9273367	0.23962	upstream gene	HLA-DQB1-AS1	eQTL	QTD000241	HLA-DQA1	5.92e-27	-0.685302
16-648590-A-G	rs11865670	0.55984	non coding transcript exon	NA	eQTL	QTD000358	PIGQ	6.01e-27	0.626918
16-648590-A-G	rs11865670	0.55984	non coding transcript exon	NA	eQTL	QTD000358	PIGQ	6.01e-27	0.626918
16-648590-A-G	rs11865670	0.55984	non coding transcript exon	NA	eQTL	QTD000358	PIGQ	6.01e-27	0.626918
16-648590-A-G	rs11865670	0.55984	non coding transcript exon	NA	eQTL	QTD000283	WDR90	6.21e-27	0.611132
16-648590-A-G	rs11865670	0.55984	non coding transcript exon	NA	eQTL	QTD000283	WDR90	6.21e-27	0.611132
16-648590-A-G	rs11865670	0.55984	non coding transcript exon	NA	eQTL	QTD000283	WDR90	6.21e-27	0.611132
6-31464036-A-G	rs3130907	0.087162	splice polypyrimidine tract	HCP5	eQTL	QTD000434	HLA-C	6.29e-27	0.764971
6-31464036-A-G	rs3130907	0.087162	splice polypyrimidine tract	HCP5	eQTL	QTD000434	HLA-C	6.29e-27	0.764971
3-48843038-T-C	rs566117790	0.053904	intron	PRKAR2A	pQTL	deCODE_pQTL_2021	TDGF1	6.95e-27	-0.1644
16-648590-A-G	rs11865670	0.55984	non coding transcript exon	NA	eQTL	QTD000434	WFIKKN1	7.05e-27	0.559326
16-648590-A-G	rs11865670	0.55984	non coding transcript exon	NA	eQTL	QTD000434	WFIKKN1	7.05e-27	0.559326
16-648590-A-G	rs11865670	0.55984	non coding transcript exon	NA	eQTL	QTD000434	WFIKKN1	7.05e-27	0.559326
6-32658661-A-T	rs9273367	0.23962	upstream gene	HLA-DQB1-AS1	eQTL	QTD000132	HLA-DQB1-AS1	7.18e-27	-0.751814
6-31464036-A-G	rs3130907	0.087162	splice polypyrimidine tract	HCP5	pQTL	FinnGen_SomaScan_2023-03-02	MICA	7.26e-27	0.879709
6-31464036-A-G	rs3130907	0.087162	splice polypyrimidine tract	HCP5	pQTL	FinnGen_SomaScan_2023-03-02	MICA	7.26e-27	0.879709
6-32658661-A-T	rs9273367	0.23962	upstream gene	HLA-DQB1-AS1	eQTL	QTD000272	HLA-DQA1	7.61e-27	-0.702018
16-89635716-C-G	rs449882	0.33012	intron	DPEP1	eQTL	QTD000313	CHMP1A	7.63e-27	0.569655
6-32052461-A-G	rs369580	0.098526	intron	TNXB	pQTL	UKBB_pQTL_3k	TGM2	7.83e-27	-0.0974776
6-32658661-A-T	rs9273367	0.23962	upstream gene	HLA-DQB1-AS1	eQTL	QTD000289	HLA-DQA1	8.79e-27	-0.674034
6-30887434-T-G	rs1264324	0.069703	intron	DDR1	pQTL	UKBB_pQTL_3k	SIGLEC6	9.21e-27	0.101889
6-30887434-T-G	rs1264324	0.069703	intron	DDR1	eQTL	QTD000249	FLOT1	9.45e-27	0.771886
6-32052461-A-G	rs369580	0.098526	intron	TNXB	pQTL	UKBB_pQTL_3k	CAPS	1e-26	-0.10375
16-89635716-C-G	rs449882	0.33012	intron	DPEP1	eQTL	QTD000134	CDK10	1.01e-26	0.724233
6-30887434-T-G	rs1264324	0.069703	intron	DDR1	eQTL	QTD000436	HLA-A	1.02e-26	0.868556
6-32658661-A-T	rs9273367	0.23962	upstream gene	HLA-DQB1-AS1	eQTL	QTD000242	HLA-DQB1-AS1	1.11e-26	-0.608531
6-30887434-T-G	rs1264324	0.069703	intron	DDR1	eQTL	QTD000288	FLOT1	1.12e-26	-0.806484
6-30377517-A-G	rs3130370	0.10448	intergenic	NA	eQTL	QTD000364	HLA-A	1.21e-26	0.964211
3-49784192-T-C	rs13063621	0.46709	intron	IP6K1	eQTL	QTD000534	RBM6	1.29e-26	-0.621173
6-30377517-A-G	rs3130370	0.10448	intergenic	NA	pQTL	UKBB_pQTL_3k	FAP	1.3e-26	-0.10326
6-32658661-A-T	rs9273367	0.23962	upstream gene	HLA-DQB1-AS1	eQTL	QTD000271	HLA-DQA1	1.3e-26	-0.647099
6-32658661-A-T	rs9273367	0.23962	upstream gene	HLA-DQB1-AS1	eQTL	QTD000076	HLA-DQB1-AS1	1.36e-26	-0.646723
6-32658661-A-T	rs9273367	0.23962	upstream gene	HLA-DQB1-AS1	eQTL	QTD000680	HLA-DRB6	1.36e-26	0.835676
6-32658661-A-T	rs9273367	0.23962	upstream gene	HLA-DQB1-AS1	eQTL	QTD000119	HLA-DQB2	1.37e-26	-0.672892
6-29874761-C-G	rs2734964	0.22147	intron	NA	eQTL	QTD000344	HLA-F	1.4e-26	0.602321
6-29874761-C-G	rs2734964	0.22147	intron	NA	eQTL	QTD000344	HLA-F	1.4e-26	0.602321
6-29874761-C-G	rs2734964	0.22147	intron	NA	eQTL	QTD000211	HCP5B	1.43e-26	0.76564
6-29874761-C-G	rs2734964	0.22147	intron	NA	eQTL	QTD000211	HCP5B	1.43e-26	0.76564
3-49784192-T-C	rs13063621	0.46709	intron	IP6K1	eQTL	QTD000537	GPX1	1.45e-26	0.657
3-49784192-T-C	rs13063621	0.46709	intron	IP6K1	eQTL	QTD000119	RNF123	1.47e-26	-0.600391
16-648590-A-G	rs11865670	0.55984	non coding transcript exon	NA	eQTL	QTD000286	WFIKKN1	1.63e-26	0.62174
16-648590-A-G	rs11865670	0.55984	non coding transcript exon	NA	eQTL	QTD000286	WFIKKN1	1.63e-26	0.62174
16-648590-A-G	rs11865670	0.55984	non coding transcript exon	NA	eQTL	QTD000286	WFIKKN1	1.63e-26	0.62174
16-648590-A-G	rs11865670	0.55984	non coding transcript exon	NA	eQTL	QTD000363	WDR90	1.67e-26	-0.699261
16-648590-A-G	rs11865670	0.55984	non coding transcript exon	NA	eQTL	QTD000363	WDR90	1.67e-26	-0.699261
16-648590-A-G	rs11865670	0.55984	non coding transcript exon	NA	eQTL	QTD000363	WDR90	1.67e-26	-0.699261
6-32658661-A-T	rs9273367	0.23962	upstream gene	HLA-DQB1-AS1	eQTL	QTD000075	HLA-DQB1	1.68e-26	-0.656731
6-32658661-A-T	rs9273367	0.23962	upstream gene	HLA-DQB1-AS1	eQTL	QTD000111	HLA-DQA1	1.78e-26	-0.765063
6-31464036-A-G	rs3130907	0.087162	splice polypyrimidine tract	HCP5	pQTL	UKBB_pQTL_3k	CCL19	1.95e-26	-0.103954
6-31464036-A-G	rs3130907	0.087162	splice polypyrimidine tract	HCP5	pQTL	UKBB_pQTL_3k	CCL19	1.95e-26	-0.103954
6-30887434-T-G	rs1264324	0.069703	intron	DDR1	pQTL	UKBB_pQTL_3k	LTA	2.04e-26	0.101771
7-16071019-A-G	rs17284967	0.35687	regulatory region	NA	eQTL	QTD000434	CRPPA	2.07e-26	-0.433924
22-41855119-T-C	rs67057013	0.12719	intron	SREBF2	eQTL	QTD000434	CSDC2	2.08e-26	0.953322
22-41855119-T-C	rs67057013	0.12719	intron	SREBF2	eQTL	QTD000087	ACO2	2.12e-26	1.08721
6-29874761-C-G	rs2734964	0.22147	intron	NA	eQTL	QTD000544	ZFP57	2.29e-26	0.950623
6-29874761-C-G	rs2734964	0.22147	intron	NA	eQTL	QTD000544	ZFP57	2.29e-26	0.950623
6-31464036-A-G	rs3130907	0.087162	splice polypyrimidine tract	HCP5	eQTL	QTD000437	C4B	2.39e-26	-0.81267
6-31464036-A-G	rs3130907	0.087162	splice polypyrimidine tract	HCP5	eQTL	QTD000437	C4B	2.39e-26	-0.81267
6-29874761-C-G	rs2734964	0.22147	intron	NA	eQTL	QTD000319	HLA-A	2.48e-26	0.668093
6-29874761-C-G	rs2734964	0.22147	intron	NA	eQTL	QTD000319	HLA-A	2.48e-26	0.668093
6-29874761-C-G	rs2734964	0.22147	intron	NA	eQTL	QTD000218	HLA-A	2.5e-26	0.753258
6-29874761-C-G	rs2734964	0.22147	intron	NA	eQTL	QTD000218	HLA-A	2.5e-26	0.753258
6-30887434-T-G	rs1264324	0.069703	intron	DDR1	pQTL	UKBB_pQTL_3k	CBLIF	2.51e-26	-0.101493
16-648590-A-G	rs11865670	0.55984	non coding transcript exon	NA	eQTL	QTD000229	WDR90	2.53e-26	-0.665513
16-648590-A-G	rs11865670	0.55984	non coding transcript exon	NA	eQTL	QTD000229	WDR90	2.53e-26	-0.665513
16-648590-A-G	rs11865670	0.55984	non coding transcript exon	NA	eQTL	QTD000229	WDR90	2.53e-26	-0.665513
6-31464036-A-G	rs3130907	0.087162	splice polypyrimidine tract	HCP5	pQTL	deCODE_pQTL_2021	CDH7	2.56e-26	0.1578
6-31464036-A-G	rs3130907	0.087162	splice polypyrimidine tract	HCP5	pQTL	deCODE_pQTL_2021	CDH7	2.56e-26	0.1578
22-41855119-T-C	rs67057013	0.12719	intron	SREBF2	eQTL	QTD000132	ACO2	2.71e-26	0.95377
16-648590-A-G	rs11865670	0.55984	non coding transcript exon	NA	eQTL	QTD000316	WFIKKN1	2.72e-26	0.598454
16-648590-A-G	rs11865670	0.55984	non coding transcript exon	NA	eQTL	QTD000316	WFIKKN1	2.72e-26	0.598454
16-648590-A-G	rs11865670	0.55984	non coding transcript exon	NA	eQTL	QTD000316	WFIKKN1	2.72e-26	0.598454
6-30377517-A-G	rs3130370	0.10448	intergenic	NA	eQTL	QTD000535	FLOT1	2.89e-26	0.981479
6-32052461-A-G	rs369580	0.098526	intron	TNXB	pQTL	FinnGen_SomaScan_2023-03-02	MICB	2.9e-26	-0.746049
22-41855119-T-C	rs67057013	0.12719	intron	SREBF2	eQTL	QTD000319	ACO2	2.95e-26	0.70576
6-32658661-A-T	rs9273367	0.23962	upstream gene	HLA-DQB1-AS1	eQTL	QTD000356	HLA-DQB1-AS1	3.13e-26	-0.539222
6-30377517-A-G	rs3130370	0.10448	intergenic	NA	eQTL	QTD000542	HLA-A	3.2e-26	0.736071
16-89635716-C-G	rs449882	0.33012	intron	DPEP1	eQTL	QTD000247	SPATA33	3.36e-26	0.521202
16-648590-A-G	rs11865670	0.55984	non coding transcript exon	NA	eQTL	QTD000219	RHOT2	3.42e-26	0.634324
16-648590-A-G	rs11865670	0.55984	non coding transcript exon	NA	eQTL	QTD000219	RHOT2	3.42e-26	0.634324
16-648590-A-G	rs11865670	0.55984	non coding transcript exon	NA	eQTL	QTD000219	RHOT2	3.42e-26	0.634324
16-648590-A-G	rs11865670	0.55984	non coding transcript exon	NA	eQTL	QTD000127	RHOT2	3.62e-26	0.51542
16-648590-A-G	rs11865670	0.55984	non coding transcript exon	NA	eQTL	QTD000127	RHOT2	3.62e-26	0.51542
16-648590-A-G	rs11865670	0.55984	non coding transcript exon	NA	eQTL	QTD000127	RHOT2	3.62e-26	0.51542
3-49784192-T-C	rs13063621	0.46709	intron	IP6K1	eQTL	QTD000357	RNF123	3.77e-26	-0.453125
6-29874761-C-G	rs2734964	0.22147	intron	NA	eQTL	QTD000317	ZFP57	3.79e-26	0.574186
6-29874761-C-G	rs2734964	0.22147	intron	NA	eQTL	QTD000317	ZFP57	3.79e-26	0.574186
6-30377517-A-G	rs3130370	0.10448	intergenic	NA	eQTL	QTD000318	FLOT1	3.8e-26	0.718711
6-31464036-A-G	rs3130907	0.087162	splice polypyrimidine tract	HCP5	eQTL	QTD000540	HLA-C	3.88e-26	1.01984
6-31464036-A-G	rs3130907	0.087162	splice polypyrimidine tract	HCP5	eQTL	QTD000540	HLA-C	3.88e-26	1.01984
6-30887434-T-G	rs1264324	0.069703	intron	DDR1	eQTL	QTD000376	HLA-C	3.93e-26	0.913886
6-30887434-T-G	rs1264324	0.069703	intron	DDR1	pQTL	UKBB_pQTL_3k	SLAMF7	4.17e-26	-0.101075
6-29874761-C-G	rs2734964	0.22147	intron	NA	eQTL	QTD000274	HLA-A	4.29e-26	0.703594
6-29874761-C-G	rs2734964	0.22147	intron	NA	eQTL	QTD000274	HLA-A	4.29e-26	0.703594
1-218317989-C-G	rs4269827	0.35425	intron	RRP15	eQTL	QTD000075	RRP15	4.49e-26	0.390637
16-648590-A-G	rs11865670	0.55984	non coding transcript exon	NA	eQTL	QTD000436	PIGQ	4.57e-26	0.631097
16-648590-A-G	rs11865670	0.55984	non coding transcript exon	NA	eQTL	QTD000436	PIGQ	4.57e-26	0.631097
16-648590-A-G	rs11865670	0.55984	non coding transcript exon	NA	eQTL	QTD000436	PIGQ	4.57e-26	0.631097
22-38176519-C-G	rs133015	0.44149	intron	PLA2G6	eQTL	QTD000273	MAFF	4.58e-26	0.627657
22-38176519-C-G	rs133015	0.44149	intron	PLA2G6	eQTL	QTD000273	MAFF	4.58e-26	0.627657
6-32658661-A-T	rs9273367	0.23962	upstream gene	HLA-DQB1-AS1	eQTL	QTD000436	C4A	4.89e-26	-0.504585
10-98260815-T-G	rs11189526	0.34132	intron	LOXL4	eQTL	QTD000297	ENSG00000230928	5.07e-26	0.693712
6-30377517-A-G	rs3130370	0.10448	intergenic	NA	pQTL	deCODE_pQTL_2021	B2M	5.2e-26	0.1608
6-32658661-A-T	rs9273367	0.23962	upstream gene	HLA-DQB1-AS1	eQTL	QTD000545	HLA-DQB1-AS1	5.21e-26	-0.95103
1-174090876-A-G	rs72711443	0.29321	upstream gene	RPL30P1	eQTL	QTD000613	PRDX6	5.29e-26	-0.313243
6-32658661-A-T	rs9273367	0.23962	upstream gene	HLA-DQB1-AS1	eQTL	QTD000284	HLA-DQA1	5.34e-26	0.59899
6-30377517-A-G	rs3130370	0.10448	intergenic	NA	eQTL	QTD000314	FLOT1	5.49e-26	0.780081
16-89635716-C-G	rs449882	0.33012	intron	DPEP1	eQTL	QTD000111	CHMP1A	5.56e-26	0.37546
6-31464036-A-G	rs3130907	0.087162	splice polypyrimidine tract	HCP5	eQTL	QTD000273	C4A	5.56e-26	-0.695088
6-31464036-A-G	rs3130907	0.087162	splice polypyrimidine tract	HCP5	eQTL	QTD000273	C4A	5.56e-26	-0.695088
16-89635716-C-G	rs449882	0.33012	intron	DPEP1	eQTL	QTD000234	CDK10	5.81e-26	0.653389
6-30377517-A-G	rs3130370	0.10448	intergenic	NA	eQTL	QTD000376	HLA-F	5.85e-26	-0.749132
16-648590-A-G	rs11865670	0.55984	non coding transcript exon	NA	eQTL	QTD000313	WDR90	6.04e-26	0.684359
16-648590-A-G	rs11865670	0.55984	non coding transcript exon	NA	eQTL	QTD000313	WDR90	6.04e-26	0.684359
16-648590-A-G	rs11865670	0.55984	non coding transcript exon	NA	eQTL	QTD000313	WDR90	6.04e-26	0.684359
6-30377517-A-G	rs3130370	0.10448	intergenic	NA	eQTL	QTD000540	ZFP57	6.4e-26	0.985846
12-69261387-A-G	rs7969559	0.71554	intron	CPSF6	eQTL	QTD000609	LYZ	6.42e-26	-0.521698
12-69261387-A-G	rs7969559	0.71554	intron	CPSF6	eQTL	QTD000609	LYZ	6.42e-26	-0.521698
6-30887434-T-G	rs1264324	0.069703	intron	DDR1	pQTL	FinnGen_SomaScan_2023-03-02	METTL2B	6.6e-26	0.882311
16-89635716-C-G	rs449882	0.33012	intron	DPEP1	eQTL	QTD000273	CHMP1A	6.77e-26	0.476079
6-32052461-A-G	rs369580	0.098526	intron	TNXB	pQTL	UKBB_pQTL_3k	CRTAP	6.78e-26	-0.103277
6-29874761-C-G	rs2734964	0.22147	intron	NA	eQTL	QTD000243	HLA-A	6.86e-26	0.73058
6-29874761-C-G	rs2734964	0.22147	intron	NA	eQTL	QTD000243	HLA-A	6.86e-26	0.73058
6-32658661-A-T	rs9273367	0.23962	upstream gene	HLA-DQB1-AS1	eQTL	QTD000232	HLA-DQB1-AS1	7.14e-26	-0.739659
10-98260815-T-G	rs11189526	0.34132	intron	LOXL4	eQTL	QTD000282	ENSG00000230928	7.17e-26	0.471753
6-30887434-T-G	rs1264324	0.069703	intron	DDR1	eQTL	QTD000284	CCHCR1	7.27e-26	-0.935423
6-29874761-C-G	rs2734964	0.22147	intron	NA	eQTL	QTD000119	HLA-F	7.29e-26	0.663661
6-29874761-C-G	rs2734964	0.22147	intron	NA	eQTL	QTD000119	HLA-F	7.29e-26	0.663661
6-29874761-C-G	rs2734964	0.22147	intron	NA	eQTL	QTD000283	HLA-A	7.29e-26	0.628542
6-29874761-C-G	rs2734964	0.22147	intron	NA	eQTL	QTD000283	HLA-A	7.29e-26	0.628542
6-31464036-A-G	rs3130907	0.087162	splice polypyrimidine tract	HCP5	pQTL	FinnGen_SomaScan_2023-03-02	MICB	7.68e-26	-0.86286
6-31464036-A-G	rs3130907	0.087162	splice polypyrimidine tract	HCP5	pQTL	FinnGen_SomaScan_2023-03-02	MICB	7.68e-26	-0.86286
6-30887434-T-G	rs1264324	0.069703	intron	DDR1	eQTL	QTD000284	CCHCR1	7.72e-26	-0.941284
22-41855119-T-C	rs67057013	0.12719	intron	SREBF2	eQTL	QTD000289	ACO2	7.78e-26	0.663277
6-32658661-A-T	rs9273367	0.23962	upstream gene	HLA-DQB1-AS1	eQTL	QTD000112	HLA-DQB1	7.83e-26	0.772734
3-49784192-T-C	rs13063621	0.46709	intron	IP6K1	eQTL	QTD000072	UBA7	8.16e-26	-0.717133
6-30377517-A-G	rs3130370	0.10448	intergenic	NA	eQTL	QTD000437	HLA-A	8.24e-26	0.859112
6-29874761-C-G	rs2734964	0.22147	intron	NA	eQTL	QTD000547	HLA-A	8.92e-26	-0.786201
6-29874761-C-G	rs2734964	0.22147	intron	NA	eQTL	QTD000547	HLA-A	8.92e-26	-0.786201
6-32658661-A-T	rs9273367	0.23962	upstream gene	HLA-DQB1-AS1	eQTL	QTD000318	HLA-DQB1	9.26e-26	0.628231
6-29874761-C-G	rs2734964	0.22147	intron	NA	eQTL	QTD000316	ZFP57	9.43e-26	0.633653
6-29874761-C-G	rs2734964	0.22147	intron	NA	eQTL	QTD000316	ZFP57	9.43e-26	0.633653
6-32658661-A-T	rs9273367	0.23962	upstream gene	HLA-DQB1-AS1	eQTL	QTD000110	HLA-DQA1	9.57e-26	-0.735814
22-41855119-T-C	rs67057013	0.12719	intron	SREBF2	eQTL	QTD000607	SMDT1	9.69e-26	-0.70212
16-89635716-C-G	rs449882	0.33012	intron	DPEP1	eQTL	QTD000288	SPATA33	1.08e-25	-0.573232
6-29874761-C-G	rs2734964	0.22147	intron	NA	eQTL	QTD000083	HLA-A	1.13e-25	0.985577
6-29874761-C-G	rs2734964	0.22147	intron	NA	eQTL	QTD000083	HLA-A	1.13e-25	0.985577
16-89635716-C-G	rs449882	0.33012	intron	DPEP1	eQTL	QTD000229	CDK10	1.21e-25	0.716058
16-89635716-C-G	rs449882	0.33012	intron	DPEP1	eQTL	QTD000434	CDK10	1.21e-25	0.405677
6-29874761-C-G	rs2734964	0.22147	intron	NA	eQTL	QTD000119	HLA-A	1.22e-25	-0.70213
6-29874761-C-G	rs2734964	0.22147	intron	NA	eQTL	QTD000119	HLA-A	1.22e-25	-0.70213
3-49784192-T-C	rs13063621	0.46709	intron	IP6K1	eQTL	QTD000053	RNF123	1.32e-25	0.463991
16-648590-A-G	rs11865670	0.55984	non coding transcript exon	NA	eQTL	QTD000314	WDR90	1.34e-25	0.672527
16-648590-A-G	rs11865670	0.55984	non coding transcript exon	NA	eQTL	QTD000314	WDR90	1.34e-25	0.672527
16-648590-A-G	rs11865670	0.55984	non coding transcript exon	NA	eQTL	QTD000314	WDR90	1.34e-25	0.672527
1-218317989-C-G	rs4269827	0.35425	intron	RRP15	eQTL	QTD000535	RRP15	1.35e-25	0.614706
6-32658661-A-T	rs9273367	0.23962	upstream gene	HLA-DQB1-AS1	eQTL	QTD000539	HLA-DQB1	1.35e-25	-0.936701
6-30887434-T-G	rs1264324	0.069703	intron	DDR1	eQTL	QTD000357	FLOT1	1.51e-25	0.697549
6-29874761-C-G	rs2734964	0.22147	intron	NA	eQTL	QTD000134	HLA-A	1.55e-25	-0.812612
6-29874761-C-G	rs2734964	0.22147	intron	NA	eQTL	QTD000134	HLA-A	1.55e-25	-0.812612
10-98260815-T-G	rs11189526	0.34132	intron	LOXL4	eQTL	QTD000312	ENSG00000230928	1.68e-25	0.521477
16-648590-A-G	rs11865670	0.55984	non coding transcript exon	NA	eQTL	QTD000288	PIGQ	1.76e-25	0.614355
16-648590-A-G	rs11865670	0.55984	non coding transcript exon	NA	eQTL	QTD000288	PIGQ	1.76e-25	0.614355
16-648590-A-G	rs11865670	0.55984	non coding transcript exon	NA	eQTL	QTD000288	PIGQ	1.76e-25	0.614355
6-29874761-C-G	rs2734964	0.22147	intron	NA	eQTL	QTD000364	HLA-A	1.88e-25	0.804503
6-29874761-C-G	rs2734964	0.22147	intron	NA	eQTL	QTD000364	HLA-A	1.88e-25	0.804503
2-55869757-A-G	rs3791679	0.20879	intron	EFEMP1	pQTL	UKBB_pQTL_3k	VCAN	1.89e-25	0.0858464
16-89635716-C-G	rs449882	0.33012	intron	DPEP1	eQTL	QTD000284	CDK10	1.91e-25	0.537024
6-32658661-A-T	rs9273367	0.23962	upstream gene	HLA-DQB1-AS1	eQTL	QTD000117	HLA-DQB1	1.94e-25	-0.625097
6-32658661-A-T	rs9273367	0.23962	upstream gene	HLA-DQB1-AS1	eQTL	QTD000287	HLA-DQA1	1.96e-25	-0.634811
16-648590-A-G	rs11865670	0.55984	non coding transcript exon	NA	eQTL	QTD000437	ANTKMT	2.02e-25	0.592338
16-648590-A-G	rs11865670	0.55984	non coding transcript exon	NA	eQTL	QTD000437	ANTKMT	2.02e-25	0.592338
16-648590-A-G	rs11865670	0.55984	non coding transcript exon	NA	eQTL	QTD000437	ANTKMT	2.02e-25	0.592338
6-29874761-C-G	rs2734964	0.22147	intron	NA	eQTL	QTD000022	HCP5B	2.1e-25	0.972289
6-29874761-C-G	rs2734964	0.22147	intron	NA	eQTL	QTD000022	HCP5B	2.1e-25	0.972289
6-32658661-A-T	rs9273367	0.23962	upstream gene	HLA-DQB1-AS1	pQTL	deCODE_pQTL_2021	LILRB1	2.13e-25	-0.092
6-32658661-A-T	rs9273367	0.23962	upstream gene	HLA-DQB1-AS1	eQTL	QTD000051	HLA-DQB1	2.2e-25	-0.774647
6-29874761-C-G	rs2734964	0.22147	intron	NA	eQTL	QTD000542	HLA-F	2.26e-25	0.668984
6-29874761-C-G	rs2734964	0.22147	intron	NA	eQTL	QTD000542	HLA-F	2.26e-25	0.668984
6-31464036-A-G	rs3130907	0.087162	splice polypyrimidine tract	HCP5	pQTL	UKBB_pQTL_3k	SLAMF7	2.28e-25	-0.102109
6-31464036-A-G	rs3130907	0.087162	splice polypyrimidine tract	HCP5	pQTL	UKBB_pQTL_3k	SLAMF7	2.28e-25	-0.102109
3-49784192-T-C	rs13063621	0.46709	intron	IP6K1	eQTL	QTD000241	INKA1	2.29e-25	0.387038
22-41855119-T-C	rs67057013	0.12719	intron	SREBF2	eQTL	QTD000244	ACO2	2.38e-25	0.513583
16-89635716-C-G	rs449882	0.33012	intron	DPEP1	eQTL	QTD000124	CDK10	2.63e-25	0.675414
1-149957430-A-G	rs6684987	0.29225	intron	OTUD7B	pQTL	deCODE_pQTL_2021	CTSS	2.7e-25	-0.0984
6-30887434-T-G	rs1264324	0.069703	intron	DDR1	pQTL	UKBB_pQTL_3k	KLRF1	2.8e-25	-0.107694
6-32658661-A-T	rs9273367	0.23962	upstream gene	HLA-DQB1-AS1	eQTL	QTD000674	HLA-DRB6	2.85e-25	0.779238
10-98260815-T-G	rs11189526	0.34132	intron	LOXL4	eQTL	QTD000292	ENSG00000230928	2.95e-25	0.960509
6-33184610-A-G	rs114128868	0.1418	non coding transcript exon	COL11A2	pQTL	QTD000584	COL11A2	2.95e-25	0.328494
6-29874761-C-G	rs2734964	0.22147	intron	NA	eQTL	QTD000357	HLA-F	3e-25	0.55264
6-29874761-C-G	rs2734964	0.22147	intron	NA	eQTL	QTD000357	HLA-F	3e-25	0.55264
22-41855119-T-C	rs67057013	0.12719	intron	SREBF2	eQTL	QTD000142	ACO2	3.02e-25	0.810144
6-30887434-T-G	rs1264324	0.069703	intron	DDR1	pQTL	UKBB_pQTL_3k	CAPS	3.03e-25	-0.106116
6-32658661-A-T	rs9273367	0.23962	upstream gene	HLA-DQB1-AS1	pQTL	UKBB_pQTL_3k	AGER	3.15e-25	-0.078157
6-30377517-A-G	rs3130370	0.10448	intergenic	NA	eQTL	QTD000376	HLA-F	3.35e-25	0.892548
6-31464036-A-G	rs3130907	0.087162	splice polypyrimidine tract	HCP5	pQTL	deCODE_pQTL_2021	LEFTY2	3.36e-25	-0.1554
6-31464036-A-G	rs3130907	0.087162	splice polypyrimidine tract	HCP5	pQTL	deCODE_pQTL_2021	LEFTY2	3.36e-25	-0.1554
6-31464036-A-G	rs3130907	0.087162	splice polypyrimidine tract	HCP5	pQTL	deCODE_pQTL_2021	TOR1AIP1	3.43e-25	0.1478
6-31464036-A-G	rs3130907	0.087162	splice polypyrimidine tract	HCP5	pQTL	deCODE_pQTL_2021	TOR1AIP1	3.43e-25	0.1478
6-31464036-A-G	rs3130907	0.087162	splice polypyrimidine tract	HCP5	eQTL	QTD000284	CCHCR1	3.44e-25	-0.871978
6-31464036-A-G	rs3130907	0.087162	splice polypyrimidine tract	HCP5	eQTL	QTD000284	CCHCR1	3.44e-25	-0.871978
6-30377517-A-G	rs3130370	0.10448	intergenic	NA	pQTL	UKBB_pQTL_3k	KLRD1	3.56e-25	-0.100285
6-29874761-C-G	rs2734964	0.22147	intron	NA	eQTL	QTD000259	HLA-A	3.84e-25	-0.822015
6-29874761-C-G	rs2734964	0.22147	intron	NA	eQTL	QTD000259	HLA-A	3.84e-25	-0.822015
16-648590-A-G	rs11865670	0.55984	non coding transcript exon	NA	eQTL	QTD000144	PIGQ	3.86e-25	0.61578
16-648590-A-G	rs11865670	0.55984	non coding transcript exon	NA	eQTL	QTD000144	PIGQ	3.86e-25	0.61578
16-648590-A-G	rs11865670	0.55984	non coding transcript exon	NA	eQTL	QTD000144	PIGQ	3.86e-25	0.61578
3-49784192-T-C	rs13063621	0.46709	intron	IP6K1	eQTL	QTD000167	RNF123	3.94e-25	0.777317
6-32658661-A-T	rs9273367	0.23962	upstream gene	HLA-DQB1-AS1	eQTL	QTD000241	HLA-DQB1-AS1	4.02e-25	-0.616594
6-30887434-T-G	rs1264324	0.069703	intron	DDR1	eQTL	QTD000358	FLOT1	4.26e-25	0.480588
6-32658661-A-T	rs9273367	0.23962	upstream gene	HLA-DQB1-AS1	eQTL	QTD000289	HLA-DQA1	4.36e-25	0.664361
16-89635716-C-G	rs449882	0.33012	intron	DPEP1	eQTL	QTD000233	CHMP1A	4.55e-25	0.712592
6-30887434-T-G	rs1264324	0.069703	intron	DDR1	pQTL	UKBB_pQTL_3k	CX3CL1	4.59e-25	0.0990464
6-30377517-A-G	rs3130370	0.10448	intergenic	NA	eQTL	QTD000143	FLOT1	4.68e-25	0.724445
6-31464036-A-G	rs3130907	0.087162	splice polypyrimidine tract	HCP5	pQTL	UKBB_pQTL_3k	CBLIF	4.91e-25	-0.101385
6-31464036-A-G	rs3130907	0.087162	splice polypyrimidine tract	HCP5	pQTL	UKBB_pQTL_3k	CBLIF	4.91e-25	-0.101385
22-41855119-T-C	rs67057013	0.12719	intron	SREBF2	eQTL	QTD000319	ACO2	5.02e-25	0.838805
6-30887434-T-G	rs1264324	0.069703	intron	DDR1	eQTL	QTD000375	HLA-A	5.07e-25	0.960289
6-30377517-A-G	rs3130370	0.10448	intergenic	NA	pQTL	FinnGen_Olink_meta_2025-03-20	CDSN	5.13e-25	0.443
6-32658661-A-T	rs9273367	0.23962	upstream gene	HLA-DQB1-AS1	eQTL	QTD000337	HLA-DQB1	5.26e-25	-0.846025
16-648590-A-G	rs11865670	0.55984	non coding transcript exon	NA	eQTL	QTD000318	PIGQ	5.28e-25	0.626958
16-648590-A-G	rs11865670	0.55984	non coding transcript exon	NA	eQTL	QTD000318	PIGQ	5.28e-25	0.626958
16-648590-A-G	rs11865670	0.55984	non coding transcript exon	NA	eQTL	QTD000318	PIGQ	5.28e-25	0.626958
6-32658661-A-T	rs9273367	0.23962	upstream gene	HLA-DQB1-AS1	eQTL	QTD000116	HLA-DQA1	5.57e-25	-0.62034
12-69261387-A-G	rs7969559	0.71554	intron	CPSF6	eQTL	QTD000582	CPSF6	5.58e-25	-1.04951
12-69261387-A-G	rs7969559	0.71554	intron	CPSF6	eQTL	QTD000582	CPSF6	5.58e-25	-1.04951
6-30377517-A-G	rs3130370	0.10448	intergenic	NA	eQTL	QTD000214	FLOT1	5.76e-25	0.808722
6-30887434-T-G	rs1264324	0.069703	intron	DDR1	eQTL	QTD000281	HLA-C	6e-25	0.869014
22-41855119-T-C	rs67057013	0.12719	intron	SREBF2	eQTL	QTD000289	ACO2	6.24e-25	0.71513
3-49784192-T-C	rs13063621	0.46709	intron	IP6K1	eQTL	QTD000312	RNF123	6.25e-25	0.481274
16-89635716-C-G	rs449882	0.33012	intron	DPEP1	eQTL	QTD000228	CDK10	6.32e-25	0.741373
6-30887434-T-G	rs1264324	0.069703	intron	DDR1	eQTL	QTD000373	IER3	6.55e-25	0.843455
6-30377517-A-G	rs3130370	0.10448	intergenic	NA	eQTL	QTD000375	FLOT1	7.43e-25	0.587903
6-30887434-T-G	rs1264324	0.069703	intron	DDR1	pQTL	deCODE_pQTL_2021	C2	7.59e-25	0.1476
16-648590-A-G	rs11865670	0.55984	non coding transcript exon	NA	eQTL	QTD000174	RHOT2	7.73e-25	0.923958
16-648590-A-G	rs11865670	0.55984	non coding transcript exon	NA	eQTL	QTD000174	RHOT2	7.73e-25	0.923958
16-648590-A-G	rs11865670	0.55984	non coding transcript exon	NA	eQTL	QTD000174	RHOT2	7.73e-25	0.923958
6-32052461-A-G	rs369580	0.098526	intron	TNXB	pQTL	UKBB_pQTL_3k	WFIKKN1	7.91e-25	-0.0936115
6-30887434-T-G	rs1264324	0.069703	intron	DDR1	eQTL	QTD000282	CCHCR1	8.01e-25	0.877312
6-32658661-A-T	rs9273367	0.23962	upstream gene	HLA-DQB1-AS1	eQTL	QTD000236	HLA-DQB1	8.25e-25	-0.76655
22-41855119-T-C	rs67057013	0.12719	intron	SREBF2	eQTL	QTD000242	ACO2	8.45e-25	0.75984
6-30887434-T-G	rs1264324	0.069703	intron	DDR1	eQTL	QTD000535	FLOT1	8.7e-25	0.964735
22-41855119-T-C	rs67057013	0.12719	intron	SREBF2	eQTL	QTD000435	POLR3H	8.76e-25	-0.842161
6-31464036-A-G	rs3130907	0.087162	splice polypyrimidine tract	HCP5	eQTL	QTD000092	FLOT1	8.87e-25	0.963609
6-31464036-A-G	rs3130907	0.087162	splice polypyrimidine tract	HCP5	eQTL	QTD000092	FLOT1	8.87e-25	0.963609
6-29874761-C-G	rs2734964	0.22147	intron	NA	eQTL	QTD000078	HLA-A	8.89e-25	0.706962
6-29874761-C-G	rs2734964	0.22147	intron	NA	eQTL	QTD000078	HLA-A	8.89e-25	0.706962
1-218317989-C-G	rs4269827	0.35425	intron	RRP15	eQTL	QTD000217	RRP15	8.94e-25	0.266373
6-30377517-A-G	rs3130370	0.10448	intergenic	NA	eQTL	QTD000435	HLA-A	9.15e-25	-0.738447
6-32658661-A-T	rs9273367	0.23962	upstream gene	HLA-DQB1-AS1	eQTL	QTD000284	HLA-DQA1	9.17e-25	-0.577225
6-32658661-A-T	rs9273367	0.23962	upstream gene	HLA-DQB1-AS1	eQTL	QTD000088	HLA-DQA1	9.29e-25	-0.770124
6-29874761-C-G	rs2734964	0.22147	intron	NA	eQTL	QTD000537	HLA-A	9.76e-25	-0.883554
6-29874761-C-G	rs2734964	0.22147	intron	NA	eQTL	QTD000537	HLA-A	9.76e-25	-0.883554
6-31464036-A-G	rs3130907	0.087162	splice polypyrimidine tract	HCP5	eQTL	QTD000282	CCHCR1	1.02e-24	0.822323
6-31464036-A-G	rs3130907	0.087162	splice polypyrimidine tract	HCP5	eQTL	QTD000282	CCHCR1	1.02e-24	0.822323
16-648590-A-G	rs11865670	0.55984	non coding transcript exon	NA	eQTL	QTD000343	PIGQ	1.04e-24	0.623628
16-648590-A-G	rs11865670	0.55984	non coding transcript exon	NA	eQTL	QTD000343	PIGQ	1.04e-24	0.623628
16-648590-A-G	rs11865670	0.55984	non coding transcript exon	NA	eQTL	QTD000343	PIGQ	1.04e-24	0.623628
6-30887434-T-G	rs1264324	0.069703	intron	DDR1	pQTL	deCODE_pQTL_2021	seq.10428.1	1.04e-24	0.1489
22-41855119-T-C	rs67057013	0.12719	intron	SREBF2	eQTL	QTD000119	ACO2	1.05e-24	0.633879
16-648590-A-G	rs11865670	0.55984	non coding transcript exon	NA	eQTL	QTD000249	WDR90	1.06e-24	0.716996
16-648590-A-G	rs11865670	0.55984	non coding transcript exon	NA	eQTL	QTD000249	WDR90	1.06e-24	0.716996
16-648590-A-G	rs11865670	0.55984	non coding transcript exon	NA	eQTL	QTD000249	WDR90	1.06e-24	0.716996
16-648590-A-G	rs11865670	0.55984	non coding transcript exon	NA	eQTL	QTD000304	WDR90	1.06e-24	0.879962
16-648590-A-G	rs11865670	0.55984	non coding transcript exon	NA	eQTL	QTD000304	WDR90	1.06e-24	0.879962
16-648590-A-G	rs11865670	0.55984	non coding transcript exon	NA	eQTL	QTD000304	WDR90	1.06e-24	0.879962
6-32658661-A-T	rs9273367	0.23962	upstream gene	HLA-DQB1-AS1	eQTL	QTD000337	HLA-DQB1-AS1	1.07e-24	-0.837614
3-49784192-T-C	rs13063621	0.46709	intron	IP6K1	eQTL	QTD000537	GPX1	1.1e-24	-0.457425
6-32658661-A-T	rs9273367	0.23962	upstream gene	HLA-DQB1-AS1	eQTL	QTD000434	HLA-DQA1	1.12e-24	-0.693969
6-32658661-A-T	rs9273367	0.23962	upstream gene	HLA-DQB1-AS1	eQTL	QTD000256	HLA-DQB1	1.14e-24	-0.724152
16-648590-A-G	rs11865670	0.55984	non coding transcript exon	NA	eQTL	QTD000134	WDR90	1.17e-24	-0.745016
16-648590-A-G	rs11865670	0.55984	non coding transcript exon	NA	eQTL	QTD000134	WDR90	1.17e-24	-0.745016
16-648590-A-G	rs11865670	0.55984	non coding transcript exon	NA	eQTL	QTD000134	WDR90	1.17e-24	-0.745016
1-218317989-C-G	rs4269827	0.35425	intron	RRP15	eQTL	QTD000216	RRP15	1.19e-24	0.238885
16-648590-A-G	rs11865670	0.55984	non coding transcript exon	NA	eQTL	QTD000092	PIGQ	1.19e-24	0.786556
16-648590-A-G	rs11865670	0.55984	non coding transcript exon	NA	eQTL	QTD000092	PIGQ	1.19e-24	0.786556
16-648590-A-G	rs11865670	0.55984	non coding transcript exon	NA	eQTL	QTD000092	PIGQ	1.19e-24	0.786556
6-30377517-A-G	rs3130370	0.10448	intergenic	NA	eQTL	QTD000376	HLA-A	1.23e-24	0.942673
6-30887434-T-G	rs1264324	0.069703	intron	DDR1	pQTL	UKBB_pQTL_3k	AGER	1.24e-24	-0.0980964
6-30887434-T-G	rs1264324	0.069703	intron	DDR1	eQTL	QTD000374	HLA-C	1.24e-24	0.865741
6-30377517-A-G	rs3130370	0.10448	intergenic	NA	pQTL	UKBB_pQTL_3k	CX3CL1	1.25e-24	0.0998852
16-89635716-C-G	rs449882	0.33012	intron	DPEP1	eQTL	QTD000336	LINC02166	1.3e-24	-0.713474
6-32658661-A-T	rs9273367	0.23962	upstream gene	HLA-DQB1-AS1	eQTL	QTD000359	HLA-DQA1	1.3e-24	0.578122
16-89635716-C-G	rs449882	0.33012	intron	DPEP1	eQTL	QTD000242	SPATA33	1.33e-24	0.408607
6-32052461-A-G	rs369580	0.098526	intron	TNXB	eQTL	QTD000075	C4A	1.33e-24	-0.728707
6-32658661-A-T	rs9273367	0.23962	upstream gene	HLA-DQB1-AS1	eQTL	QTD000684	HLA-DRB6	1.33e-24	0.833479
6-32658661-A-T	rs9273367	0.23962	upstream gene	HLA-DQB1-AS1	eQTL	QTD000133	HLA-DQB1	1.35e-24	0.744503
6-32658661-A-T	rs9273367	0.23962	upstream gene	HLA-DQB1-AS1	eQTL	QTD000302	HLA-DQB1	1.38e-24	-0.949897
6-30377517-A-G	rs3130370	0.10448	intergenic	NA	eQTL	QTD000542	HLA-F	1.39e-24	-0.820673
6-29874761-C-G	rs2734964	0.22147	intron	NA	eQTL	QTD000344	HLA-A	1.41e-24	0.63923
6-29874761-C-G	rs2734964	0.22147	intron	NA	eQTL	QTD000344	HLA-A	1.41e-24	0.63923
10-98260815-T-G	rs11189526	0.34132	intron	LOXL4	eQTL	QTD000141	ENSG00000230928	1.42e-24	0.573279
16-648590-A-G	rs11865670	0.55984	non coding transcript exon	NA	eQTL	QTD000119	PIGQ	1.42e-24	0.59485
16-648590-A-G	rs11865670	0.55984	non coding transcript exon	NA	eQTL	QTD000119	PIGQ	1.42e-24	0.59485
16-648590-A-G	rs11865670	0.55984	non coding transcript exon	NA	eQTL	QTD000119	PIGQ	1.42e-24	0.59485
16-89635716-C-G	rs449882	0.33012	intron	DPEP1	eQTL	QTD000339	CHMP1A	1.46e-24	0.709227
16-89635716-C-G	rs449882	0.33012	intron	DPEP1	eQTL	QTD000218	CDK10	1.49e-24	0.620882
16-648590-A-G	rs11865670	0.55984	non coding transcript exon	NA	eQTL	QTD000289	PIGQ	1.54e-24	0.595031
16-648590-A-G	rs11865670	0.55984	non coding transcript exon	NA	eQTL	QTD000289	PIGQ	1.54e-24	0.595031
16-648590-A-G	rs11865670	0.55984	non coding transcript exon	NA	eQTL	QTD000289	PIGQ	1.54e-24	0.595031
6-30377517-A-G	rs3130370	0.10448	intergenic	NA	eQTL	QTD000249	FLOT1	1.54e-24	0.707082
16-89635716-C-G	rs449882	0.33012	intron	DPEP1	eQTL	QTD000118	CDK10	1.61e-24	0.576486
16-89635716-C-G	rs449882	0.33012	intron	DPEP1	eQTL	QTD000213	CHMP1A	1.71e-24	0.596578
3-49784192-T-C	rs13063621	0.46709	intron	IP6K1	eQTL	QTD000021	RBM6	1.82e-24	-0.835894
6-31464036-A-G	rs3130907	0.087162	splice polypyrimidine tract	HCP5	pQTL	FinnGen_SomaScan_2023-03-02	FTMT	1.83e-24	-0.83951
6-31464036-A-G	rs3130907	0.087162	splice polypyrimidine tract	HCP5	pQTL	FinnGen_SomaScan_2023-03-02	FTMT	1.83e-24	-0.83951
16-648590-A-G	rs11865670	0.55984	non coding transcript exon	NA	eQTL	QTD000257	WDR90	1.84e-24	-0.485013
16-648590-A-G	rs11865670	0.55984	non coding transcript exon	NA	eQTL	QTD000257	WDR90	1.84e-24	-0.485013
16-648590-A-G	rs11865670	0.55984	non coding transcript exon	NA	eQTL	QTD000257	WDR90	1.84e-24	-0.485013
6-30887434-T-G	rs1264324	0.069703	intron	DDR1	pQTL	deCODE_pQTL_2021	SDF2	1.91e-24	0.1442
16-648590-A-G	rs11865670	0.55984	non coding transcript exon	NA	eQTL	QTD000545	WDR90	1.93e-24	-0.528013
16-648590-A-G	rs11865670	0.55984	non coding transcript exon	NA	eQTL	QTD000545	WDR90	1.93e-24	-0.528013
16-648590-A-G	rs11865670	0.55984	non coding transcript exon	NA	eQTL	QTD000545	WDR90	1.93e-24	-0.528013
6-30887434-T-G	rs1264324	0.069703	intron	DDR1	pQTL	UKBB_pQTL_3k	DDR1	2.12e-24	-0.0968246
6-31464036-A-G	rs3130907	0.087162	splice polypyrimidine tract	HCP5	eQTL	QTD000284	CCHCR1	2.22e-24	-0.852233
6-31464036-A-G	rs3130907	0.087162	splice polypyrimidine tract	HCP5	eQTL	QTD000284	CCHCR1	2.22e-24	-0.852233
6-29874761-C-G	rs2734964	0.22147	intron	NA	eQTL	QTD000274	HLA-A	2.29e-24	0.683658
6-29874761-C-G	rs2734964	0.22147	intron	NA	eQTL	QTD000274	HLA-A	2.29e-24	0.683658
6-29874761-C-G	rs2734964	0.22147	intron	NA	eQTL	QTD000143	HLA-A	2.46e-24	-0.623303
6-29874761-C-G	rs2734964	0.22147	intron	NA	eQTL	QTD000143	HLA-A	2.46e-24	-0.623303
6-31464036-A-G	rs3130907	0.087162	splice polypyrimidine tract	HCP5	pQTL	UKBB_pQTL_3k	MANSC4	2.73e-24	0.108552
6-31464036-A-G	rs3130907	0.087162	splice polypyrimidine tract	HCP5	pQTL	UKBB_pQTL_3k	MANSC4	2.73e-24	0.108552
6-32658661-A-T	rs9273367	0.23962	upstream gene	HLA-DQB1-AS1	eQTL	QTD000110	HLA-DQB1-AS1	2.78e-24	-0.657962
6-29874761-C-G	rs2734964	0.22147	intron	NA	eQTL	QTD000254	HLA-A	2.93e-24	-0.843247
6-29874761-C-G	rs2734964	0.22147	intron	NA	eQTL	QTD000254	HLA-A	2.93e-24	-0.843247
6-32658661-A-T	rs9273367	0.23962	upstream gene	HLA-DQB1-AS1	eQTL	QTD000376	HLA-DQB2	2.97e-24	-0.700507
3-49784192-T-C	rs13063621	0.46709	intron	IP6K1	eQTL	QTD000242	INKA1	3.22e-24	0.381605
6-30377517-A-G	rs3130370	0.10448	intergenic	NA	eQTL	QTD000274	FLOT1	3.24e-24	0.70922
6-29874761-C-G	rs2734964	0.22147	intron	NA	eQTL	QTD000319	HLA-F	3.26e-24	0.581347
6-29874761-C-G	rs2734964	0.22147	intron	NA	eQTL	QTD000319	HLA-F	3.26e-24	0.581347
6-32658661-A-T	rs9273367	0.23962	upstream gene	HLA-DQB1-AS1	eQTL	QTD000119	HLA-DQB2	3.35e-24	0.638197
16-89635716-C-G	rs449882	0.33012	intron	DPEP1	eQTL	QTD000249	CHMP1A	3.44e-24	0.305785
1-149957430-A-G	rs6684987	0.29225	intron	OTUD7B	pQTL	UKBB_pQTL_3k	CA14	3.46e-24	0.0839164
6-30887434-T-G	rs1264324	0.069703	intron	DDR1	pQTL	FinnGen_SomaScan_2023-03-02	MICB	3.47e-24	-0.852451
6-30377517-A-G	rs3130370	0.10448	intergenic	NA	eQTL	QTD000249	FLOT1	3.55e-24	0.620532
16-648590-A-G	rs11865670	0.55984	non coding transcript exon	NA	eQTL	QTD000294	WDR90	3.63e-24	-0.957203
16-648590-A-G	rs11865670	0.55984	non coding transcript exon	NA	eQTL	QTD000294	WDR90	3.63e-24	-0.957203
16-648590-A-G	rs11865670	0.55984	non coding transcript exon	NA	eQTL	QTD000294	WDR90	3.63e-24	-0.957203
6-31464036-A-G	rs3130907	0.087162	splice polypyrimidine tract	HCP5	pQTL	UKBB_pQTL_3k	LIPF	3.83e-24	-0.107595
6-31464036-A-G	rs3130907	0.087162	splice polypyrimidine tract	HCP5	pQTL	UKBB_pQTL_3k	LIPF	3.83e-24	-0.107595
16-648590-A-G	rs11865670	0.55984	non coding transcript exon	NA	eQTL	QTD000309	WDR90	3.86e-24	-0.819958
16-648590-A-G	rs11865670	0.55984	non coding transcript exon	NA	eQTL	QTD000309	WDR90	3.86e-24	-0.819958
16-648590-A-G	rs11865670	0.55984	non coding transcript exon	NA	eQTL	QTD000309	WDR90	3.86e-24	-0.819958
6-31464036-A-G	rs3130907	0.087162	splice polypyrimidine tract	HCP5	eQTL	QTD000375	FLOT1	4.32e-24	0.539188
6-31464036-A-G	rs3130907	0.087162	splice polypyrimidine tract	HCP5	eQTL	QTD000375	FLOT1	4.32e-24	0.539188
6-30887434-T-G	rs1264324	0.069703	intron	DDR1	eQTL	QTD000313	FLOT1	4.5e-24	0.743455
6-29874761-C-G	rs2734964	0.22147	intron	NA	eQTL	QTD000244	HLA-A	4.73e-24	-0.553709
6-29874761-C-G	rs2734964	0.22147	intron	NA	eQTL	QTD000244	HLA-A	4.73e-24	-0.553709
6-32658661-A-T	rs9273367	0.23962	upstream gene	HLA-DQB1-AS1	pQTL	UKBB_pQTL_3k	CD1C	4.88e-24	0.0758723
6-30377517-A-G	rs3130370	0.10448	intergenic	NA	pQTL	FinnGen_Olink_meta_2025-03-20	CPVL	5.01e-24	0.434
6-32658661-A-T	rs9273367	0.23962	upstream gene	HLA-DQB1-AS1	eQTL	QTD000111	HLA-DQB1-AS1	5.03e-24	-0.729683
6-30377517-A-G	rs3130370	0.10448	intergenic	NA	eQTL	QTD000373	IER3	5.12e-24	0.849602
6-32658661-A-T	rs9273367	0.23962	upstream gene	HLA-DQB1-AS1	eQTL	QTD000142	HLA-DQB1-AS1	5.32e-24	-0.589055
12-69261387-A-G	rs7969559	0.71554	intron	CPSF6	eQTL	QTD000626	ENSG00000257764	5.33e-24	0.512423
12-69261387-A-G	rs7969559	0.71554	intron	CPSF6	eQTL	QTD000626	ENSG00000257764	5.33e-24	0.512423
6-29874761-C-G	rs2734964	0.22147	intron	NA	eQTL	QTD000244	HLA-A	5.41e-24	-0.735091
6-29874761-C-G	rs2734964	0.22147	intron	NA	eQTL	QTD000244	HLA-A	5.41e-24	-0.735091
22-41855119-T-C	rs67057013	0.12719	intron	SREBF2	eQTL	QTD000284	ACO2	5.43e-24	0.813422
16-648590-A-G	rs11865670	0.55984	non coding transcript exon	NA	eQTL	QTD000118	PIGQ	5.67e-24	0.594546
16-648590-A-G	rs11865670	0.55984	non coding transcript exon	NA	eQTL	QTD000118	PIGQ	5.67e-24	0.594546
16-648590-A-G	rs11865670	0.55984	non coding transcript exon	NA	eQTL	QTD000118	PIGQ	5.67e-24	0.594546
3-49784192-T-C	rs13063621	0.46709	intron	IP6K1	eQTL	QTD000026	RBM6	5.7e-24	-0.810215
6-30377517-A-G	rs3130370	0.10448	intergenic	NA	eQTL	QTD000376	HLA-A	5.73e-24	0.643061
6-29874761-C-G	rs2734964	0.22147	intron	NA	eQTL	QTD000284	HLA-A	6.01e-24	0.599461
6-29874761-C-G	rs2734964	0.22147	intron	NA	eQTL	QTD000284	HLA-A	6.01e-24	0.599461
6-30887434-T-G	rs1264324	0.069703	intron	DDR1	eQTL	QTD000247	FLOT1	6.01e-24	0.691496
6-29874761-C-G	rs2734964	0.22147	intron	NA	eQTL	QTD000547	HLA-A	6.1e-24	0.925347
6-29874761-C-G	rs2734964	0.22147	intron	NA	eQTL	QTD000547	HLA-A	6.1e-24	0.925347
6-30887434-T-G	rs1264324	0.069703	intron	DDR1	eQTL	QTD000542	FLOT1	6.1e-24	0.807299
6-32658661-A-T	rs9273367	0.23962	upstream gene	HLA-DQB1-AS1	eQTL	QTD000332	HLA-DQB1-AS1	6.27e-24	-0.742367
6-32658661-A-T	rs9273367	0.23962	upstream gene	HLA-DQB1-AS1	eQTL	QTD000359	HLA-DQA1	6.42e-24	-0.50569
3-49784192-T-C	rs13063621	0.46709	intron	IP6K1	eQTL	QTD000164	RNF123	6.54e-24	-0.897779
16-89635716-C-G	rs449882	0.33012	intron	DPEP1	eQTL	QTD000288	CDK10	6.65e-24	-0.506968
6-32052461-A-G	rs369580	0.098526	intron	TNXB	pQTL	UKBB_pQTL_3k	CFP	6.71e-24	0.0976598
6-30887434-T-G	rs1264324	0.069703	intron	DDR1	eQTL	QTD000273	FLOT1	6.77e-24	-0.660767
16-89635716-C-G	rs449882	0.33012	intron	DPEP1	eQTL	QTD000143	CDK10	6.89e-24	0.565082
6-30887434-T-G	rs1264324	0.069703	intron	DDR1	eQTL	QTD000542	FLOT1	6.96e-24	0.636585
6-32658661-A-T	rs9273367	0.23962	upstream gene	HLA-DQB1-AS1	eQTL	QTD000122	HLA-DQB1-AS1	7.09e-24	-0.640316
6-30887434-T-G	rs1264324	0.069703	intron	DDR1	eQTL	QTD000434	HLA-C	7.21e-24	0.728668
6-31464036-A-G	rs3130907	0.087162	splice polypyrimidine tract	HCP5	eQTL	QTD000343	FLOT1	7.34e-24	0.568359
6-31464036-A-G	rs3130907	0.087162	splice polypyrimidine tract	HCP5	eQTL	QTD000343	FLOT1	7.34e-24	0.568359
6-29874761-C-G	rs2734964	0.22147	intron	NA	eQTL	QTD000249	HLA-A	7.57e-24	-0.742738
6-29874761-C-G	rs2734964	0.22147	intron	NA	eQTL	QTD000249	HLA-A	7.57e-24	-0.742738
6-30377517-A-G	rs3130370	0.10448	intergenic	NA	eQTL	QTD000091	FLOT1	7.67e-24	0.872477
16-648590-A-G	rs11865670	0.55984	non coding transcript exon	NA	eQTL	QTD000274	RHOT2	7.7e-24	0.52083
16-648590-A-G	rs11865670	0.55984	non coding transcript exon	NA	eQTL	QTD000274	RHOT2	7.7e-24	0.52083
16-648590-A-G	rs11865670	0.55984	non coding transcript exon	NA	eQTL	QTD000274	RHOT2	7.7e-24	0.52083
6-31464036-A-G	rs3130907	0.087162	splice polypyrimidine tract	HCP5	eQTL	QTD000144	FLOT1	7.71e-24	0.635411
6-31464036-A-G	rs3130907	0.087162	splice polypyrimidine tract	HCP5	eQTL	QTD000144	FLOT1	7.71e-24	0.635411
6-32052461-A-G	rs369580	0.098526	intron	TNXB	eQTL	QTD000613	HLA-DMA	8.6e-24	0.509017
22-41855119-T-C	rs67057013	0.12719	intron	SREBF2	eQTL	QTD000625	SMDT1	8.73e-24	-0.67162
6-31464036-A-G	rs3130907	0.087162	splice polypyrimidine tract	HCP5	eQTL	QTD000142	HLA-C	9.12e-24	0.930195
6-31464036-A-G	rs3130907	0.087162	splice polypyrimidine tract	HCP5	eQTL	QTD000142	HLA-C	9.12e-24	0.930195
6-29874761-C-G	rs2734964	0.22147	intron	NA	eQTL	QTD000313	HLA-A	9.17e-24	0.661951
6-29874761-C-G	rs2734964	0.22147	intron	NA	eQTL	QTD000313	HLA-A	9.17e-24	0.661951
6-30377517-A-G	rs3130370	0.10448	intergenic	NA	pQTL	UKBB_pQTL_3k	IGF2R	9.17e-24	0.0977845
22-41855119-T-C	rs67057013	0.12719	intron	SREBF2	eQTL	QTD000318	ACO2	9.37e-24	0.816897
16-89635716-C-G	rs449882	0.33012	intron	DPEP1	eQTL	QTD000058	CHMP1A	9.56e-24	1.06529
6-32658661-A-T	rs9273367	0.23962	upstream gene	HLA-DQB1-AS1	eQTL	QTD000124	HLA-DQB2	9.83e-24	-0.679243
6-31464036-A-G	rs3130907	0.087162	splice polypyrimidine tract	HCP5	eQTL	QTD000216	HLA-C	1.02e-23	0.94314
6-31464036-A-G	rs3130907	0.087162	splice polypyrimidine tract	HCP5	eQTL	QTD000216	HLA-C	1.02e-23	0.94314
6-29874761-C-G	rs2734964	0.22147	intron	NA	eQTL	QTD000318	HLA-A	1.09e-23	-0.586449
6-29874761-C-G	rs2734964	0.22147	intron	NA	eQTL	QTD000318	HLA-A	1.09e-23	-0.586449
6-30377517-A-G	rs3130370	0.10448	intergenic	NA	eQTL	QTD000304	FLOT1	1.11e-23	1.13255
16-648590-A-G	rs11865670	0.55984	non coding transcript exon	NA	eQTL	QTD000229	RHOT2	1.15e-23	0.613462
16-648590-A-G	rs11865670	0.55984	non coding transcript exon	NA	eQTL	QTD000229	RHOT2	1.15e-23	0.613462
16-648590-A-G	rs11865670	0.55984	non coding transcript exon	NA	eQTL	QTD000229	RHOT2	1.15e-23	0.613462
6-29874761-C-G	rs2734964	0.22147	intron	NA	eQTL	QTD000214	HLA-A	1.15e-23	-0.789567
6-29874761-C-G	rs2734964	0.22147	intron	NA	eQTL	QTD000214	HLA-A	1.15e-23	-0.789567
6-31464036-A-G	rs3130907	0.087162	splice polypyrimidine tract	HCP5	eQTL	QTD000092	C4A	1.17e-23	-0.823705
6-31464036-A-G	rs3130907	0.087162	splice polypyrimidine tract	HCP5	eQTL	QTD000092	C4A	1.17e-23	-0.823705
6-32658661-A-T	rs9273367	0.23962	upstream gene	HLA-DQB1-AS1	eQTL	QTD000117	HLA-DQA1	1.2e-23	-0.627502
6-30887434-T-G	rs1264324	0.069703	intron	DDR1	eQTL	QTD000144	CCHCR1	1.21e-23	-1.02561
6-30887434-T-G	rs1264324	0.069703	intron	DDR1	eQTL	QTD000284	HLA-A	1.22e-23	-0.868129
6-29874761-C-G	rs2734964	0.22147	intron	NA	eQTL	QTD000437	FLOT1	1.27e-23	0.480066
6-29874761-C-G	rs2734964	0.22147	intron	NA	eQTL	QTD000437	FLOT1	1.27e-23	0.480066
6-31464036-A-G	rs3130907	0.087162	splice polypyrimidine tract	HCP5	pQTL	UKBB_pQTL_3k	EPHA2	1.28e-23	0.100087
6-31464036-A-G	rs3130907	0.087162	splice polypyrimidine tract	HCP5	pQTL	UKBB_pQTL_3k	EPHA2	1.28e-23	0.100087
16-648590-A-G	rs11865670	0.55984	non coding transcript exon	NA	eQTL	QTD000344	PIGQ	1.32e-23	0.602523
16-648590-A-G	rs11865670	0.55984	non coding transcript exon	NA	eQTL	QTD000344	PIGQ	1.32e-23	0.602523
16-648590-A-G	rs11865670	0.55984	non coding transcript exon	NA	eQTL	QTD000344	PIGQ	1.32e-23	0.602523
22-41855119-T-C	rs67057013	0.12719	intron	SREBF2	eQTL	QTD000086	ACO2	1.32e-23	1.09701
16-648590-A-G	rs11865670	0.55984	non coding transcript exon	NA	eQTL	QTD000284	RHOT2	1.37e-23	0.551261
16-648590-A-G	rs11865670	0.55984	non coding transcript exon	NA	eQTL	QTD000284	RHOT2	1.37e-23	0.551261
16-648590-A-G	rs11865670	0.55984	non coding transcript exon	NA	eQTL	QTD000284	RHOT2	1.37e-23	0.551261
3-49784192-T-C	rs13063621	0.46709	intron	IP6K1	eQTL	QTD000144	RNF123	1.37e-23	-0.549727
6-32658661-A-T	rs9273367	0.23962	upstream gene	HLA-DQB1-AS1	eQTL	QTD000319	HLA-DQB1	1.44e-23	0.601968
16-89635716-C-G	rs449882	0.33012	intron	DPEP1	eQTL	QTD000288	CHMP1A	1.46e-23	0.51024
6-29874761-C-G	rs2734964	0.22147	intron	NA	pQTL	UKBB_pQTL_3k	IL12A_IL12B	1.47e-23	0.0813316
6-29874761-C-G	rs2734964	0.22147	intron	NA	pQTL	UKBB_pQTL_3k	IL12A_IL12B	1.47e-23	0.0813316
6-31464036-A-G	rs3130907	0.087162	splice polypyrimidine tract	HCP5	pQTL	UKBB_pQTL_3k	TGM2	1.49e-23	-0.0983095
6-31464036-A-G	rs3130907	0.087162	splice polypyrimidine tract	HCP5	pQTL	UKBB_pQTL_3k	TGM2	1.49e-23	-0.0983095
3-49784192-T-C	rs13063621	0.46709	intron	IP6K1	eQTL	QTD000070	RBM6	1.5e-23	-0.669593
6-32658661-A-T	rs9273367	0.23962	upstream gene	HLA-DQB1-AS1	eQTL	QTD000274	HLA-DQB1	1.56e-23	0.666705
6-31464036-A-G	rs3130907	0.087162	splice polypyrimidine tract	HCP5	eQTL	QTD000437	C4A	1.59e-23	-0.805765
6-31464036-A-G	rs3130907	0.087162	splice polypyrimidine tract	HCP5	eQTL	QTD000437	C4A	1.59e-23	-0.805765
6-29874761-C-G	rs2734964	0.22147	intron	NA	eQTL	QTD000364	HLA-A	1.61e-23	0.820098
6-29874761-C-G	rs2734964	0.22147	intron	NA	eQTL	QTD000364	HLA-A	1.61e-23	0.820098
22-41855119-T-C	rs67057013	0.12719	intron	SREBF2	eQTL	QTD000283	ACO2	1.62e-23	0.7992
6-29874761-C-G	rs2734964	0.22147	intron	NA	eQTL	QTD000534	ZFP57	1.63e-23	0.859079
6-29874761-C-G	rs2734964	0.22147	intron	NA	eQTL	QTD000534	ZFP57	1.63e-23	0.859079
6-32052461-A-G	rs369580	0.098526	intron	TNXB	pQTL	UKBB_pQTL_3k	LRPAP1	1.65e-23	-0.0901546
6-31464036-A-G	rs3130907	0.087162	splice polypyrimidine tract	HCP5	pQTL	UKBB_pQTL_3k	NHLRC3	1.66e-23	-0.107129
6-31464036-A-G	rs3130907	0.087162	splice polypyrimidine tract	HCP5	pQTL	UKBB_pQTL_3k	NHLRC3	1.66e-23	-0.107129
6-32658661-A-T	rs9273367	0.23962	upstream gene	HLA-DQB1-AS1	eQTL	QTD000282	HLA-DQB1	1.67e-23	-0.565634
6-30377517-A-G	rs3130370	0.10448	intergenic	NA	eQTL	QTD000234	FLOT1	1.68e-23	0.77842
6-30887434-T-G	rs1264324	0.069703	intron	DDR1	eQTL	QTD000091	FLOT1	1.71e-23	0.85238
6-31464036-A-G	rs3130907	0.087162	splice polypyrimidine tract	HCP5	eQTL	QTD000434	MICB	1.74e-23	0.63233
6-31464036-A-G	rs3130907	0.087162	splice polypyrimidine tract	HCP5	eQTL	QTD000434	MICB	1.74e-23	0.63233
6-32052461-A-G	rs369580	0.098526	intron	TNXB	pQTL	UKBB_pQTL_3k	FOLR2	1.75e-23	0.0901888
6-32658661-A-T	rs9273367	0.23962	upstream gene	HLA-DQB1-AS1	eQTL	QTD000361	HLA-DQB1	1.76e-23	-0.796905
3-49784192-T-C	rs13063621	0.46709	intron	IP6K1	eQTL	QTD000118	RNF123	1.77e-23	0.427674
6-32658661-A-T	rs9273367	0.23962	upstream gene	HLA-DQB1-AS1	eQTL	QTD000132	HLA-DQB1-AS1	1.8e-23	-0.689674
16-89635716-C-G	rs449882	0.33012	intron	DPEP1	eQTL	QTD000312	SPATA33	1.82e-23	0.504123
6-31464036-A-G	rs3130907	0.087162	splice polypyrimidine tract	HCP5	eQTL	QTD000359	HLA-C	1.83e-23	-0.715794
6-31464036-A-G	rs3130907	0.087162	splice polypyrimidine tract	HCP5	eQTL	QTD000359	HLA-C	1.83e-23	-0.715794
6-30887434-T-G	rs1264324	0.069703	intron	DDR1	eQTL	QTD000547	FLOT1	1.93e-23	0.673404
6-32658661-A-T	rs9273367	0.23962	upstream gene	HLA-DQB1-AS1	pQTL	UKBB_pQTL_3k	ADA2	1.94e-23	0.0752232
6-32052461-A-G	rs369580	0.098526	intron	TNXB	pQTL	deCODE_pQTL_2021	B2M	2.03e-23	0.1184
6-29874761-C-G	rs2734964	0.22147	intron	NA	eQTL	QTD000117	HLA-A	2.1e-23	-0.584973
6-29874761-C-G	rs2734964	0.22147	intron	NA	eQTL	QTD000117	HLA-A	2.1e-23	-0.584973
6-30377517-A-G	rs3130370	0.10448	intergenic	NA	eQTL	QTD000169	FLOT1	2.1e-23	1.10468
6-31464036-A-G	rs3130907	0.087162	splice polypyrimidine tract	HCP5	eQTL	QTD000437	C4B	2.1e-23	0.803723
6-31464036-A-G	rs3130907	0.087162	splice polypyrimidine tract	HCP5	eQTL	QTD000437	C4B	2.1e-23	0.803723
3-124777682-T-C	rs62265637	0.10643	intron	ITGB5	pQTL	deCODE_pQTL_2021	SIGLEC12	2.12e-23	-0.1286
6-31464036-A-G	rs3130907	0.087162	splice polypyrimidine tract	HCP5	eQTL	QTD000317	HLA-C	2.12e-23	0.917627
6-31464036-A-G	rs3130907	0.087162	splice polypyrimidine tract	HCP5	eQTL	QTD000317	HLA-C	2.12e-23	0.917627
6-32658661-A-T	rs9273367	0.23962	upstream gene	HLA-DQB1-AS1	eQTL	QTD000316	HLA-DRB1	2.19e-23	-0.547706
6-29874761-C-G	rs2734964	0.22147	intron	NA	pQTL	UKBB_pQTL_3k	KIR2DL2	2.35e-23	0.0868517
6-29874761-C-G	rs2734964	0.22147	intron	NA	pQTL	UKBB_pQTL_3k	KIR2DL2	2.35e-23	0.0868517
6-31464036-A-G	rs3130907	0.087162	splice polypyrimidine tract	HCP5	eQTL	QTD000052	FLOT1	2.41e-23	0.713896
6-31464036-A-G	rs3130907	0.087162	splice polypyrimidine tract	HCP5	eQTL	QTD000052	FLOT1	2.41e-23	0.713896
16-648590-A-G	rs11865670	0.55984	non coding transcript exon	NA	eQTL	QTD000435	WDR90	2.68e-23	0.418739
16-648590-A-G	rs11865670	0.55984	non coding transcript exon	NA	eQTL	QTD000435	WDR90	2.68e-23	0.418739
16-648590-A-G	rs11865670	0.55984	non coding transcript exon	NA	eQTL	QTD000435	WDR90	2.68e-23	0.418739
6-32658661-A-T	rs9273367	0.23962	upstream gene	HLA-DQB1-AS1	pQTL	deCODE_pQTL_2021	GRIA4	2.7e-23	-0.0927
3-48843038-T-C	rs566117790	0.053904	intron	PRKAR2A	eQTL	QTD000144	LAMB2	2.71e-23	1.01972
16-89635716-C-G	rs449882	0.33012	intron	DPEP1	eQTL	QTD000144	CHMP1A	2.82e-23	-0.364461
6-32658661-A-T	rs9273367	0.23962	upstream gene	HLA-DQB1-AS1	eQTL	QTD000318	HLA-DQA1	2.83e-23	0.590721
6-29874761-C-G	rs2734964	0.22147	intron	NA	eQTL	QTD000117	ZFP57	2.9e-23	0.642546
6-29874761-C-G	rs2734964	0.22147	intron	NA	eQTL	QTD000117	ZFP57	2.9e-23	0.642546
6-31464036-A-G	rs3130907	0.087162	splice polypyrimidine tract	HCP5	eQTL	QTD000219	CCHCR1	2.9e-23	-0.975936
6-31464036-A-G	rs3130907	0.087162	splice polypyrimidine tract	HCP5	eQTL	QTD000219	CCHCR1	2.9e-23	-0.975936
6-32658661-A-T	rs9273367	0.23962	upstream gene	HLA-DQB1-AS1	eQTL	QTD000665	HLA-DQA1	2.9e-23	0.777481
6-32658661-A-T	rs9273367	0.23962	upstream gene	HLA-DQB1-AS1	eQTL	QTD000086	HLA-DQA1	2.98e-23	-0.773946
6-32658661-A-T	rs9273367	0.23962	upstream gene	HLA-DQB1-AS1	eQTL	QTD000332	HLA-DQB1	3.02e-23	-0.732368
6-30887434-T-G	rs1264324	0.069703	intron	DDR1	eQTL	QTD000228	FLOT1	3.03e-23	0.960004
16-89635716-C-G	rs449882	0.33012	intron	DPEP1	eQTL	QTD000128	CDK10	3.11e-23	0.778191
6-31464036-A-G	rs3130907	0.087162	splice polypyrimidine tract	HCP5	eQTL	QTD000052	C4B	3.16e-23	0.726618
6-31464036-A-G	rs3130907	0.087162	splice polypyrimidine tract	HCP5	eQTL	QTD000052	C4B	3.16e-23	0.726618
6-30887434-T-G	rs1264324	0.069703	intron	DDR1	pQTL	UKBB_pQTL_3k	ADA2	3.19e-23	0.094992
6-30887434-T-G	rs1264324	0.069703	intron	DDR1	eQTL	QTD000317	FLOT1	3.2e-23	0.688319
22-41855119-T-C	rs67057013	0.12719	intron	SREBF2	eQTL	QTD000249	ACO2	3.34e-23	0.512068
16-89635716-C-G	rs449882	0.33012	intron	DPEP1	eQTL	QTD000143	CHMP1A	3.41e-23	0.545372
6-29874761-C-G	rs2734964	0.22147	intron	NA	pQTL	UKBB_pQTL_3k	IL2RA	3.42e-23	0.0808735
6-29874761-C-G	rs2734964	0.22147	intron	NA	pQTL	UKBB_pQTL_3k	IL2RA	3.42e-23	0.0808735
6-32052461-A-G	rs369580	0.098526	intron	TNXB	eQTL	QTD000437	C4B	3.44e-23	-0.693886
16-89635716-C-G	rs449882	0.33012	intron	DPEP1	eQTL	QTD000333	CHMP1A	3.45e-23	0.662048
6-32658661-A-T	rs9273367	0.23962	upstream gene	HLA-DQB1-AS1	eQTL	QTD000282	HLA-DRB1	3.59e-23	-0.523904
6-31464036-A-G	rs3130907	0.087162	splice polypyrimidine tract	HCP5	eQTL	QTD000141	HLA-C	3.63e-23	0.781359
6-31464036-A-G	rs3130907	0.087162	splice polypyrimidine tract	HCP5	eQTL	QTD000141	HLA-C	3.63e-23	0.781359
6-30887434-T-G	rs1264324	0.069703	intron	DDR1	eQTL	QTD000229	FLOT1	3.66e-23	0.869483
16-89635716-C-G	rs449882	0.33012	intron	DPEP1	eQTL	QTD000541	CHMP1A	3.72e-23	0.714359
6-30377517-A-G	rs3130370	0.10448	intergenic	NA	eQTL	QTD000537	FLOT1	3.74e-23	0.938018
6-29874761-C-G	rs2734964	0.22147	intron	NA	eQTL	QTD000359	HLA-A	3.8e-23	0.592881
6-29874761-C-G	rs2734964	0.22147	intron	NA	eQTL	QTD000359	HLA-A	3.8e-23	0.592881
6-30377517-A-G	rs3130370	0.10448	intergenic	NA	pQTL	UKBB_pQTL_3k	ADA2	3.83e-23	0.0965927
6-30377517-A-G	rs3130370	0.10448	intergenic	NA	eQTL	QTD000542	FLOT1	3.83e-23	0.636307
6-30377517-A-G	rs3130370	0.10448	intergenic	NA	eQTL	QTD000376	HLA-C	3.86e-23	0.883681
6-30377517-A-G	rs3130370	0.10448	intergenic	NA	eQTL	QTD000123	FLOT1	3.88e-23	0.778122
3-49784192-T-C	rs13063621	0.46709	intron	IP6K1	eQTL	QTD000247	RNF123	4.02e-23	0.593372
16-648590-A-G	rs11865670	0.55984	non coding transcript exon	NA	eQTL	QTD000535	WDR90	4.16e-23	-0.583022
16-648590-A-G	rs11865670	0.55984	non coding transcript exon	NA	eQTL	QTD000535	WDR90	4.16e-23	-0.583022
16-648590-A-G	rs11865670	0.55984	non coding transcript exon	NA	eQTL	QTD000535	WDR90	4.16e-23	-0.583022
16-89635716-C-G	rs449882	0.33012	intron	DPEP1	eQTL	QTD000093	CDK10	4.23e-23	0.678802
6-31464036-A-G	rs3130907	0.087162	splice polypyrimidine tract	HCP5	pQTL	UKBB_pQTL_3k	TNFSF13B	4.23e-23	-0.0965916
6-31464036-A-G	rs3130907	0.087162	splice polypyrimidine tract	HCP5	pQTL	UKBB_pQTL_3k	TNFSF13B	4.23e-23	-0.0965916
6-30887434-T-G	rs1264324	0.069703	intron	DDR1	eQTL	QTD000237	FLOT1	4.8e-23	0.790315
3-48843038-T-C	rs566117790	0.053904	intron	PRKAR2A	eQTL	QTD000344	LAMB2	4.81e-23	0.878644
22-41855119-T-C	rs67057013	0.12719	intron	SREBF2	eQTL	QTD000119	ACO2	4.85e-23	0.693195
6-32658661-A-T	rs9273367	0.23962	upstream gene	HLA-DQB1-AS1	eQTL	QTD000608	HLA-DRB9	4.93e-23	0.466022
6-30377517-A-G	rs3130370	0.10448	intergenic	NA	eQTL	QTD000078	FLOT1	4.95e-23	0.749991
6-32658661-A-T	rs9273367	0.23962	upstream gene	HLA-DQB1-AS1	eQTL	QTD000124	HLA-DQA1	5.04e-23	-0.646198
3-49784192-T-C	rs13063621	0.46709	intron	IP6K1	pQTL	UKBB_pQTL_3k	SEMA3F	5.14e-23	-0.0684981
16-648590-A-G	rs11865670	0.55984	non coding transcript exon	NA	eQTL	QTD000242	WDR90	5.16e-23	0.486334
16-648590-A-G	rs11865670	0.55984	non coding transcript exon	NA	eQTL	QTD000242	WDR90	5.16e-23	0.486334
16-648590-A-G	rs11865670	0.55984	non coding transcript exon	NA	eQTL	QTD000242	WDR90	5.16e-23	0.486334
6-31464036-A-G	rs3130907	0.087162	splice polypyrimidine tract	HCP5	pQTL	FinnGen_SomaScan_2023-03-02	RACGAP1	5.18e-23	0.814021
6-31464036-A-G	rs3130907	0.087162	splice polypyrimidine tract	HCP5	pQTL	FinnGen_SomaScan_2023-03-02	RACGAP1	5.18e-23	0.814021
6-29874761-C-G	rs2734964	0.22147	intron	NA	eQTL	QTD000212	HLA-A	5.23e-23	-0.64946
6-29874761-C-G	rs2734964	0.22147	intron	NA	eQTL	QTD000212	HLA-A	5.23e-23	-0.64946
6-32658661-A-T	rs9273367	0.23962	upstream gene	HLA-DQB1-AS1	eQTL	QTD000242	HLA-DQB1	5.26e-23	-0.524962
6-31464036-A-G	rs3130907	0.087162	splice polypyrimidine tract	HCP5	eQTL	QTD000544	HLA-C	5.48e-23	1.01311
6-31464036-A-G	rs3130907	0.087162	splice polypyrimidine tract	HCP5	eQTL	QTD000544	HLA-C	5.48e-23	1.01311
6-32658661-A-T	rs9273367	0.23962	upstream gene	HLA-DQB1-AS1	eQTL	QTD000211	HLA-DQB1	5.49e-23	-0.692902
22-41855119-T-C	rs67057013	0.12719	intron	SREBF2	eQTL	QTD000613	CENPM	5.73e-23	0.64072
6-32658661-A-T	rs9273367	0.23962	upstream gene	HLA-DQB1-AS1	pQTL	UKBB_pQTL_3k	HCG22	5.74e-23	-0.0805541
6-32658661-A-T	rs9273367	0.23962	upstream gene	HLA-DQB1-AS1	eQTL	QTD000090	HLA-DQB1	5.83e-23	-0.711946
6-32658661-A-T	rs9273367	0.23962	upstream gene	HLA-DQB1-AS1	eQTL	QTD000289	HLA-DQB2	5.98e-23	-0.637301
6-31464036-A-G	rs3130907	0.087162	splice polypyrimidine tract	HCP5	pQTL	UKBB_pQTL_3k	FGFR4	6.07e-23	0.104666
6-31464036-A-G	rs3130907	0.087162	splice polypyrimidine tract	HCP5	pQTL	UKBB_pQTL_3k	FGFR4	6.07e-23	0.104666
6-32658661-A-T	rs9273367	0.23962	upstream gene	HLA-DQB1-AS1	eQTL	QTD000274	HLA-DQA1	6.58e-23	0.616324
16-89635716-C-G	rs449882	0.33012	intron	DPEP1	eQTL	QTD000317	CHMP1A	6.65e-23	0.515903
6-32658661-A-T	rs9273367	0.23962	upstream gene	HLA-DQB1-AS1	eQTL	QTD000131	HLA-DQB1-AS1	6.66e-23	-0.700674
16-648590-A-G	rs11865670	0.55984	non coding transcript exon	NA	eQTL	QTD000244	WDR90	6.84e-23	0.649496
16-648590-A-G	rs11865670	0.55984	non coding transcript exon	NA	eQTL	QTD000244	WDR90	6.84e-23	0.649496
16-648590-A-G	rs11865670	0.55984	non coding transcript exon	NA	eQTL	QTD000244	WDR90	6.84e-23	0.649496
6-29874761-C-G	rs2734964	0.22147	intron	NA	eQTL	QTD000317	HLA-A	6.93e-23	-0.565785
6-29874761-C-G	rs2734964	0.22147	intron	NA	eQTL	QTD000317	HLA-A	6.93e-23	-0.565785
16-89635716-C-G	rs449882	0.33012	intron	DPEP1	eQTL	QTD000437	CHMP1A	7.21e-23	-0.443562
16-648590-A-G	rs11865670	0.55984	non coding transcript exon	NA	eQTL	QTD000376	RHOT2	7.8e-23	0.597362
16-648590-A-G	rs11865670	0.55984	non coding transcript exon	NA	eQTL	QTD000376	RHOT2	7.8e-23	0.597362
16-648590-A-G	rs11865670	0.55984	non coding transcript exon	NA	eQTL	QTD000376	RHOT2	7.8e-23	0.597362
6-32658661-A-T	rs9273367	0.23962	upstream gene	HLA-DQB1-AS1	eQTL	QTD000121	HLA-DQB1-AS1	7.92e-23	-0.628956
6-31464036-A-G	rs3130907	0.087162	splice polypyrimidine tract	HCP5	eQTL	QTD000373	HLA-C	8.16e-23	0.887372
6-31464036-A-G	rs3130907	0.087162	splice polypyrimidine tract	HCP5	eQTL	QTD000373	HLA-C	8.16e-23	0.887372
6-32658661-A-T	rs9273367	0.23962	upstream gene	HLA-DQB1-AS1	eQTL	QTD000344	HLA-DQB2	8.34e-23	-0.628608
12-69261387-A-G	rs7969559	0.71554	intron	CPSF6	eQTL	QTD000339	CPSF6	8.36e-23	-0.793437
12-69261387-A-G	rs7969559	0.71554	intron	CPSF6	eQTL	QTD000339	CPSF6	8.36e-23	-0.793437
6-29874761-C-G	rs2734964	0.22147	intron	NA	eQTL	QTD000213	HLA-A	8.38e-23	0.71888
6-29874761-C-G	rs2734964	0.22147	intron	NA	eQTL	QTD000213	HLA-A	8.38e-23	0.71888
6-30377517-A-G	rs3130370	0.10448	intergenic	NA	eQTL	QTD000288	FLOT1	8.39e-23	-0.665937
6-32052461-A-G	rs369580	0.098526	intron	TNXB	pQTL	QTD000584	C4A	8.58e-23	-0.319922
6-32052461-A-G	rs369580	0.098526	intron	TNXB	pQTL	QTD000584	C4B	8.58e-23	-0.319922
6-31464036-A-G	rs3130907	0.087162	splice polypyrimidine tract	HCP5	eQTL	QTD000217	CCHCR1	8.68e-23	0.839391
6-31464036-A-G	rs3130907	0.087162	splice polypyrimidine tract	HCP5	eQTL	QTD000217	CCHCR1	8.68e-23	0.839391
12-69261387-A-G	rs7969559	0.71554	intron	CPSF6	eQTL	QTD000022	CPSF6	8.91e-23	-0.976224
12-69261387-A-G	rs7969559	0.71554	intron	CPSF6	eQTL	QTD000022	CPSF6	8.91e-23	-0.976224
6-30377517-A-G	rs3130370	0.10448	intergenic	NA	eQTL	QTD000233	FLOT1	8.95e-23	0.82654
16-89635716-C-G	rs449882	0.33012	intron	DPEP1	eQTL	QTD000437	CDK10	8.96e-23	-0.45734
12-69261387-A-G	rs7969559	0.71554	intron	CPSF6	eQTL	QTD000299	CPSF6	9.19e-23	-0.821878
12-69261387-A-G	rs7969559	0.71554	intron	CPSF6	eQTL	QTD000299	CPSF6	9.19e-23	-0.821878
6-32052461-A-G	rs369580	0.098526	intron	TNXB	pQTL	UKBB_pQTL_3k	FAM3B	9.24e-23	-0.0891515
10-98260815-T-G	rs11189526	0.34132	intron	LOXL4	eQTL	QTD000127	ENSG00000230928	9.49e-23	0.726954
6-30887434-T-G	rs1264324	0.069703	intron	DDR1	eQTL	QTD000374	LINC00243	9.64e-23	0.707164
3-49784192-T-C	rs13063621	0.46709	intron	IP6K1	eQTL	QTD000274	RNF123	9.83e-23	-0.592042
6-32658661-A-T	rs9273367	0.23962	upstream gene	HLA-DQB1-AS1	eQTL	QTD000085	HLA-DQB1	1.01e-22	-0.76963
6-30887434-T-G	rs1264324	0.069703	intron	DDR1	eQTL	QTD000282	HLA-C	1.02e-22	0.855293
16-89635716-C-G	rs449882	0.33012	intron	DPEP1	eQTL	QTD000238	CHMP1A	1.04e-22	0.562835
16-89635716-C-G	rs449882	0.33012	intron	DPEP1	eQTL	QTD000249	CDK10	1.04e-22	0.535097
6-31464036-A-G	rs3130907	0.087162	splice polypyrimidine tract	HCP5	eQTL	QTD000282	BAG6	1.04e-22	-0.663495
6-31464036-A-G	rs3130907	0.087162	splice polypyrimidine tract	HCP5	eQTL	QTD000282	BAG6	1.04e-22	-0.663495
6-32658661-A-T	rs9273367	0.23962	upstream gene	HLA-DQB1-AS1	eQTL	QTD000246	HLA-DQB1	1.1e-22	-0.66491
3-49784192-T-C	rs13063621	0.46709	intron	IP6K1	eQTL	QTD000070	UBA7	1.12e-22	-0.668405
6-31464036-A-G	rs3130907	0.087162	splice polypyrimidine tract	HCP5	eQTL	QTD000540	RNF5	1.14e-22	-0.811857
6-31464036-A-G	rs3130907	0.087162	splice polypyrimidine tract	HCP5	eQTL	QTD000540	RNF5	1.14e-22	-0.811857
6-32658661-A-T	rs9273367	0.23962	upstream gene	HLA-DQB1-AS1	eQTL	QTD000357	HLA-DQA1	1.16e-22	-0.48686
6-32658661-A-T	rs9273367	0.23962	upstream gene	HLA-DQB1-AS1	eQTL	QTD000375	HLA-DQA1	1.17e-22	-0.613652
16-648590-A-G	rs11865670	0.55984	non coding transcript exon	NA	eQTL	QTD000286	RHBDL1	1.18e-22	0.464819
16-648590-A-G	rs11865670	0.55984	non coding transcript exon	NA	eQTL	QTD000286	RHBDL1	1.18e-22	0.464819
16-648590-A-G	rs11865670	0.55984	non coding transcript exon	NA	eQTL	QTD000286	RHBDL1	1.18e-22	0.464819
6-32658661-A-T	rs9273367	0.23962	upstream gene	HLA-DQB1-AS1	eQTL	QTD000093	HLA-DQA1	1.21e-22	-0.732841
6-30377517-A-G	rs3130370	0.10448	intergenic	NA	eQTL	QTD000539	ZFP57	1.22e-22	0.974482
6-29874761-C-G	rs2734964	0.22147	intron	NA	pQTL	UKBB_pQTL_3k	IL12B	1.29e-22	0.0790371
6-29874761-C-G	rs2734964	0.22147	intron	NA	pQTL	UKBB_pQTL_3k	IL12B	1.29e-22	0.0790371
6-29874761-C-G	rs2734964	0.22147	intron	NA	eQTL	QTD000286	ZFP57	1.3e-22	0.669532
6-29874761-C-G	rs2734964	0.22147	intron	NA	eQTL	QTD000286	ZFP57	1.3e-22	0.669532
6-30887434-T-G	rs1264324	0.069703	intron	DDR1	eQTL	QTD000304	FLOT1	1.31e-22	1.19877
3-48843038-T-C	rs566117790	0.053904	intron	PRKAR2A	eQTL	QTD000289	LAMB2	1.33e-22	1.08592
6-30377517-A-G	rs3130370	0.10448	intergenic	NA	eQTL	QTD000244	FLOT1	1.34e-22	0.7146
16-648590-A-G	rs11865670	0.55984	non coding transcript exon	NA	eQTL	QTD000172	RHOT2	1.35e-22	0.766089
16-648590-A-G	rs11865670	0.55984	non coding transcript exon	NA	eQTL	QTD000172	RHOT2	1.35e-22	0.766089
16-648590-A-G	rs11865670	0.55984	non coding transcript exon	NA	eQTL	QTD000172	RHOT2	1.35e-22	0.766089
6-29874761-C-G	rs2734964	0.22147	intron	NA	eQTL	QTD000244	HLA-A	1.37e-22	0.706102
6-29874761-C-G	rs2734964	0.22147	intron	NA	eQTL	QTD000244	HLA-A	1.37e-22	0.706102
6-30887434-T-G	rs1264324	0.069703	intron	DDR1	pQTL	FinnGen_SomaScan_2023-03-02	MICA	1.42e-22	0.823255
6-29874761-C-G	rs2734964	0.22147	intron	NA	eQTL	QTD000313	HLA-A	1.45e-22	-0.609743
6-29874761-C-G	rs2734964	0.22147	intron	NA	eQTL	QTD000313	HLA-A	1.45e-22	-0.609743
16-648590-A-G	rs11865670	0.55984	non coding transcript exon	NA	eQTL	QTD000273	PIGQ	1.46e-22	0.626564
16-648590-A-G	rs11865670	0.55984	non coding transcript exon	NA	eQTL	QTD000273	PIGQ	1.46e-22	0.626564
16-648590-A-G	rs11865670	0.55984	non coding transcript exon	NA	eQTL	QTD000273	PIGQ	1.46e-22	0.626564
6-30377517-A-G	rs3130370	0.10448	intergenic	NA	eQTL	QTD000144	FLOT1	1.5e-22	0.628517
6-30887434-T-G	rs1264324	0.069703	intron	DDR1	eQTL	QTD000219	CCHCR1	1.57e-22	1.00009
6-29874761-C-G	rs2734964	0.22147	intron	NA	eQTL	QTD000081	HLA-A	1.58e-22	0.762902
6-29874761-C-G	rs2734964	0.22147	intron	NA	eQTL	QTD000081	HLA-A	1.58e-22	0.762902
6-29874761-C-G	rs2734964	0.22147	intron	NA	eQTL	QTD000376	HLA-A	1.58e-22	-0.750052
6-29874761-C-G	rs2734964	0.22147	intron	NA	eQTL	QTD000376	HLA-A	1.58e-22	-0.750052
6-32658661-A-T	rs9273367	0.23962	upstream gene	HLA-DQB1-AS1	eQTL	QTD000374	HLA-DQA1	1.62e-22	-0.651346
6-31464036-A-G	rs3130907	0.087162	splice polypyrimidine tract	HCP5	pQTL	UKBB_pQTL_3k	CTSC	1.67e-22	0.0959221
6-31464036-A-G	rs3130907	0.087162	splice polypyrimidine tract	HCP5	pQTL	UKBB_pQTL_3k	CTSC	1.67e-22	0.0959221
6-32658661-A-T	rs9273367	0.23962	upstream gene	HLA-DQB1-AS1	eQTL	QTD000535	HLA-DQB1-AS1	1.67e-22	-0.873691
3-48843038-T-C	rs566117790	0.053904	intron	PRKAR2A	pQTL	deCODE_pQTL_2021	TMPRSS11D	1.71e-22	-0.1454
16-89635716-C-G	rs449882	0.33012	intron	DPEP1	eQTL	QTD000243	SPATA33	1.73e-22	-0.538845
6-31464036-A-G	rs3130907	0.087162	splice polypyrimidine tract	HCP5	eQTL	QTD000091	C4B	1.73e-22	1.21815
6-31464036-A-G	rs3130907	0.087162	splice polypyrimidine tract	HCP5	eQTL	QTD000091	C4B	1.73e-22	1.21815
6-30377517-A-G	rs3130370	0.10448	intergenic	NA	pQTL	UKBB_pQTL_3k	SIGLEC6	1.74e-22	0.0945113
6-29874761-C-G	rs2734964	0.22147	intron	NA	eQTL	QTD000317	HCP5B	1.84e-22	0.514303
6-29874761-C-G	rs2734964	0.22147	intron	NA	eQTL	QTD000317	HCP5B	1.84e-22	0.514303
1-227847127-T-C	rs12752947	0.32784	downstream gene	PRSS38	pQTL	UKBB_pQTL_3k	WNT9A	1.85e-22	0.0687925
6-29874761-C-G	rs2734964	0.22147	intron	NA	pQTL	UKBB_pQTL_3k	SIGLEC6	1.87e-22	0.0788081
6-29874761-C-G	rs2734964	0.22147	intron	NA	pQTL	UKBB_pQTL_3k	SIGLEC6	1.87e-22	0.0788081
6-31464036-A-G	rs3130907	0.087162	splice polypyrimidine tract	HCP5	eQTL	QTD000537	HLA-C	1.87e-22	-0.961038
6-31464036-A-G	rs3130907	0.087162	splice polypyrimidine tract	HCP5	eQTL	QTD000537	HLA-C	1.87e-22	-0.961038
16-648590-A-G	rs11865670	0.55984	non coding transcript exon	NA	eQTL	QTD000299	WDR90	1.94e-22	-0.769269
16-648590-A-G	rs11865670	0.55984	non coding transcript exon	NA	eQTL	QTD000299	WDR90	1.94e-22	-0.769269
16-648590-A-G	rs11865670	0.55984	non coding transcript exon	NA	eQTL	QTD000299	WDR90	1.94e-22	-0.769269
22-41855119-T-C	rs67057013	0.12719	intron	SREBF2	eQTL	QTD000144	ACO2	1.94e-22	0.644228
6-32658661-A-T	rs9273367	0.23962	upstream gene	HLA-DQB1-AS1	eQTL	QTD000319	HLA-DQA1	2.1e-22	0.563555
22-41855119-T-C	rs67057013	0.12719	intron	SREBF2	eQTL	QTD000620	SMDT1	2.23e-22	-0.54265
6-32052461-A-G	rs369580	0.098526	intron	TNXB	eQTL	QTD000437	C4B	2.27e-22	0.722773
6-32658661-A-T	rs9273367	0.23962	upstream gene	HLA-DQB1-AS1	pQTL	UKBB_pQTL_3k	DXO	2.36e-22	-0.0781649
16-648590-A-G	rs11865670	0.55984	non coding transcript exon	NA	eQTL	QTD000341	WFIKKN1	2.39e-22	0.553653
16-648590-A-G	rs11865670	0.55984	non coding transcript exon	NA	eQTL	QTD000341	WFIKKN1	2.39e-22	0.553653
16-648590-A-G	rs11865670	0.55984	non coding transcript exon	NA	eQTL	QTD000341	WFIKKN1	2.39e-22	0.553653
6-32052461-A-G	rs369580	0.098526	intron	TNXB	pQTL	deCODE_pQTL_2021	HLA-DQA2	2.39e-22	-0.1137
16-648590-A-G	rs11865670	0.55984	non coding transcript exon	NA	eQTL	QTD000087	WDR90	2.46e-22	-0.70395
16-648590-A-G	rs11865670	0.55984	non coding transcript exon	NA	eQTL	QTD000087	WDR90	2.46e-22	-0.70395
16-648590-A-G	rs11865670	0.55984	non coding transcript exon	NA	eQTL	QTD000087	WDR90	2.46e-22	-0.70395
6-31464036-A-G	rs3130907	0.087162	splice polypyrimidine tract	HCP5	pQTL	UKBB_pQTL_3k	WFIKKN1	2.54e-22	-0.0956179
6-31464036-A-G	rs3130907	0.087162	splice polypyrimidine tract	HCP5	pQTL	UKBB_pQTL_3k	WFIKKN1	2.54e-22	-0.0956179
6-32658661-A-T	rs9273367	0.23962	upstream gene	HLA-DQB1-AS1	eQTL	QTD000665	HLA-DQA2	2.55e-22	0.757096
10-98260815-T-G	rs11189526	0.34132	intron	LOXL4	eQTL	QTD000347	ENSG00000230928	2.62e-22	1.05916
6-30887434-T-G	rs1264324	0.069703	intron	DDR1	eQTL	QTD000032	FLOT1	2.63e-22	1.32958
6-29874761-C-G	rs2734964	0.22147	intron	NA	eQTL	QTD000364	HLA-A	2.7e-22	0.846596
6-29874761-C-G	rs2734964	0.22147	intron	NA	eQTL	QTD000364	HLA-A	2.7e-22	0.846596
6-30377517-A-G	rs3130370	0.10448	intergenic	NA	pQTL	UKBB_pQTL_3k	DDR1	2.71e-22	-0.0939227
6-31464036-A-G	rs3130907	0.087162	splice polypyrimidine tract	HCP5	pQTL	UKBB_pQTL_3k	CXCL9	2.72e-22	0.0951585
6-31464036-A-G	rs3130907	0.087162	splice polypyrimidine tract	HCP5	pQTL	UKBB_pQTL_3k	CXCL9	2.72e-22	0.0951585
6-31464036-A-G	rs3130907	0.087162	splice polypyrimidine tract	HCP5	eQTL	QTD000238	C4A	2.72e-22	-0.697578
6-31464036-A-G	rs3130907	0.087162	splice polypyrimidine tract	HCP5	eQTL	QTD000238	C4A	2.72e-22	-0.697578
6-29874761-C-G	rs2734964	0.22147	intron	NA	eQTL	QTD000116	ZFP57	2.74e-22	0.636528
6-29874761-C-G	rs2734964	0.22147	intron	NA	eQTL	QTD000116	ZFP57	2.74e-22	0.636528
6-30887434-T-G	rs1264324	0.069703	intron	DDR1	pQTL	FinnGen_SomaScan_2023-03-02	RACGAP1	2.76e-22	0.817873
6-31464036-A-G	rs3130907	0.087162	splice polypyrimidine tract	HCP5	eQTL	QTD000075	HLA-C	2.83e-22	0.927876
6-31464036-A-G	rs3130907	0.087162	splice polypyrimidine tract	HCP5	eQTL	QTD000075	HLA-C	2.83e-22	0.927876
6-31464036-A-G	rs3130907	0.087162	splice polypyrimidine tract	HCP5	eQTL	QTD000314	CCHCR1	2.85e-22	-0.799927
6-31464036-A-G	rs3130907	0.087162	splice polypyrimidine tract	HCP5	eQTL	QTD000314	CCHCR1	2.85e-22	-0.799927
6-32658661-A-T	rs9273367	0.23962	upstream gene	HLA-DQB1-AS1	pQTL	UKBB_pQTL_3k	LTB	2.86e-22	0.0781893
6-30887434-T-G	rs1264324	0.069703	intron	DDR1	pQTL	FinnGen_SomaScan_2023-03-02	MICB	2.88e-22	-0.817524
6-30377517-A-G	rs3130370	0.10448	intergenic	NA	eQTL	QTD000547	FLOT1	2.9e-22	0.669844
6-32658661-A-T	rs9273367	0.23962	upstream gene	HLA-DQB1-AS1	eQTL	QTD000664	HLA-DRB6	2.91e-22	0.776579
3-49784192-T-C	rs13063621	0.46709	intron	IP6K1	eQTL	QTD000024	RBM6	2.94e-22	-0.830613
6-31464036-A-G	rs3130907	0.087162	splice polypyrimidine tract	HCP5	eQTL	QTD000243	C4A	3.07e-22	-0.681943
6-31464036-A-G	rs3130907	0.087162	splice polypyrimidine tract	HCP5	eQTL	QTD000243	C4A	3.07e-22	-0.681943
6-32052461-A-G	rs369580	0.098526	intron	TNXB	pQTL	UKBB_pQTL_3k	TGFBR2	3.11e-22	0.0877314
6-30887434-T-G	rs1264324	0.069703	intron	DDR1	pQTL	UKBB_pQTL_3k	CCL19	3.24e-22	-0.0923071
6-32052461-A-G	rs369580	0.098526	intron	TNXB	eQTL	QTD000052	C4B	3.38e-22	0.661792
6-32658661-A-T	rs9273367	0.23962	upstream gene	HLA-DQB1-AS1	eQTL	QTD000357	HLA-DRB1	3.44e-22	-0.416579
6-32052461-A-G	rs369580	0.098526	intron	TNXB	pQTL	UKBB_pQTL_3k	TNFSF13B	3.47e-22	-0.0874197
6-31464036-A-G	rs3130907	0.087162	splice polypyrimidine tract	HCP5	eQTL	QTD000536	HLA-C	3.48e-22	-0.952531
6-31464036-A-G	rs3130907	0.087162	splice polypyrimidine tract	HCP5	eQTL	QTD000536	HLA-C	3.48e-22	-0.952531
6-30887434-T-G	rs1264324	0.069703	intron	DDR1	eQTL	QTD000078	FLOT1	3.56e-22	0.765101
16-89635716-C-G	rs449882	0.33012	intron	DPEP1	eQTL	QTD000273	CDK10	3.61e-22	-0.49064
16-648590-A-G	rs11865670	0.55984	non coding transcript exon	NA	eQTL	QTD000329	RHOT2	3.7e-22	0.753804
16-648590-A-G	rs11865670	0.55984	non coding transcript exon	NA	eQTL	QTD000329	RHOT2	3.7e-22	0.753804
16-648590-A-G	rs11865670	0.55984	non coding transcript exon	NA	eQTL	QTD000329	RHOT2	3.7e-22	0.753804
6-30887434-T-G	rs1264324	0.069703	intron	DDR1	pQTL	UKBB_pQTL_3k	PLA2G15	3.79e-22	0.0923307
6-32658661-A-T	rs9273367	0.23962	upstream gene	HLA-DQB1-AS1	pQTL	deCODE_pQTL_2021	IL20RB	3.79e-22	0.0862
22-38176519-C-G	rs133015	0.44149	intron	PLA2G6	eQTL	QTD000124	MAFF	3.8e-22	0.507347
22-38176519-C-G	rs133015	0.44149	intron	PLA2G6	eQTL	QTD000124	MAFF	3.8e-22	0.507347
16-89635716-C-G	rs449882	0.33012	intron	DPEP1	eQTL	QTD000064	CHMP1A	3.98e-22	-0.957704
3-49784192-T-C	rs13063621	0.46709	intron	IP6K1	eQTL	QTD000339	RNF123	4.08e-22	-0.6932
6-31464036-A-G	rs3130907	0.087162	splice polypyrimidine tract	HCP5	eQTL	QTD000214	FLOT1	4.11e-22	0.729037
6-31464036-A-G	rs3130907	0.087162	splice polypyrimidine tract	HCP5	eQTL	QTD000214	FLOT1	4.11e-22	0.729037
15-99952136-T-C	rs2581357	0.47867	intergenic	NA	eQTL	QTD000434	ENSG00000254744	4.16e-22	-0.552
22-38176519-C-G	rs133015	0.44149	intron	PLA2G6	eQTL	QTD000122	MAFF	4.21e-22	0.521493
22-38176519-C-G	rs133015	0.44149	intron	PLA2G6	eQTL	QTD000122	MAFF	4.21e-22	0.521493
6-32052461-A-G	rs369580	0.098526	intron	TNXB	pQTL	FinnGen_SomaScan_2023-03-02	MICB	4.45e-22	-0.683609
6-32052461-A-G	rs369580	0.098526	intron	TNXB	eQTL	QTD000437	C4B	4.48e-22	0.709395
6-30887434-T-G	rs1264324	0.069703	intron	DDR1	eQTL	QTD000364	HLA-A	4.5e-22	0.886446
6-31464036-A-G	rs3130907	0.087162	splice polypyrimidine tract	HCP5	eQTL	QTD000364	CCHCR1	4.58e-22	-0.950221
6-31464036-A-G	rs3130907	0.087162	splice polypyrimidine tract	HCP5	eQTL	QTD000364	CCHCR1	4.58e-22	-0.950221
16-648590-A-G	rs11865670	0.55984	non coding transcript exon	NA	eQTL	QTD000535	RHOT2	4.6e-22	0.480281
16-648590-A-G	rs11865670	0.55984	non coding transcript exon	NA	eQTL	QTD000535	RHOT2	4.6e-22	0.480281
16-648590-A-G	rs11865670	0.55984	non coding transcript exon	NA	eQTL	QTD000535	RHOT2	4.6e-22	0.480281
16-89635716-C-G	rs449882	0.33012	intron	DPEP1	eQTL	QTD000253	CHMP1A	4.6e-22	0.572012
6-30377517-A-G	rs3130370	0.10448	intergenic	NA	pQTL	UKBB_pQTL_3k	SLAMF7	4.65e-22	-0.0939964
6-32658661-A-T	rs9273367	0.23962	upstream gene	HLA-DQB1-AS1	eQTL	QTD000302	HLA-DQB1-AS1	4.71e-22	-0.914442
12-69261387-A-G	rs7969559	0.71554	intron	CPSF6	eQTL	QTD000287	CPSF6	4.72e-22	-0.515889
12-69261387-A-G	rs7969559	0.71554	intron	CPSF6	eQTL	QTD000287	CPSF6	4.72e-22	-0.515889
6-29874761-C-G	rs2734964	0.22147	intron	NA	eQTL	QTD000244	HLA-F	4.74e-22	0.630629
6-29874761-C-G	rs2734964	0.22147	intron	NA	eQTL	QTD000244	HLA-F	4.74e-22	0.630629
3-49784192-T-C	rs13063621	0.46709	intron	IP6K1	eQTL	QTD000289	RNF123	4.78e-22	-0.547966
6-30377517-A-G	rs3130370	0.10448	intergenic	NA	eQTL	QTD000214	FLOT1	5.06e-22	0.753823
16-89635716-C-G	rs449882	0.33012	intron	DPEP1	eQTL	QTD000133	CDK10	5.12e-22	0.682379
6-32658661-A-T	rs9273367	0.23962	upstream gene	HLA-DQB1-AS1	eQTL	QTD000373	HLA-DQA1	5.23e-22	-0.644286
6-29874761-C-G	rs2734964	0.22147	intron	NA	eQTL	QTD000357	HLA-F	5.26e-22	0.515128
6-29874761-C-G	rs2734964	0.22147	intron	NA	eQTL	QTD000357	HLA-F	5.26e-22	0.515128
6-32658661-A-T	rs9273367	0.23962	upstream gene	HLA-DQB1-AS1	eQTL	QTD000092	HLA-DQB2	5.29e-22	-0.791897
16-648590-A-G	rs11865670	0.55984	non coding transcript exon	NA	eQTL	QTD000293	WDR90	5.44e-22	0.962907
16-648590-A-G	rs11865670	0.55984	non coding transcript exon	NA	eQTL	QTD000293	WDR90	5.44e-22	0.962907
16-648590-A-G	rs11865670	0.55984	non coding transcript exon	NA	eQTL	QTD000293	WDR90	5.44e-22	0.962907
6-32052461-A-G	rs369580	0.098526	intron	TNXB	pQTL	deCODE_pQTL_2021	EMC4	5.44e-22	0.119
6-31464036-A-G	rs3130907	0.087162	splice polypyrimidine tract	HCP5	eQTL	QTD000144	CCHCR1	5.47e-22	-0.917283
6-31464036-A-G	rs3130907	0.087162	splice polypyrimidine tract	HCP5	eQTL	QTD000144	CCHCR1	5.47e-22	-0.917283
6-32658661-A-T	rs9273367	0.23962	upstream gene	HLA-DQB1-AS1	eQTL	QTD000118	HLA-DQB1	5.48e-22	0.617154
6-32658661-A-T	rs9273367	0.23962	upstream gene	HLA-DQB1-AS1	eQTL	QTD000314	HLA-DQB2	5.51e-22	0.622046
6-30887434-T-G	rs1264324	0.069703	intron	DDR1	eQTL	QTD000087	CCHCR1	5.6e-22	-1.25521
6-31464036-A-G	rs3130907	0.087162	splice polypyrimidine tract	HCP5	eQTL	QTD000121	HLA-C	5.62e-22	0.787682
6-31464036-A-G	rs3130907	0.087162	splice polypyrimidine tract	HCP5	eQTL	QTD000121	HLA-C	5.62e-22	0.787682
16-89635716-C-G	rs449882	0.33012	intron	DPEP1	eQTL	QTD000024	CHMP1A	5.64e-22	-0.909242
12-69261387-A-G	rs7969559	0.71554	intron	CPSF6	eQTL	QTD000580	CPSF6	5.71e-22	-0.776328
12-69261387-A-G	rs7969559	0.71554	intron	CPSF6	eQTL	QTD000580	CPSF6	5.71e-22	-0.776328
6-31464036-A-G	rs3130907	0.087162	splice polypyrimidine tract	HCP5	eQTL	QTD000547	HLA-C	5.72e-22	0.840941
6-31464036-A-G	rs3130907	0.087162	splice polypyrimidine tract	HCP5	eQTL	QTD000547	HLA-C	5.72e-22	0.840941
16-648590-A-G	rs11865670	0.55984	non coding transcript exon	NA	eQTL	QTD000093	PIGQ	5.84e-22	-0.627956
16-648590-A-G	rs11865670	0.55984	non coding transcript exon	NA	eQTL	QTD000093	PIGQ	5.84e-22	-0.627956
16-648590-A-G	rs11865670	0.55984	non coding transcript exon	NA	eQTL	QTD000093	PIGQ	5.84e-22	-0.627956
6-29874761-C-G	rs2734964	0.22147	intron	NA	eQTL	QTD000546	HLA-A	5.96e-22	-0.712574
6-29874761-C-G	rs2734964	0.22147	intron	NA	eQTL	QTD000546	HLA-A	5.96e-22	-0.712574
6-33184610-A-G	rs114128868	0.1418	non coding transcript exon	COL11A2	eQTL	QTD000112	HLA-DPA1	6.17e-22	0.818061
6-29874761-C-G	rs2734964	0.22147	intron	NA	eQTL	QTD000244	HLA-F	6.22e-22	0.644597
6-29874761-C-G	rs2734964	0.22147	intron	NA	eQTL	QTD000244	HLA-F	6.22e-22	0.644597
6-29874761-C-G	rs2734964	0.22147	intron	NA	eQTL	QTD000212	HCP5B	6.58e-22	0.656338
6-29874761-C-G	rs2734964	0.22147	intron	NA	eQTL	QTD000212	HCP5B	6.58e-22	0.656338
10-98260815-T-G	rs11189526	0.34132	intron	LOXL4	eQTL	QTD000277	ENSG00000230928	6.61e-22	0.903744
6-30377517-A-G	rs3130370	0.10448	intergenic	NA	eQTL	QTD000194	FLOT1	6.68e-22	1.23653
6-32052461-A-G	rs369580	0.098526	intron	TNXB	pQTL	UKBB_pQTL_3k	EPHA2	6.72e-22	0.0888785
6-29874761-C-G	rs2734964	0.22147	intron	NA	pQTL	UKBB_pQTL_3k	CD302	6.86e-22	0.0781991
6-29874761-C-G	rs2734964	0.22147	intron	NA	pQTL	UKBB_pQTL_3k	CD302	6.86e-22	0.0781991
6-32658661-A-T	rs9273367	0.23962	upstream gene	HLA-DQB1-AS1	eQTL	QTD000540	HLA-DQA1	6.89e-22	-0.856115
3-49784192-T-C	rs13063621	0.46709	intron	IP6K1	eQTL	QTD000314	RNF123	6.9e-22	-0.568842
6-32658661-A-T	rs9273367	0.23962	upstream gene	HLA-DQB1-AS1	eQTL	QTD000144	HLA-DQB2	6.91e-22	0.587827
22-38176519-C-G	rs133015	0.44149	intron	PLA2G6	eQTL	QTD000134	MAFF	6.93e-22	-0.657968
22-38176519-C-G	rs133015	0.44149	intron	PLA2G6	eQTL	QTD000134	MAFF	6.93e-22	-0.657968
6-31464036-A-G	rs3130907	0.087162	splice polypyrimidine tract	HCP5	eQTL	QTD000539	HLA-C	6.94e-22	0.902718
6-31464036-A-G	rs3130907	0.087162	splice polypyrimidine tract	HCP5	eQTL	QTD000539	HLA-C	6.94e-22	0.902718
6-31464036-A-G	rs3130907	0.087162	splice polypyrimidine tract	HCP5	pQTL	UKBB_pQTL_3k	AMBP	7.12e-22	-0.0939165
6-31464036-A-G	rs3130907	0.087162	splice polypyrimidine tract	HCP5	pQTL	UKBB_pQTL_3k	AMBP	7.12e-22	-0.0939165
6-32658661-A-T	rs9273367	0.23962	upstream gene	HLA-DQB1-AS1	eQTL	QTD000257	HLA-DQB1-AS1	7.2e-22	-0.599455
6-30377517-A-G	rs3130370	0.10448	intergenic	NA	eQTL	QTD000542	FLOT1	7.34e-22	0.784395
22-41855119-T-C	rs67057013	0.12719	intron	SREBF2	eQTL	QTD000249	ACO2	7.47e-22	0.493139
6-32658661-A-T	rs9273367	0.23962	upstream gene	HLA-DQB1-AS1	eQTL	QTD000093	HLA-DQB2	7.67e-22	-0.773828
16-648590-A-G	rs11865670	0.55984	non coding transcript exon	NA	eQTL	QTD000123	PIGQ	7.78e-22	0.629388
16-648590-A-G	rs11865670	0.55984	non coding transcript exon	NA	eQTL	QTD000123	PIGQ	7.78e-22	0.629388
16-648590-A-G	rs11865670	0.55984	non coding transcript exon	NA	eQTL	QTD000123	PIGQ	7.78e-22	0.629388
22-41855119-T-C	rs67057013	0.12719	intron	SREBF2	eQTL	QTD000144	ACO2	8.24e-22	0.565137
3-49784192-T-C	rs13063621	0.46709	intron	IP6K1	eQTL	QTD000031	UBA7	8.24e-22	-0.691901
16-648590-A-G	rs11865670	0.55984	non coding transcript exon	NA	eQTL	QTD000169	WDR90	8.36e-22	-0.810171
16-648590-A-G	rs11865670	0.55984	non coding transcript exon	NA	eQTL	QTD000169	WDR90	8.36e-22	-0.810171
16-648590-A-G	rs11865670	0.55984	non coding transcript exon	NA	eQTL	QTD000169	WDR90	8.36e-22	-0.810171
16-89635716-C-G	rs449882	0.33012	intron	DPEP1	eQTL	QTD000364	CHMP1A	9.25e-22	-0.651666
22-38176519-C-G	rs133015	0.44149	intron	PLA2G6	eQTL	QTD000144	MAFF	9.38e-22	0.522925
22-38176519-C-G	rs133015	0.44149	intron	PLA2G6	eQTL	QTD000144	MAFF	9.38e-22	0.522925
16-648590-A-G	rs11865670	0.55984	non coding transcript exon	NA	eQTL	QTD000122	WDR90	9.57e-22	-0.558653
16-648590-A-G	rs11865670	0.55984	non coding transcript exon	NA	eQTL	QTD000122	WDR90	9.57e-22	-0.558653
16-648590-A-G	rs11865670	0.55984	non coding transcript exon	NA	eQTL	QTD000122	WDR90	9.57e-22	-0.558653
6-32658661-A-T	rs9273367	0.23962	upstream gene	HLA-DQB1-AS1	eQTL	QTD000211	HLA-DQB1-AS1	9.82e-22	-0.662564
6-30377517-A-G	rs3130370	0.10448	intergenic	NA	eQTL	QTD000243	FLOT1	9.9e-22	0.690469
6-31464036-A-G	rs3130907	0.087162	splice polypyrimidine tract	HCP5	eQTL	QTD000286	HLA-C	1e-21	0.944424
6-31464036-A-G	rs3130907	0.087162	splice polypyrimidine tract	HCP5	eQTL	QTD000286	HLA-C	1e-21	0.944424
22-41855119-T-C	rs67057013	0.12719	intron	SREBF2	eQTL	QTD000075	CENPM	1.01e-21	0.748808
3-49784192-T-C	rs13063621	0.46709	intron	IP6K1	eQTL	QTD000359	RNF123	1.01e-21	-0.498494
6-30887434-T-G	rs1264324	0.069703	intron	DDR1	eQTL	QTD000376	HLA-A	1.01e-21	0.598533
6-30887434-T-G	rs1264324	0.069703	intron	DDR1	eQTL	QTD000132	FLOT1	1.03e-21	0.96789
6-29874761-C-G	rs2734964	0.22147	intron	NA	eQTL	QTD000252	ZFP57	1.05e-21	0.711092
6-29874761-C-G	rs2734964	0.22147	intron	NA	eQTL	QTD000252	ZFP57	1.05e-21	0.711092
6-30887434-T-G	rs1264324	0.069703	intron	DDR1	eQTL	QTD000435	HLA-A	1.06e-21	-0.679347
6-30377517-A-G	rs3130370	0.10448	intergenic	NA	pQTL	UKBB_pQTL_3k	LTA	1.08e-21	0.093209
6-32658661-A-T	rs9273367	0.23962	upstream gene	HLA-DQB1-AS1	eQTL	QTD000664	HLA-DRB1	1.1e-21	-0.701892
6-32052461-A-G	rs369580	0.098526	intron	TNXB	eQTL	QTD000540	RNF5	1.11e-21	-0.699551
16-89635716-C-G	rs449882	0.33012	intron	DPEP1	eQTL	QTD000339	CHMP1A	1.12e-21	0.720011
6-29874761-C-G	rs2734964	0.22147	intron	NA	eQTL	QTD000319	HLA-A	1.15e-21	-0.536385
6-29874761-C-G	rs2734964	0.22147	intron	NA	eQTL	QTD000319	HLA-A	1.15e-21	-0.536385
16-648590-A-G	rs11865670	0.55984	non coding transcript exon	NA	eQTL	QTD000242	WDR90	1.16e-21	-0.544312
16-648590-A-G	rs11865670	0.55984	non coding transcript exon	NA	eQTL	QTD000242	WDR90	1.16e-21	-0.544312
16-648590-A-G	rs11865670	0.55984	non coding transcript exon	NA	eQTL	QTD000242	WDR90	1.16e-21	-0.544312
3-48843038-T-C	rs566117790	0.053904	intron	PRKAR2A	eQTL	QTD000343	LAMB2	1.21e-21	0.754542
16-89635716-C-G	rs449882	0.33012	intron	DPEP1	eQTL	QTD000119	CDK10	1.22e-21	0.553764
16-89635716-C-G	rs449882	0.33012	intron	DPEP1	eQTL	QTD000271	CDK10	1.25e-21	0.352375
6-32052461-A-G	rs369580	0.098526	intron	TNXB	pQTL	UKBB_pQTL_3k	IL12B	1.27e-21	0.0861907
6-31464036-A-G	rs3130907	0.087162	splice polypyrimidine tract	HCP5	eQTL	QTD000144	FLOT1	1.28e-21	0.682319
6-31464036-A-G	rs3130907	0.087162	splice polypyrimidine tract	HCP5	eQTL	QTD000144	FLOT1	1.28e-21	0.682319
6-32658661-A-T	rs9273367	0.23962	upstream gene	HLA-DQB1-AS1	eQTL	QTD000282	HLA-DQA2	1.3e-21	0.534322
6-31464036-A-G	rs3130907	0.087162	splice polypyrimidine tract	HCP5	pQTL	UKBB_pQTL_3k	DDR1	1.34e-21	-0.0930453
6-31464036-A-G	rs3130907	0.087162	splice polypyrimidine tract	HCP5	pQTL	UKBB_pQTL_3k	DDR1	1.34e-21	-0.0930453
6-29874761-C-G	rs2734964	0.22147	intron	NA	eQTL	QTD000542	HLA-F	1.36e-21	-0.674348
6-29874761-C-G	rs2734964	0.22147	intron	NA	eQTL	QTD000542	HLA-F	1.36e-21	-0.674348
6-31464036-A-G	rs3130907	0.087162	splice polypyrimidine tract	HCP5	eQTL	QTD000319	CCHCR1	1.38e-21	-0.815044
6-31464036-A-G	rs3130907	0.087162	splice polypyrimidine tract	HCP5	eQTL	QTD000319	CCHCR1	1.38e-21	-0.815044
6-32658661-A-T	rs9273367	0.23962	upstream gene	HLA-DQB1-AS1	eQTL	QTD000609	HLA-DQB1	1.39e-21	-0.451189
16-89635716-C-G	rs449882	0.33012	intron	DPEP1	eQTL	QTD000237	SPATA33	1.41e-21	0.562383
6-29874761-C-G	rs2734964	0.22147	intron	NA	eQTL	QTD000246	HCP5B	1.44e-21	0.66828
6-29874761-C-G	rs2734964	0.22147	intron	NA	eQTL	QTD000246	HCP5B	1.44e-21	0.66828
6-32658661-A-T	rs9273367	0.23962	upstream gene	HLA-DQB1-AS1	eQTL	QTD000431	HLA-DQB1	1.44e-21	1.02842
16-89635716-C-G	rs449882	0.33012	intron	DPEP1	eQTL	QTD000128	CHMP1A	1.45e-21	0.802785
16-89635716-C-G	rs449882	0.33012	intron	DPEP1	eQTL	QTD000059	CHMP1A	1.45e-21	1.03354
6-31464036-A-G	rs3130907	0.087162	splice polypyrimidine tract	HCP5	eQTL	QTD000318	C4B	1.45e-21	0.898331
6-31464036-A-G	rs3130907	0.087162	splice polypyrimidine tract	HCP5	eQTL	QTD000318	C4B	1.45e-21	0.898331
6-32658661-A-T	rs9273367	0.23962	upstream gene	HLA-DQB1-AS1	eQTL	QTD000236	HLA-DQB1-AS1	1.47e-21	-0.684709
6-30887434-T-G	rs1264324	0.069703	intron	DDR1	eQTL	QTD000133	FLOT1	1.5e-21	0.871562
6-30377517-A-G	rs3130370	0.10448	intergenic	NA	pQTL	deCODE_pQTL_2021	JPH4	1.53e-21	0.1445
3-49784192-T-C	rs13063621	0.46709	intron	IP6K1	eQTL	QTD000286	RNF123	1.55e-21	0.464506
16-648590-A-G	rs11865670	0.55984	non coding transcript exon	NA	eQTL	QTD000054	WDR90	1.61e-21	-0.609429
16-648590-A-G	rs11865670	0.55984	non coding transcript exon	NA	eQTL	QTD000054	WDR90	1.61e-21	-0.609429
16-648590-A-G	rs11865670	0.55984	non coding transcript exon	NA	eQTL	QTD000054	WDR90	1.61e-21	-0.609429
6-31464036-A-G	rs3130907	0.087162	splice polypyrimidine tract	HCP5	eQTL	QTD000113	FLOT1	1.62e-21	0.927858
6-31464036-A-G	rs3130907	0.087162	splice polypyrimidine tract	HCP5	eQTL	QTD000113	FLOT1	1.62e-21	0.927858
3-49784192-T-C	rs13063621	0.46709	intron	IP6K1	eQTL	QTD000031	RBM6	1.63e-21	-0.764012
6-30887434-T-G	rs1264324	0.069703	intron	DDR1	pQTL	UKBB_pQTL_3k	TGM2	1.63e-21	-0.0912679
6-32658661-A-T	rs9273367	0.23962	upstream gene	HLA-DQB1-AS1	eQTL	QTD000312	HLA-DQA1	1.65e-21	-0.535505
6-32658661-A-T	rs9273367	0.23962	upstream gene	HLA-DQB1-AS1	eQTL	QTD000613	HLA-DQB1	1.7e-21	-0.399711
6-30887434-T-G	rs1264324	0.069703	intron	DDR1	eQTL	QTD000282	FLOT1	1.72e-21	0.719095
6-32658661-A-T	rs9273367	0.23962	upstream gene	HLA-DQB1-AS1	eQTL	QTD000281	HLA-DRB1	1.77e-21	-0.478746
6-32658661-A-T	rs9273367	0.23962	upstream gene	HLA-DQB1-AS1	eQTL	QTD000144	HLA-DQB1	1.81e-21	0.580783
6-29874761-C-G	rs2734964	0.22147	intron	NA	eQTL	QTD000217	ZFP57	1.88e-21	0.6419
6-29874761-C-G	rs2734964	0.22147	intron	NA	eQTL	QTD000217	ZFP57	1.88e-21	0.6419
6-29874761-C-G	rs2734964	0.22147	intron	NA	eQTL	QTD000253	HLA-A	1.88e-21	0.724554
6-29874761-C-G	rs2734964	0.22147	intron	NA	eQTL	QTD000253	HLA-A	1.88e-21	0.724554
6-31464036-A-G	rs3130907	0.087162	splice polypyrimidine tract	HCP5	eQTL	QTD000234	FLOT1	1.89e-21	0.744739
6-31464036-A-G	rs3130907	0.087162	splice polypyrimidine tract	HCP5	eQTL	QTD000234	FLOT1	1.89e-21	0.744739
10-98260815-T-G	rs11189526	0.34132	intron	LOXL4	eQTL	QTD000137	ENSG00000230928	1.9e-21	0.768604
6-31464036-A-G	rs3130907	0.087162	splice polypyrimidine tract	HCP5	eQTL	QTD000546	HLA-C	1.91e-21	0.835089
6-31464036-A-G	rs3130907	0.087162	splice polypyrimidine tract	HCP5	eQTL	QTD000546	HLA-C	1.91e-21	0.835089
6-30887434-T-G	rs1264324	0.069703	intron	DDR1	eQTL	QTD000373	HLA-C	1.96e-21	0.897289
6-29874761-C-G	rs2734964	0.22147	intron	NA	eQTL	QTD000289	HLA-F	1.97e-21	0.665209
6-29874761-C-G	rs2734964	0.22147	intron	NA	eQTL	QTD000289	HLA-F	1.97e-21	0.665209
6-32658661-A-T	rs9273367	0.23962	upstream gene	HLA-DQB1-AS1	pQTL	UKBB_pQTL_3k	CBLIF	2.03e-21	-0.0715186
6-30887434-T-G	rs1264324	0.069703	intron	DDR1	eQTL	QTD000334	FLOT1	2.04e-21	0.918575
6-32658661-A-T	rs9273367	0.23962	upstream gene	HLA-DQB1-AS1	eQTL	QTD000539	HLA-DQA1	2.05e-21	-0.85448
16-648590-A-G	rs11865670	0.55984	non coding transcript exon	NA	eQTL	QTD000436	RHOT2	2.14e-21	0.56509
16-648590-A-G	rs11865670	0.55984	non coding transcript exon	NA	eQTL	QTD000436	RHOT2	2.14e-21	0.56509
16-648590-A-G	rs11865670	0.55984	non coding transcript exon	NA	eQTL	QTD000436	RHOT2	2.14e-21	0.56509
16-89635716-C-G	rs449882	0.33012	intron	DPEP1	eQTL	QTD000092	ZNF276	2.44e-21	-0.594692
6-32658661-A-T	rs9273367	0.23962	upstream gene	HLA-DQB1-AS1	eQTL	QTD000680	HLA-DQA2	2.44e-21	0.761794
6-32658661-A-T	rs9273367	0.23962	upstream gene	HLA-DQB1-AS1	eQTL	QTD000665	HLA-DRB6	2.58e-21	0.748388
6-29874761-C-G	rs2734964	0.22147	intron	NA	eQTL	QTD000214	HLA-A	2.65e-21	0.752161
6-29874761-C-G	rs2734964	0.22147	intron	NA	eQTL	QTD000214	HLA-A	2.65e-21	0.752161
6-32658661-A-T	rs9273367	0.23962	upstream gene	HLA-DQB1-AS1	eQTL	QTD000113	HLA-DQA1	2.69e-21	-0.68561
16-89635716-C-G	rs449882	0.33012	intron	DPEP1	eQTL	QTD000344	CHMP1A	2.79e-21	0.444142
6-30887434-T-G	rs1264324	0.069703	intron	DDR1	eQTL	QTD000364	CCHCR1	2.81e-21	-0.880988
6-32658661-A-T	rs9273367	0.23962	upstream gene	HLA-DQB1-AS1	eQTL	QTD000119	HLA-DQA1	2.82e-21	-0.571158
6-30887434-T-G	rs1264324	0.069703	intron	DDR1	eQTL	QTD000244	CCHCR1	2.83e-21	-0.926093
16-89635716-C-G	rs449882	0.33012	intron	DPEP1	eQTL	QTD000129	CDK10	2.84e-21	0.577032
6-31464036-A-G	rs3130907	0.087162	splice polypyrimidine tract	HCP5	eQTL	QTD000124	CCHCR1	2.86e-21	-0.933884
6-31464036-A-G	rs3130907	0.087162	splice polypyrimidine tract	HCP5	eQTL	QTD000124	CCHCR1	2.86e-21	-0.933884
6-30377517-A-G	rs3130370	0.10448	intergenic	NA	eQTL	QTD000237	FLOT1	2.87e-21	0.742975
6-32658661-A-T	rs9273367	0.23962	upstream gene	HLA-DQB1-AS1	eQTL	QTD000090	HLA-DQA1	2.87e-21	-0.635377
6-29874761-C-G	rs2734964	0.22147	intron	NA	eQTL	QTD000312	ZFP57	2.94e-21	0.593688
6-29874761-C-G	rs2734964	0.22147	intron	NA	eQTL	QTD000312	ZFP57	2.94e-21	0.593688
6-31464036-A-G	rs3130907	0.087162	splice polypyrimidine tract	HCP5	pQTL	UKBB_pQTL_3k	ZNRD2	3.03e-21	-0.0995139
6-31464036-A-G	rs3130907	0.087162	splice polypyrimidine tract	HCP5	pQTL	UKBB_pQTL_3k	ZNRD2	3.03e-21	-0.0995139
6-29874761-C-G	rs2734964	0.22147	intron	NA	eQTL	QTD000537	HLA-A	3.06e-21	-0.686323
6-29874761-C-G	rs2734964	0.22147	intron	NA	eQTL	QTD000537	HLA-A	3.06e-21	-0.686323
3-49784192-T-C	rs13063621	0.46709	intron	IP6K1	eQTL	QTD000336	CDHR4	3.16e-21	0.485662
6-31464036-A-G	rs3130907	0.087162	splice polypyrimidine tract	HCP5	eQTL	QTD000545	HLA-C	3.16e-21	1.01438
6-31464036-A-G	rs3130907	0.087162	splice polypyrimidine tract	HCP5	eQTL	QTD000545	HLA-C	3.16e-21	1.01438
6-32658661-A-T	rs9273367	0.23962	upstream gene	HLA-DQB1-AS1	eQTL	QTD000297	HLA-DQB1-AS1	3.28e-21	-0.75382
16-648590-A-G	rs11865670	0.55984	non coding transcript exon	NA	eQTL	QTD000253	WDR90	3.34e-21	0.674875
16-648590-A-G	rs11865670	0.55984	non coding transcript exon	NA	eQTL	QTD000253	WDR90	3.34e-21	0.674875
16-648590-A-G	rs11865670	0.55984	non coding transcript exon	NA	eQTL	QTD000253	WDR90	3.34e-21	0.674875
6-30887434-T-G	rs1264324	0.069703	intron	DDR1	eQTL	QTD000329	FLOT1	3.34e-21	0.958093
6-31464036-A-G	rs3130907	0.087162	splice polypyrimidine tract	HCP5	eQTL	QTD000142	FLOT1	3.37e-21	0.664737
6-31464036-A-G	rs3130907	0.087162	splice polypyrimidine tract	HCP5	eQTL	QTD000142	FLOT1	3.37e-21	0.664737
6-32658661-A-T	rs9273367	0.23962	upstream gene	HLA-DQB1-AS1	eQTL	QTD000359	HLA-DQB1	3.4e-21	0.549636
16-648590-A-G	rs11865670	0.55984	non coding transcript exon	NA	eQTL	QTD000234	RHOT2	3.46e-21	0.619423
16-648590-A-G	rs11865670	0.55984	non coding transcript exon	NA	eQTL	QTD000234	RHOT2	3.46e-21	0.619423
16-648590-A-G	rs11865670	0.55984	non coding transcript exon	NA	eQTL	QTD000234	RHOT2	3.46e-21	0.619423
6-32658661-A-T	rs9273367	0.23962	upstream gene	HLA-DQB1-AS1	eQTL	QTD000121	HLA-DQA1	3.57e-21	-0.623988
3-49784192-T-C	rs13063621	0.46709	intron	IP6K1	eQTL	QTD000282	RNF123	3.59e-21	0.401135
16-89635716-C-G	rs449882	0.33012	intron	DPEP1	eQTL	QTD000304	CDK10	3.71e-21	0.7611
6-32658661-A-T	rs9273367	0.23962	upstream gene	HLA-DQB1-AS1	eQTL	QTD000273	HLA-DQA1	3.71e-21	0.585619
6-29874761-C-G	rs2734964	0.22147	intron	NA	eQTL	QTD000249	HLA-A	3.72e-21	0.684039
6-29874761-C-G	rs2734964	0.22147	intron	NA	eQTL	QTD000249	HLA-A	3.72e-21	0.684039
6-31464036-A-G	rs3130907	0.087162	splice polypyrimidine tract	HCP5	eQTL	QTD000344	CCHCR1	3.72e-21	0.846847
6-31464036-A-G	rs3130907	0.087162	splice polypyrimidine tract	HCP5	eQTL	QTD000344	CCHCR1	3.72e-21	0.846847
6-30887434-T-G	rs1264324	0.069703	intron	DDR1	eQTL	QTD000319	CCHCR1	3.78e-21	-0.86844
16-89635716-C-G	rs449882	0.33012	intron	DPEP1	eQTL	QTD000219	CHMP1A	3.83e-21	0.580324
6-30377517-A-G	rs3130370	0.10448	intergenic	NA	eQTL	QTD000542	HLA-A	3.86e-21	0.910617
6-32658661-A-T	rs9273367	0.23962	upstream gene	HLA-DQB1-AS1	pQTL	UKBB_pQTL_3k	FOLR2	3.91e-21	0.0706866
6-32658661-A-T	rs9273367	0.23962	upstream gene	HLA-DQB1-AS1	eQTL	QTD000251	HLA-DQB1	3.99e-21	-0.7105
6-32658661-A-T	rs9273367	0.23962	upstream gene	HLA-DQB1-AS1	eQTL	QTD000237	HLA-DQB1-AS1	4.02e-21	-0.633683
6-30887434-T-G	rs1264324	0.069703	intron	DDR1	eQTL	QTD000029	FLOT1	4.16e-21	1.11316
6-32052461-A-G	rs369580	0.098526	intron	TNXB	pQTL	deCODE_pQTL_2021	TOR1AIP1	4.21e-21	0.1088
22-41855119-T-C	rs67057013	0.12719	intron	SREBF2	eQTL	QTD000614	SMDT1	4.24e-21	-0.60225
6-31464036-A-G	rs3130907	0.087162	splice polypyrimidine tract	HCP5	pQTL	UKBB_pQTL_3k	FOLR2	4.25e-21	0.0920297
6-31464036-A-G	rs3130907	0.087162	splice polypyrimidine tract	HCP5	pQTL	UKBB_pQTL_3k	FOLR2	4.25e-21	0.0920297
22-41855119-T-C	rs67057013	0.12719	intron	SREBF2	eQTL	QTD000133	ACO2	4.26e-21	0.632532
16-648590-A-G	rs11865670	0.55984	non coding transcript exon	NA	eQTL	QTD000284	WDR90	4.43e-21	-0.531964
16-648590-A-G	rs11865670	0.55984	non coding transcript exon	NA	eQTL	QTD000284	WDR90	4.43e-21	-0.531964
[truncated: 11,195 more rows]
