# Supplementary material for: Genome-wide meta-analysis identifies genetic risk loci for mono- and polyneuropathies in 983 477 individuals
Source: Hum Mol Genet. 2026 Jan 10;35(4):ddaf200. doi: 10.1093/hmg/ddaf200 (PMC13036838; doi:10.1093/hmg/ddaf200)
Supplement: Table_S10_ddaf200 [file table_s10_ddaf200.xlsx]

## Sheet: Sheet1
Supplementary Table S10: Associations of meta analysis lead SNPs across GWASs
variant	rsid	global_af	af	most_severe	most_severe_gene	type	dataset	trait	p-value	beta
16-53767042-T-C	rs1421085	0.30825	0.30825	intron	FTO	GWAS	Open_Targets_22.09	Body mass index	2.23e-308	0.0750391
16-53767042-T-C	rs1421085	0.30825	0.30825	intron	FTO	GWAS	Open_Targets_22.09	Body mass index	2.23e-308	0.0750391
16-89635716-C-G	rs449882	0.33012	0.33012	intron	DPEP1	GWAS	Open_Targets_22.09	Ease of skin tanning	2.23e-308	-0.0968911
16-89635716-C-G	rs449882	0.33012	0.33012	intron	DPEP1	GWAS	Open_Targets_22.09	Red | hair colour (natural, before greying)	2.23e-308	-0.594886
16-89635716-C-G	rs449882	0.33012	0.33012	intron	DPEP1	GWAS	Open_Targets_22.09	Red | hair colour (natural, before greying)	2.23e-308	3.67404
3-49784192-T-C	rs13063621	0.46709	0.46709	intron	IP6K1	GWAS	Open_Targets_22.09	Serum 25-Hydroxyvitamin D levels	2.23e-308	0.010566
3-49784192-T-C	rs13063621	0.46709	0.46709	intron	IP6K1	GWAS	Open_Targets_22.09	Serum 25-Hydroxyvitamin D levels	2.23e-308	0.014562
6-30887434-T-G	rs1264324	0.069703	0.069703	intron	DDR1	GWAS	Open_Targets_22.09	Malabsorption/coeliac disease | non-cancer illness code, self-reported	2.23e-308	1.92673
6-31464036-A-G	rs3130907	0.087162	0.087162	splice polypyrimidine tract	HCP5	GWAS	Open_Targets_22.09	Malabsorption/coeliac disease | non-cancer illness code, self-reported	2.23e-308	2.39103
6-31464036-A-G	rs3130907	0.087162	0.087162	splice polypyrimidine tract	HCP5	GWAS	Open_Targets_22.09	Intestinal malabsorption (non-celiac)	2.23e-308	2.03
6-31464036-A-G	rs3130907	0.087162	0.087162	splice polypyrimidine tract	HCP5	GWAS	Open_Targets_22.09	Celiac disease	2.23e-308	2.25
6-31464036-A-G	rs3130907	0.087162	0.087162	splice polypyrimidine tract	HCP5	GWAS	Open_Targets_22.09	Malabsorption/coeliac disease | non-cancer illness code, self-reported	2.23e-308	2.39103
6-31464036-A-G	rs3130907	0.087162	0.087162	splice polypyrimidine tract	HCP5	GWAS	Open_Targets_22.09	Intestinal malabsorption (non-celiac)	2.23e-308	2.03
6-31464036-A-G	rs3130907	0.087162	0.087162	splice polypyrimidine tract	HCP5	GWAS	Open_Targets_22.09	Celiac disease	2.23e-308	2.25
6-32052461-A-G	rs369580	0.098526	0.098526	intron	TNXB	GWAS	Open_Targets_22.09	Type 1 diabetes	2.23e-308	0.850702
6-32052461-A-G	rs369580	0.098526	0.098526	intron	TNXB	GWAS	Open_Targets_22.09	Malabsorption/coeliac disease | non-cancer illness code, self-reported	2.23e-308	2.04938
16-53767042-T-C	rs1421085	0.30825	0.30825	intron	FTO	GWAS	Open_Targets_22.09	Body mass index	2e-306	0
6-32658661-A-T	rs9273367	0.23962	0.23962	upstream gene	HLA-DQB1-AS1	GWAS	Open_Targets_22.09	Type 1 diabetes	6e-306	0
6-32052461-A-G	rs369580	0.098526	0.098526	intron	TNXB	GWAS	Open_Targets_22.09	Celiac disease	4.68e-305	1.96
16-53767042-T-C	rs1421085	0.30825	0.30825	intron	FTO	GWAS	Open_Targets_22.09	Body mass index	1e-300	0
16-89635716-C-G	rs449882	0.33012	0.33012	intron	DPEP1	GWAS	Open_Targets_22.09	Hair color	1e-300	0
16-89635716-C-G	rs449882	0.33012	0.33012	intron	DPEP1	GWAS	Open_Targets_22.09	Skin colour	1.04e-298	0.0511726
6-32658661-A-T	rs9273367	0.23962	0.23962	upstream gene	HLA-DQB1-AS1	GWAS	FinnGen_R12	Diabetic retinopathy, strict definition	4.67e-294	0.65278
2-55869757-A-G	rs3791679	0.20879	0.20879	intron	EFEMP1	GWAS	Open_Targets_22.09	Height	1.6e-292	-0.0660137
2-55869757-A-G	rs3791679	0.20879	0.20879	intron	EFEMP1	GWAS	Open_Targets_22.09	Height	1.6e-292	-0.0660137
16-53767042-T-C	rs1421085	0.30825	0.30825	intron	FTO	GWAS	Open_Targets_22.09	Body mass index	9e-290	0.074
6-32658661-A-T	rs9273367	0.23962	0.23962	upstream gene	HLA-DQB1-AS1	GWAS	Kanta_2025_03	Hemoglobin A1c/Hemoglobin.total in Blood [mmol/mol], sample-wise median	1.75e-288	0.088592
6-31464036-A-G	rs3130907	0.087162	0.087162	splice polypyrimidine tract	HCP5	GWAS	Open_Targets_22.09	White blood cell count	4.71e-288	-0.097293
6-31464036-A-G	rs3130907	0.087162	0.087162	splice polypyrimidine tract	HCP5	GWAS	Open_Targets_22.09	White blood cell count	4.71e-288	-0.097293
6-32052461-A-G	rs369580	0.098526	0.098526	intron	TNXB	GWAS	Open_Targets_22.09	Intestinal malabsorption (non-celiac)	4.86e-288	1.77
2-55869757-A-G	rs3791679	0.20879	0.20879	intron	EFEMP1	GWAS	Open_Targets_22.09	Height	8e-286	0
6-31464036-A-G	rs3130907	0.087162	0.087162	splice polypyrimidine tract	HCP5	GWAS	Open_Targets_22.09	Lymphocyte counts	3.91e-281	-0.098233
6-31464036-A-G	rs3130907	0.087162	0.087162	splice polypyrimidine tract	HCP5	GWAS	Open_Targets_22.09	Lymphocyte counts	3.91e-281	-0.098233
16-53767042-T-C	rs1421085	0.30825	0.30825	intron	FTO	GWAS	FinnGen_R12	Weight, inverse-rank normalized	4.76e-279	0.0738226
6-30887434-T-G	rs1264324	0.069703	0.069703	intron	DDR1	GWAS	FGR12_UKBB	Autoimmune diseases	1e-278	0.233
6-32658661-A-T	rs9273367	0.23962	0.23962	upstream gene	HLA-DQB1-AS1	GWAS	FinnGen_R12	Diabetes, insulin treatment (Kela reimbursement) (more control exclusions)	2.87e-278	0.232369
6-30377517-A-G	rs3130370	0.10448	0.10448	intergenic	NA	GWAS	FinnGen_R12	Diseases of the digestive system	1.27e-274	0.543321
6-30887434-T-G	rs1264324	0.069703	0.069703	intron	DDR1	GWAS	Kanta_2025_03	Tissue transglutaminase IgA Ab [Units/volume] in Serum [u/ml]	1.63e-274	1.45027
6-32052461-A-G	rs369580	0.098526	0.098526	intron	TNXB	GWAS	FGR12_UKBB	Autoimmune diseases excluding thyroid diseases	1e-260	0.263
6-32052461-A-G	rs369580	0.098526	0.098526	intron	TNXB	GWAS	Open_Targets_22.09	White blood cell count	1.13e-260	-0.085406
6-30887434-T-G	rs1264324	0.069703	0.069703	intron	DDR1	GWAS	FGR12_UKBB	Intestinal malabsorption	1e-253	1.17
6-30887434-T-G	rs1264324	0.069703	0.069703	intron	DDR1	GWAS	Open_Targets_22.09	Celiac disease	3.5e-253	1.88
6-30377517-A-G	rs3130370	0.10448	0.10448	intergenic	NA	GWAS	Open_Targets_22.09	Malabsorption/coeliac disease | non-cancer illness code, self-reported	7.19e-253	1.70929
6-30887434-T-G	rs1264324	0.069703	0.069703	intron	DDR1	GWAS	Open_Targets_22.09	Primary sclerosing cholangitis	1e-250	0
6-31464036-A-G	rs3130907	0.087162	0.087162	splice polypyrimidine tract	HCP5	GWAS	Open_Targets_22.09	Primary sclerosing cholangitis	1e-250	0
6-31464036-A-G	rs3130907	0.087162	0.087162	splice polypyrimidine tract	HCP5	GWAS	Open_Targets_22.09	Primary sclerosing cholangitis	1e-250	0
6-31464036-A-G	rs3130907	0.087162	0.087162	splice polypyrimidine tract	HCP5	GWAS	FinnGen_R12	Autoimmune diseases	1.38e-244	0.263612
6-31464036-A-G	rs3130907	0.087162	0.087162	splice polypyrimidine tract	HCP5	GWAS	FinnGen_R12	Autoimmune diseases	1.38e-244	0.263612
6-31464036-A-G	rs3130907	0.087162	0.087162	splice polypyrimidine tract	HCP5	GWAS	Open_Targets_22.09	White blood cell count	3.1e-243	-0.101465
6-31464036-A-G	rs3130907	0.087162	0.087162	splice polypyrimidine tract	HCP5	GWAS	Open_Targets_22.09	White blood cell count	3.1e-243	-0.101465
16-53767042-T-C	rs1421085	0.30825	0.30825	intron	FTO	GWAS	Open_Targets_22.09	Adult body size	4e-243	0.0465215
16-53767042-T-C	rs1421085	0.30825	0.30825	intron	FTO	GWAS	Open_Targets_22.09	Body mass index	3e-242	0.0728
16-53767042-T-C	rs1421085	0.30825	0.30825	intron	FTO	GWAS	Open_Targets_22.09	Body size at age 10	6e-242	0.0474156
16-53767042-T-C	rs1421085	0.30825	0.30825	intron	FTO	GWAS	Open_Targets_22.09	Weight	3e-241	0.0591
6-30887434-T-G	rs1264324	0.069703	0.069703	intron	DDR1	GWAS	Open_Targets_22.09	Intestinal malabsorption (non-celiac)	1.37e-239	1.69
6-30377517-A-G	rs3130370	0.10448	0.10448	intergenic	NA	GWAS	Kanta_2025_03	Tissue transglutaminase IgA Ab [Units/volume] in Serum [u/ml]	6.97e-239	1.38689
6-31464036-A-G	rs3130907	0.087162	0.087162	splice polypyrimidine tract	HCP5	GWAS	Open_Targets_22.09	Lymphocyte counts	2.5e-235	-0.0995597
6-31464036-A-G	rs3130907	0.087162	0.087162	splice polypyrimidine tract	HCP5	GWAS	Open_Targets_22.09	Lymphocyte counts	2.5e-235	-0.0995597
6-32658661-A-T	rs9273367	0.23962	0.23962	upstream gene	HLA-DQB1-AS1	GWAS	Open_Targets_22.09	Type 1 diabetes	2e-232	1.45395
6-32658661-A-T	rs9273367	0.23962	0.23962	upstream gene	HLA-DQB1-AS1	GWAS	FinnGen_R12	Diabetic retinopathy (more control exclusions)	2e-226	0.45176
6-30887434-T-G	rs1264324	0.069703	0.069703	intron	DDR1	GWAS	FGR12_UKBB	Autoimmune diseases excluding thyroid diseases	1e-225	0.278
16-53767042-T-C	rs1421085	0.30825	0.30825	intron	FTO	GWAS	Open_Targets_22.09	Body mass index	2e-223	0
6-32658661-A-T	rs9273367	0.23962	0.23962	upstream gene	HLA-DQB1-AS1	GWAS	FGR12_UKBB	Intestinal malabsorption	1e-221	0.776
6-30887434-T-G	rs1264324	0.069703	0.069703	intron	DDR1	GWAS	Open_Targets_22.09	White blood cell count	1.01e-220	-0.083736
16-53767042-T-C	rs1421085	0.30825	0.30825	intron	FTO	GWAS	Open_Targets_22.09	Body mass index (bmi)	5.47e-220	0.359699
6-31464036-A-G	rs3130907	0.087162	0.087162	splice polypyrimidine tract	HCP5	GWAS	Open_Targets_22.09	Serum levels of protein MICB	7e-220	0
6-31464036-A-G	rs3130907	0.087162	0.087162	splice polypyrimidine tract	HCP5	GWAS	Open_Targets_22.09	Serum levels of protein MICB	7e-220	0
16-53767042-T-C	rs1421085	0.30825	0.30825	intron	FTO	GWAS	Open_Targets_22.09	Body mass index (bmi)	1.57e-219	0.359304
16-53767042-T-C	rs1421085	0.30825	0.30825	intron	FTO	GWAS	Open_Targets_22.09	Body mass index	7e-217	0
6-32052461-A-G	rs369580	0.098526	0.098526	intron	TNXB	GWAS	Open_Targets_22.09	White blood cell count	8.4e-217	-0.0885283
16-53767042-T-C	rs1421085	0.30825	0.30825	intron	FTO	GWAS	Open_Targets_22.09	Body mass index (bmi)	1.36e-215	0.357396
16-53767042-T-C	rs1421085	0.30825	0.30825	intron	FTO	GWAS	Open_Targets_22.09	Body mass index (bmi)	3.72e-215	0.357016
2-55869757-A-G	rs3791679	0.20879	0.20879	intron	EFEMP1	GWAS	Open_Targets_22.09	Height	4e-215	-0.047
16-53767042-T-C	rs1421085	0.30825	0.30825	intron	FTO	GWAS	Open_Targets_22.09	Body mass index	2e-210	0
6-32658661-A-T	rs9273367	0.23962	0.23962	upstream gene	HLA-DQB1-AS1	GWAS	FinnGen_R12	Diseases of the digestive system	4.11e-210	0.322275
6-31464036-A-G	rs3130907	0.087162	0.087162	splice polypyrimidine tract	HCP5	GWAS	FinnGen_R12	Autoimmune diseases excluding thyroid diseases	1.62e-209	0.29919
6-31464036-A-G	rs3130907	0.087162	0.087162	splice polypyrimidine tract	HCP5	GWAS	FinnGen_R12	Autoimmune diseases excluding thyroid diseases	1.62e-209	0.29919
6-30377517-A-G	rs3130370	0.10448	0.10448	intergenic	NA	GWAS	FGR12_UKBB	Autoimmune diseases	1e-208	0.204
16-53767042-T-C	rs1421085	0.30825	0.30825	intron	FTO	GWAS	Open_Targets_22.09	Body mass index	1e-206	0.072
6-32658661-A-T	rs9273367	0.23962	0.23962	upstream gene	HLA-DQB1-AS1	GWAS	FinnGen_R12	Other retinal disorders	9.57e-205	0.275775
6-32658661-A-T	rs9273367	0.23962	0.23962	upstream gene	HLA-DQB1-AS1	GWAS	FinnGen_MVP_UKBB_meta	Hypothyroidism, strict autoimmune	3.63e-204	0.141
6-32658661-A-T	rs9273367	0.23962	0.23962	upstream gene	HLA-DQB1-AS1	GWAS	Kanta_2025_03	Tissue transglutaminase IgA Ab [Units/volume] in Serum [u/ml]	8.97e-204	1.0082
6-32052461-A-G	rs369580	0.098526	0.098526	intron	TNXB	GWAS	FinnGen_R12	Autoimmune diseases	5.61e-203	0.211272
6-32658661-A-T	rs9273367	0.23962	0.23962	upstream gene	HLA-DQB1-AS1	GWAS	FinnGen_R12	Diabetic retinopathy	6.5e-203	0.409958
6-30887434-T-G	rs1264324	0.069703	0.069703	intron	DDR1	GWAS	Open_Targets_22.09	Lymphocyte counts	3.81e-200	-0.081397
6-30377517-A-G	rs3130370	0.10448	0.10448	intergenic	NA	GWAS	Open_Targets_22.09	White blood cell count	2.23e-199	-0.080635
16-53767042-T-C	rs1421085	0.30825	0.30825	intron	FTO	GWAS	Open_Targets_22.09	Body mass index	9e-199	0
6-30377517-A-G	rs3130370	0.10448	0.10448	intergenic	NA	GWAS	FGR12_UKBB	Intestinal malabsorption	1e-198	1.05
6-32658661-A-T	rs9273367	0.23962	0.23962	upstream gene	HLA-DQB1-AS1	GWAS	FGR12_UKBB	Hypothyroidism, strict autoimmune	1e-197	0.185
6-30377517-A-G	rs3130370	0.10448	0.10448	intergenic	NA	GWAS	Open_Targets_22.09	Celiac disease	2.82e-192	1.63
16-53767042-T-C	rs1421085	0.30825	0.30825	intron	FTO	GWAS	Open_Targets_22.09	Weight	1.14e-191	0.998601
16-53767042-T-C	rs1421085	0.30825	0.30825	intron	FTO	GWAS	Open_Targets_22.09	Weight	1.9e-191	0.997972
6-32052461-A-G	rs369580	0.098526	0.098526	intron	TNXB	GWAS	Open_Targets_22.09	Type 1 diabetes	1.18e-190	0.741256
6-31464036-A-G	rs3130907	0.087162	0.087162	splice polypyrimidine tract	HCP5	GWAS	Open_Targets_22.09	Type 1 diabetes	1.59e-190	0.754769
6-31464036-A-G	rs3130907	0.087162	0.087162	splice polypyrimidine tract	HCP5	GWAS	Open_Targets_22.09	Type 1 diabetes	1.59e-190	0.754769
16-53767042-T-C	rs1421085	0.30825	0.30825	intron	FTO	GWAS	Open_Targets_22.09	Comparative body size at age 10	3.1e-190	0.0481732
16-53767042-T-C	rs1421085	0.30825	0.30825	intron	FTO	GWAS	Open_Targets_22.09	Comparative body size at age 10	3.1e-190	0.0481732
16-53767042-T-C	rs1421085	0.30825	0.30825	intron	FTO	GWAS	Open_Targets_22.09	Type 2 diabetes	1e-189	0.1182
16-53767042-T-C	rs1421085	0.30825	0.30825	intron	FTO	GWAS	Open_Targets_22.09	Weight	3.62e-188	0.993421
16-53767042-T-C	rs1421085	0.30825	0.30825	intron	FTO	GWAS	Open_Targets_22.09	Body mass index	4e-188	0
16-53767042-T-C	rs1421085	0.30825	0.30825	intron	FTO	GWAS	Open_Targets_22.09	Weight	6.05e-188	0.992781
16-53767042-T-C	rs1421085	0.30825	0.30825	intron	FTO	GWAS	Open_Targets_22.09	Body mass index x sex x age interaction (4df test)	2e-187	0
2-55869757-A-G	rs3791679	0.20879	0.20879	intron	EFEMP1	GWAS	FinnGen_MVP_UKBB_meta	Hernia	4.07e-186	-0.118
6-30887434-T-G	rs1264324	0.069703	0.069703	intron	DDR1	GWAS	Open_Targets_22.09	White blood cell count	1.5e-184	-0.0863674
6-31464036-A-G	rs3130907	0.087162	0.087162	splice polypyrimidine tract	HCP5	GWAS	Open_Targets_22.09	Type 1 diabetes	4.5e-183	0.672181
6-31464036-A-G	rs3130907	0.087162	0.087162	splice polypyrimidine tract	HCP5	GWAS	Open_Targets_22.09	Type 1 diabetes	4.5e-183	0.672181
6-32658661-A-T	rs9273367	0.23962	0.23962	upstream gene	HLA-DQB1-AS1	GWAS	FGR12_UKBB	Type 1 diabetes, strict definition, subgroup 2	1e-181	0.811
6-30377517-A-G	rs3130370	0.10448	0.10448	intergenic	NA	GWAS	Open_Targets_22.09	Intestinal malabsorption (non-celiac)	1.03e-181	1.47
6-32052461-A-G	rs369580	0.098526	0.098526	intron	TNXB	GWAS	FinnGen_drugs	A10AB Insulins and analogues for injection, fast-acting	1.21e-181	0.0406259
2-55869757-A-G	rs3791679	0.20879	0.20879	intron	EFEMP1	GWAS	FinnGen_MVP_UKBB_meta	Inguinal hernia	6.31e-181	-0.169
16-53767042-T-C	rs1421085	0.30825	0.30825	intron	FTO	GWAS	Open_Targets_22.09	Leg fat-free mass (left)	7.39e-179	0.0831741
16-53767042-T-C	rs1421085	0.30825	0.30825	intron	FTO	GWAS	Open_Targets_22.09	Leg fat-free mass (left)	8.57e-179	0.0831553
16-53767042-T-C	rs1421085	0.30825	0.30825	intron	FTO	GWAS	Open_Targets_22.09	Leg predicted mass (left)	2.63e-178	0.0778666
16-53767042-T-C	rs1421085	0.30825	0.30825	intron	FTO	GWAS	Open_Targets_22.09	Leg predicted mass (left)	3.08e-178	0.0778482
16-53767042-T-C	rs1421085	0.30825	0.30825	intron	FTO	GWAS	Open_Targets_22.09	Body mass index	2e-177	0.142
16-53767042-T-C	rs1421085	0.30825	0.30825	intron	FTO	GWAS	Open_Targets_22.09	Arm fat mass (right)	2.75e-176	0.0419905
6-32052461-A-G	rs369580	0.098526	0.098526	intron	TNXB	GWAS	Open_Targets_22.09	Monocyte count	3.9e-176	-0.070933
16-53767042-T-C	rs1421085	0.30825	0.30825	intron	FTO	GWAS	Open_Targets_22.09	Arm fat mass (right)	6.72e-176	0.0419418
16-53767042-T-C	rs1421085	0.30825	0.30825	intron	FTO	GWAS	Open_Targets_22.09	Arm fat mass (left)	6.65e-175	0.0467387
6-30377517-A-G	rs3130370	0.10448	0.10448	intergenic	NA	GWAS	Open_Targets_22.09	Lymphocyte counts	8.85e-175	-0.077132
6-31464036-A-G	rs3130907	0.087162	0.087162	splice polypyrimidine tract	HCP5	GWAS	FinnGen_drugs	A10AB Insulins and analogues for injection, fast-acting	1.03e-174	0.0456527
6-31464036-A-G	rs3130907	0.087162	0.087162	splice polypyrimidine tract	HCP5	GWAS	FinnGen_drugs	A10AB Insulins and analogues for injection, fast-acting	1.03e-174	0.0456527
16-53767042-T-C	rs1421085	0.30825	0.30825	intron	FTO	GWAS	Open_Targets_22.09	Arm fat mass (left)	1.88e-174	0.0466758
6-32052461-A-G	rs369580	0.098526	0.098526	intron	TNXB	GWAS	Open_Targets_22.09	Lymphocyte counts	8.33e-174	-0.071213
6-32052461-A-G	rs369580	0.098526	0.098526	intron	TNXB	GWAS	FinnGen_R12	Autoimmune diseases excluding thyroid diseases	2.43e-173	0.240411
6-30887434-T-G	rs1264324	0.069703	0.069703	intron	DDR1	GWAS	FinnGen_R12	Autoimmune diseases	1.08e-168	0.225057
16-53767042-T-C	rs1421085	0.30825	0.30825	intron	FTO	GWAS	Open_Targets_22.09	Waist circumference	1.6e-168	0.78963
16-53767042-T-C	rs1421085	0.30825	0.30825	intron	FTO	GWAS	Open_Targets_22.09	Waist circumference	2.56e-168	0.789111
6-30377517-A-G	rs3130370	0.10448	0.10448	intergenic	NA	GWAS	Open_Targets_22.09	White blood cell count	5.7e-168	-0.0836419
6-30377517-A-G	rs3130370	0.10448	0.10448	intergenic	NA	GWAS	FGR12_UKBB	Autoimmune diseases excluding thyroid diseases	1e-167	0.244
6-31464036-A-G	rs3130907	0.087162	0.087162	splice polypyrimidine tract	HCP5	GWAS	Open_Targets_22.09	Monocyte count	7.36e-167	-0.074703
6-31464036-A-G	rs3130907	0.087162	0.087162	splice polypyrimidine tract	HCP5	GWAS	Open_Targets_22.09	Monocyte count	7.36e-167	-0.074703
16-53767042-T-C	rs1421085	0.30825	0.30825	intron	FTO	GWAS	Open_Targets_22.09	Waist circumference	3e-166	0
16-53767042-T-C	rs1421085	0.30825	0.30825	intron	FTO	GWAS	Open_Targets_22.09	Leg predicted mass (right)	3.7e-166	0.0749691
16-53767042-T-C	rs1421085	0.30825	0.30825	intron	FTO	GWAS	Open_Targets_22.09	Leg predicted mass (right)	5.72e-166	0.0749224
6-30887434-T-G	rs1264324	0.069703	0.069703	intron	DDR1	GWAS	Open_Targets_22.09	Lymphocyte counts	7.6e-166	-0.0816295
16-53767042-T-C	rs1421085	0.30825	0.30825	intron	FTO	GWAS	Open_Targets_22.09	Leg fat-free mass (right)	1.19e-165	0.0798311
16-53767042-T-C	rs1421085	0.30825	0.30825	intron	FTO	GWAS	Open_Targets_22.09	Leg fat-free mass (right)	1.86e-165	0.0797798
16-53767042-T-C	rs1421085	0.30825	0.30825	intron	FTO	GWAS	Open_Targets_22.09	Leg fat mass (right)	2.76e-165	0.103418
16-53767042-T-C	rs1421085	0.30825	0.30825	intron	FTO	GWAS	Open_Targets_22.09	Leg fat mass (right)	5.1e-165	0.103329
16-53767042-T-C	rs1421085	0.30825	0.30825	intron	FTO	GWAS	Open_Targets_22.09	Whole body fat mass	6.55e-165	0.60982
16-53767042-T-C	rs1421085	0.30825	0.30825	intron	FTO	GWAS	Open_Targets_22.09	Body fat percentage	7e-165	0.041
16-53767042-T-C	rs1421085	0.30825	0.30825	intron	FTO	GWAS	Open_Targets_22.09	Whole body fat mass	2.19e-164	0.608813
16-53767042-T-C	rs1421085	0.30825	0.30825	intron	FTO	GWAS	Open_Targets_22.09	Leg fat mass (left)	4.02e-164	0.100569
16-53767042-T-C	rs1421085	0.30825	0.30825	intron	FTO	GWAS	Open_Targets_22.09	Leg fat mass (left)	9.48e-164	0.100449
2-55869757-A-G	rs3791679	0.20879	0.20879	intron	EFEMP1	GWAS	Open_Targets_22.09	Standing height	7.04e-163	-0.48421
6-32052461-A-G	rs369580	0.098526	0.098526	intron	TNXB	GWAS	FGR12_UKBB	Type 1 diabetes, definitions combined	1e-162	0.581
2-55869757-A-G	rs3791679	0.20879	0.20879	intron	EFEMP1	GWAS	Open_Targets_22.09	Standing height	1.11e-161	-0.481596
6-32052461-A-G	rs369580	0.098526	0.098526	intron	TNXB	GWAS	Open_Targets_22.09	Type 1 diabetes	2.09e-161	0.821059
16-53767042-T-C	rs1421085	0.30825	0.30825	intron	FTO	GWAS	Open_Targets_22.09	Basal metabolic rate	1.1e-160	54.6059
16-53767042-T-C	rs1421085	0.30825	0.30825	intron	FTO	GWAS	Open_Targets_22.09	Basal metabolic rate	1.1e-160	54.6059
16-53767042-T-C	rs1421085	0.30825	0.30825	intron	FTO	GWAS	Open_Targets_22.09	Impedance of leg (left)	2.3e-159	-2.09233
16-53767042-T-C	rs1421085	0.30825	0.30825	intron	FTO	GWAS	Open_Targets_22.09	Impedance of leg (left)	3.77e-159	-2.09158
16-53767042-T-C	rs1421085	0.30825	0.30825	intron	FTO	GWAS	Open_Targets_22.09	Hip circumference	1.13e-158	0.588789
16-53767042-T-C	rs1421085	0.30825	0.30825	intron	FTO	GWAS	Open_Targets_22.09	Hip circumference	1.52e-158	0.588525
16-53767042-T-C	rs1421085	0.30825	0.30825	intron	FTO	GWAS	Open_Targets_22.09	Body mass index	2.17e-158	0.0803
16-53767042-T-C	rs1421085	0.30825	0.30825	intron	FTO	GWAS	Open_Targets_22.09	Metabolic biomarkers (multivariate analysis)	2e-157	0
6-31464036-A-G	rs3130907	0.087162	0.087162	splice polypyrimidine tract	HCP5	GWAS	FGR12_UKBB	Thyrotoxicosis with diffuse goitre	1e-156	0.679
6-31464036-A-G	rs3130907	0.087162	0.087162	splice polypyrimidine tract	HCP5	GWAS	FGR12_UKBB	Thyrotoxicosis with diffuse goitre	1e-156	0.679
16-53767042-T-C	rs1421085	0.30825	0.30825	intron	FTO	GWAS	Open_Targets_22.09	Body mass index	1.13e-156	0.0809
6-31464036-A-G	rs3130907	0.087162	0.087162	splice polypyrimidine tract	HCP5	GWAS	FinnGen_R12	Dermatitis herpetiformis	3.49e-156	1.49777
6-31464036-A-G	rs3130907	0.087162	0.087162	splice polypyrimidine tract	HCP5	GWAS	FinnGen_R12	Dermatitis herpetiformis	3.49e-156	1.49777
6-32658661-A-T	rs9273367	0.23962	0.23962	upstream gene	HLA-DQB1-AS1	GWAS	FinnGen_R12	Diabetic maculopathy	4.48e-156	0.56919
16-53767042-T-C	rs1421085	0.30825	0.30825	intron	FTO	GWAS	Open_Targets_22.09	Impedance of whole body	1.1e-155	-4.2693
6-31464036-A-G	rs3130907	0.087162	0.087162	splice polypyrimidine tract	HCP5	GWAS	FinnGen_MVP_UKBB_meta	Thyrotoxicosis with diffuse goitre	1.48e-155	0.643
6-31464036-A-G	rs3130907	0.087162	0.087162	splice polypyrimidine tract	HCP5	GWAS	FinnGen_MVP_UKBB_meta	Thyrotoxicosis with diffuse goitre	1.48e-155	0.643
16-53767042-T-C	rs1421085	0.30825	0.30825	intron	FTO	GWAS	Open_Targets_22.09	Impedance of whole body	1.56e-155	-4.26853
16-53767042-T-C	rs1421085	0.30825	0.30825	intron	FTO	GWAS	FGR12_UKBB	Obesity	1e-154	0.182
16-53767042-T-C	rs1421085	0.30825	0.30825	intron	FTO	GWAS	Open_Targets_22.09	Basal metabolic rate	9e-154	0
6-32658661-A-T	rs9273367	0.23962	0.23962	upstream gene	HLA-DQB1-AS1	GWAS	FinnGen_R12	Disorders of choroid and retina	1.14e-153	0.208025
16-53767042-T-C	rs1421085	0.30825	0.30825	intron	FTO	GWAS	Open_Targets_22.09	Hip circumference	2e-152	0
6-30887434-T-G	rs1264324	0.069703	0.069703	intron	DDR1	GWAS	FinnGen_R12	Autoimmune diseases excluding thyroid diseases	1.81e-150	0.260932
6-32658661-A-T	rs9273367	0.23962	0.23962	upstream gene	HLA-DQB1-AS1	GWAS	FinnGen_R12	Hypothyroidism, strict autoimmune	4.52e-150	0.196721
6-30377517-A-G	rs3130370	0.10448	0.10448	intergenic	NA	GWAS	Open_Targets_22.09	Lymphocyte counts	5.7e-150	-0.0787935
16-53767042-T-C	rs1421085	0.30825	0.30825	intron	FTO	GWAS	Open_Targets_22.09	Impedance of leg (right)	1.62e-148	-2.02148
16-53767042-T-C	rs1421085	0.30825	0.30825	intron	FTO	GWAS	Open_Targets_22.09	Impedance of leg (right)	7.56e-148	-2.01751
6-31464036-A-G	rs3130907	0.087162	0.087162	splice polypyrimidine tract	HCP5	GWAS	FinnGen_MVP_UKBB_meta	Hypothyroidism, strict autoimmune	2.88e-147	0.205
6-31464036-A-G	rs3130907	0.087162	0.087162	splice polypyrimidine tract	HCP5	GWAS	FinnGen_MVP_UKBB_meta	Hypothyroidism, strict autoimmune	2.88e-147	0.205
16-53767042-T-C	rs1421085	0.30825	0.30825	intron	FTO	GWAS	Open_Targets_22.09	Body mass index (adult)	1e-146	0.069
16-53767042-T-C	rs1421085	0.30825	0.30825	intron	FTO	GWAS	Open_Targets_22.09	Predicted visceral adipose tissue	4e-145	0.0646932
6-32052461-A-G	rs369580	0.098526	0.098526	intron	TNXB	GWAS	Open_Targets_22.09	Lymphocyte counts	1.2e-144	-0.0719722
16-53767042-T-C	rs1421085	0.30825	0.30825	intron	FTO	GWAS	Open_Targets_22.09	Type 2 diabetes	6e-144	0.1177
6-32658661-A-T	rs9273367	0.23962	0.23962	upstream gene	HLA-DQB1-AS1	GWAS	FinnGen_MVP_UKBB_meta	Other disorders of glucose regulation and pancreatic internal secretion	1.38e-143	0.374
16-53767042-T-C	rs1421085	0.30825	0.30825	intron	FTO	GWAS	Open_Targets_22.09	Whole body water mass	2.06e-143	0.283396
16-53767042-T-C	rs1421085	0.30825	0.30825	intron	FTO	GWAS	Open_Targets_22.09	Whole body water mass	2.06e-143	0.283396
16-53767042-T-C	rs1421085	0.30825	0.30825	intron	FTO	GWAS	FinnGen_MVP_UKBB_meta	Sleep apnoea	4.9e-143	0.0826
16-53767042-T-C	rs1421085	0.30825	0.30825	intron	FTO	GWAS	Open_Targets_22.09	Whole body fat-free mass	6.28e-143	0.384143
16-53767042-T-C	rs1421085	0.30825	0.30825	intron	FTO	GWAS	Open_Targets_22.09	Whole body fat-free mass	6.28e-143	0.384143
6-30377517-A-G	rs3130370	0.10448	0.10448	intergenic	NA	GWAS	Open_Targets_22.09	Type 1 diabetes	7.33e-143	0.55075
6-31464036-A-G	rs3130907	0.087162	0.087162	splice polypyrimidine tract	HCP5	GWAS	FinnGen_MVP_UKBB_meta	Thyrotoxicosis	2.45e-142	0.443
6-31464036-A-G	rs3130907	0.087162	0.087162	splice polypyrimidine tract	HCP5	GWAS	FinnGen_MVP_UKBB_meta	Thyrotoxicosis	2.45e-142	0.443
16-53767042-T-C	rs1421085	0.30825	0.30825	intron	FTO	GWAS	Open_Targets_22.09	Trunk fat mass	2.8e-142	0.315489
16-53767042-T-C	rs1421085	0.30825	0.30825	intron	FTO	GWAS	Open_Targets_22.09	Trunk fat mass	1.13e-141	0.314792
6-31464036-A-G	rs3130907	0.087162	0.087162	splice polypyrimidine tract	HCP5	GWAS	FGR12_UKBB	Thyrotoxicosis	1e-140	0.479
6-31464036-A-G	rs3130907	0.087162	0.087162	splice polypyrimidine tract	HCP5	GWAS	FGR12_UKBB	Thyrotoxicosis	1e-140	0.479
6-31464036-A-G	rs3130907	0.087162	0.087162	splice polypyrimidine tract	HCP5	GWAS	FinnGen_R12	Thyrotoxicosis with diffuse goitre	1.32e-139	0.665166
6-31464036-A-G	rs3130907	0.087162	0.087162	splice polypyrimidine tract	HCP5	GWAS	FinnGen_R12	Thyrotoxicosis with diffuse goitre	1.32e-139	0.665166
16-53767042-T-C	rs1421085	0.30825	0.30825	intron	FTO	GWAS	Open_Targets_22.09	Arm fat percentage (left)	1.17e-138	0.454983
16-53767042-T-C	rs1421085	0.30825	0.30825	intron	FTO	GWAS	Open_Targets_22.09	Arm fat percentage (left)	4.76e-138	0.453946
6-32658661-A-T	rs9273367	0.23962	0.23962	upstream gene	HLA-DQB1-AS1	GWAS	Open_Targets_22.09	Type 1 diabetes	5e-138	1.70111
6-29874761-C-G	rs2734964	0.22147	0.22147	intron	NA	GWAS	Kanta_2025_03	Tissue transglutaminase IgA Ab [Units/volume] in Serum [u/ml]	1.48e-137	0.970488
6-29874761-C-G	rs2734964	0.22147	0.22147	intron	NA	GWAS	Kanta_2025_03	Tissue transglutaminase IgA Ab [Units/volume] in Serum [u/ml]	1.48e-137	0.970488
6-32052461-A-G	rs369580	0.098526	0.098526	intron	TNXB	GWAS	Open_Targets_22.09	Serum levels of protein FTMT	6e-137	-0.828667
6-30377517-A-G	rs3130370	0.10448	0.10448	intergenic	NA	GWAS	Open_Targets_22.09	Monocyte count	3.29e-136	-0.067262
6-29874761-C-G	rs2734964	0.22147	0.22147	intron	NA	GWAS	Open_Targets_22.09	Lymphocyte counts	8.14e-136	-0.057054
6-29874761-C-G	rs2734964	0.22147	0.22147	intron	NA	GWAS	Open_Targets_22.09	Lymphocyte counts	8.14e-136	-0.057054
6-32052461-A-G	rs369580	0.098526	0.098526	intron	TNXB	GWAS	FinnGen_drugs	A10A Insulins and analogues	5.6e-135	0.0402323
6-29874761-C-G	rs2734964	0.22147	0.22147	intron	NA	GWAS	Open_Targets_22.09	White blood cell count	8.65e-135	-0.056363
6-29874761-C-G	rs2734964	0.22147	0.22147	intron	NA	GWAS	Open_Targets_22.09	White blood cell count	8.65e-135	-0.056363
6-32052461-A-G	rs369580	0.098526	0.098526	intron	TNXB	GWAS	FGR12_UKBB	Thyrotoxicosis with diffuse goitre	1e-134	0.573
6-30887434-T-G	rs1264324	0.069703	0.069703	intron	DDR1	GWAS	Open_Targets_22.09	Monocyte count	2.74e-134	-0.065816
6-32052461-A-G	rs369580	0.098526	0.098526	intron	TNXB	GWAS	FinnGen_R12	Dermatitis herpetiformis	3.58e-134	1.31951
16-53767042-T-C	rs1421085	0.30825	0.30825	intron	FTO	GWAS	Open_Targets_22.09	Arm fat percentage (right)	1.5e-133	0.442473
6-32052461-A-G	rs369580	0.098526	0.098526	intron	TNXB	GWAS	Open_Targets_22.09	Neutrophil count	4.43e-133	-0.063199
16-53767042-T-C	rs1421085	0.30825	0.30825	intron	FTO	GWAS	Open_Targets_22.09	Arm fat percentage (right)	4.78e-133	0.441605
6-32052461-A-G	rs369580	0.098526	0.098526	intron	TNXB	GWAS	Open_Targets_22.09	Idiopathic inflammatory myopathy	9e-133	1.00796
6-31464036-A-G	rs3130907	0.087162	0.087162	splice polypyrimidine tract	HCP5	GWAS	FGR12_UKBB	Type 1 diabetes, definitions combined	1e-131	0.576
6-31464036-A-G	rs3130907	0.087162	0.087162	splice polypyrimidine tract	HCP5	GWAS	FGR12_UKBB	Type 1 diabetes, definitions combined	1e-131	0.576
16-53767042-T-C	rs1421085	0.30825	0.30825	intron	FTO	GWAS	Open_Targets_22.09	Arm fat-free mass (left)	1.02e-131	0.0277669
16-53767042-T-C	rs1421085	0.30825	0.30825	intron	FTO	GWAS	Open_Targets_22.09	Arm fat-free mass (left)	1.02e-131	0.0277669
6-29874761-C-G	rs2734964	0.22147	0.22147	intron	NA	GWAS	FinnGen_R12	Diseases of the digestive system	2.04e-131	0.310075
6-29874761-C-G	rs2734964	0.22147	0.22147	intron	NA	GWAS	FinnGen_R12	Diseases of the digestive system	2.04e-131	0.310075
16-53767042-T-C	rs1421085	0.30825	0.30825	intron	FTO	GWAS	Open_Targets_22.09	Arm predicted mass (right)	6.88e-131	0.0242305
16-53767042-T-C	rs1421085	0.30825	0.30825	intron	FTO	GWAS	Open_Targets_22.09	Arm predicted mass (right)	6.88e-131	0.0242305
16-53767042-T-C	rs1421085	0.30825	0.30825	intron	FTO	GWAS	Open_Targets_22.09	Arm predicted mass (left)	9.67e-131	0.0260179
16-53767042-T-C	rs1421085	0.30825	0.30825	intron	FTO	GWAS	Open_Targets_22.09	Arm predicted mass (left)	9.67e-131	0.0260179
16-53767042-T-C	rs1421085	0.30825	0.30825	intron	FTO	GWAS	Open_Targets_22.09	Arm fat-free mass (right)	1.02e-130	0.0256943
16-53767042-T-C	rs1421085	0.30825	0.30825	intron	FTO	GWAS	Open_Targets_22.09	Arm fat-free mass (right)	1.02e-130	0.0256943
6-30887434-T-G	rs1264324	0.069703	0.069703	intron	DDR1	GWAS	FinnGen_drugs	A10AB Insulins and analogues for injection, fast-acting	2.19e-129	0.0402227
6-33184610-A-G	rs114128868	0.1418	0.1418	non coding transcript exon	COL11A2	GWAS	Open_Targets_22.09	Type 1 diabetes	6.4e-129	-0.532512
6-30887434-T-G	rs1264324	0.069703	0.069703	intron	DDR1	GWAS	FGR12_UKBB	Thyrotoxicosis with diffuse goitre	1e-128	0.635
6-30887434-T-G	rs1264324	0.069703	0.069703	intron	DDR1	GWAS	FinnGen_MVP_UKBB_meta	Thyrotoxicosis with diffuse goitre	1.66e-127	0.602
6-31464036-A-G	rs3130907	0.087162	0.087162	splice polypyrimidine tract	HCP5	GWAS	FinnGen_R12	Other bullous disorders	1.31e-126	1.24175
6-31464036-A-G	rs3130907	0.087162	0.087162	splice polypyrimidine tract	HCP5	GWAS	FinnGen_R12	Other bullous disorders	1.31e-126	1.24175
6-31464036-A-G	rs3130907	0.087162	0.087162	splice polypyrimidine tract	HCP5	GWAS	FinnGen_drugs	A10A Insulins and analogues	2.81e-125	0.0443951
6-31464036-A-G	rs3130907	0.087162	0.087162	splice polypyrimidine tract	HCP5	GWAS	FinnGen_drugs	A10A Insulins and analogues	2.81e-125	0.0443951
6-32052461-A-G	rs369580	0.098526	0.098526	intron	TNXB	GWAS	Open_Targets_22.09	Type 1 diabetes	9.53e-125	0.8104
6-32052461-A-G	rs369580	0.098526	0.098526	intron	TNXB	GWAS	FGR12_UKBB	Thyrotoxicosis	1e-123	0.404
6-32658661-A-T	rs9273367	0.23962	0.23962	upstream gene	HLA-DQB1-AS1	GWAS	FGR12_UKBB	Diabetic nephropathy (more control exclusions)	1e-123	0.462
6-29874761-C-G	rs2734964	0.22147	0.22147	intron	NA	GWAS	Open_Targets_22.09	White blood cell count	2.6e-123	-0.0590132
6-29874761-C-G	rs2734964	0.22147	0.22147	intron	NA	GWAS	Open_Targets_22.09	White blood cell count	2.6e-123	-0.0590132
6-30377517-A-G	rs3130370	0.10448	0.10448	intergenic	NA	GWAS	FinnGen_R12	Autoimmune diseases	8.93e-123	0.194427
6-31464036-A-G	rs3130907	0.087162	0.087162	splice polypyrimidine tract	HCP5	GWAS	Open_Targets_22.09	Type 1 diabetes	1.54e-122	0.775747
6-31464036-A-G	rs3130907	0.087162	0.087162	splice polypyrimidine tract	HCP5	GWAS	Open_Targets_22.09	Type 1 diabetes	1.54e-122	0.775747
16-53767042-T-C	rs1421085	0.30825	0.30825	intron	FTO	GWAS	Open_Targets_22.09	Body mass index and bone mineral density (pleiotropy)	1e-121	0.142
6-32052461-A-G	rs369580	0.098526	0.098526	intron	TNXB	GWAS	FinnGen_MVP_UKBB_meta	Thyrotoxicosis with diffuse goitre	1.48e-121	0.507
6-29874761-C-G	rs2734964	0.22147	0.22147	intron	NA	GWAS	Open_Targets_22.09	Lymphocyte counts	2.1e-121	-0.0584101
6-29874761-C-G	rs2734964	0.22147	0.22147	intron	NA	GWAS	Open_Targets_22.09	Lymphocyte counts	2.1e-121	-0.0584101
6-32052461-A-G	rs369580	0.098526	0.098526	intron	TNXB	GWAS	FGR12_UKBB	Type1 diabetes, definitions combined, early onset	1e-120	0.564
6-31464036-A-G	rs3130907	0.087162	0.087162	splice polypyrimidine tract	HCP5	GWAS	Kanta_2025_03	Leukocytes [#/volume] in Blood [e9/l], sample-wise median	2.39e-120	-0.0824544
6-31464036-A-G	rs3130907	0.087162	0.087162	splice polypyrimidine tract	HCP5	GWAS	Kanta_2025_03	Leukocytes [#/volume] in Blood [e9/l], sample-wise median	2.39e-120	-0.0824544
6-32052461-A-G	rs369580	0.098526	0.098526	intron	TNXB	GWAS	FinnGen_R12	Thyrotoxicosis with diffuse goitre	3.24e-120	0.561366
16-53767042-T-C	rs1421085	0.30825	0.30825	intron	FTO	GWAS	Open_Targets_22.09	Body mass index	5e-120	0
6-32052461-A-G	rs369580	0.098526	0.098526	intron	TNXB	GWAS	FinnGen_drugs	A10AE Insulins and analogues for injection, long-acting	1.09e-119	0.0362703
6-31464036-A-G	rs3130907	0.087162	0.087162	splice polypyrimidine tract	HCP5	GWAS	Open_Targets_22.09	Mean reticulocyte volume	1.5e-119	0.0706502
6-31464036-A-G	rs3130907	0.087162	0.087162	splice polypyrimidine tract	HCP5	GWAS	Open_Targets_22.09	Mean reticulocyte volume	1.5e-119	0.0706502
6-30887434-T-G	rs1264324	0.069703	0.069703	intron	DDR1	GWAS	Open_Targets_22.09	Type 1 diabetes	1.35e-118	0.543922
6-30887434-T-G	rs1264324	0.069703	0.069703	intron	DDR1	GWAS	FinnGen_R12	Dermatitis herpetiformis	2.06e-118	1.39949
6-32052461-A-G	rs369580	0.098526	0.098526	intron	TNXB	GWAS	FinnGen_R12	Type 1 diabetes, definitions combined	2.43e-118	0.623567
6-31464036-A-G	rs3130907	0.087162	0.087162	splice polypyrimidine tract	HCP5	GWAS	Open_Targets_22.09	Neutrophil count	4.29e-118	-0.064341
6-31464036-A-G	rs3130907	0.087162	0.087162	splice polypyrimidine tract	HCP5	GWAS	Open_Targets_22.09	Neutrophil count	4.29e-118	-0.064341
2-42018039-T-C	rs13414536	0.25533	0.25533	intron	NA	GWAS	Open_Targets_22.09	Heel bone mineral density	1e-117	0
2-42018039-T-C	rs13414536	0.25533	0.25533	intron	NA	GWAS	Open_Targets_22.09	Heel bone mineral density	1e-117	0
6-31464036-A-G	rs3130907	0.087162	0.087162	splice polypyrimidine tract	HCP5	GWAS	FGR12_UKBB	Hypothyroidism, strict autoimmune	1e-117	0.209
6-31464036-A-G	rs3130907	0.087162	0.087162	splice polypyrimidine tract	HCP5	GWAS	FGR12_UKBB	Hypothyroidism, strict autoimmune	1e-117	0.209
6-32658661-A-T	rs9273367	0.23962	0.23962	upstream gene	HLA-DQB1-AS1	GWAS	FinnGen_R12	Diabetic nephropathy (more control exclusions)	5.08e-117	0.476012
16-53767042-T-C	rs1421085	0.30825	0.30825	intron	FTO	GWAS	FinnGen_R12	Obesity	6e-117	0.19157
6-32052461-A-G	rs369580	0.098526	0.098526	intron	TNXB	GWAS	Open_Targets_22.09	Systemic lupus erythematosus	6e-117	0
6-31464036-A-G	rs3130907	0.087162	0.087162	splice polypyrimidine tract	HCP5	GWAS	FGR12_UKBB	Sicca syndrome [SjÃ¶gren]	1e-116	0.675
6-31464036-A-G	rs3130907	0.087162	0.087162	splice polypyrimidine tract	HCP5	GWAS	FGR12_UKBB	Sicca syndrome [SjÃ¶gren]	1e-116	0.675
6-31464036-A-G	rs3130907	0.087162	0.087162	splice polypyrimidine tract	HCP5	GWAS	FinnGen_MVP_UKBB_meta	Sicca syndrome [SjÃ¶gren]	6.03e-116	0.655
6-31464036-A-G	rs3130907	0.087162	0.087162	splice polypyrimidine tract	HCP5	GWAS	FinnGen_MVP_UKBB_meta	Sicca syndrome [SjÃ¶gren]	6.03e-116	0.655
16-53767042-T-C	rs1421085	0.30825	0.30825	intron	FTO	GWAS	Open_Targets_22.09	Body mass index (joint analysis main effects and smoking interaction)	2e-115	0
2-42018039-T-C	rs13414536	0.25533	0.25533	intron	NA	GWAS	Open_Targets_22.09	Heel bone mineral density T score	4.9e-115	0.049475
2-42018039-T-C	rs13414536	0.25533	0.25533	intron	NA	GWAS	Open_Targets_22.09	Heel bone mineral density T score	4.9e-115	0.049475
6-30887434-T-G	rs1264324	0.069703	0.069703	intron	DDR1	GWAS	FinnGen_R12	Thyrotoxicosis with diffuse goitre	3.89e-114	0.622859
6-31464036-A-G	rs3130907	0.087162	0.087162	splice polypyrimidine tract	HCP5	GWAS	Open_Targets_22.09	White blood cell (leukocyte) count	4.19e-114	-0.156477
6-31464036-A-G	rs3130907	0.087162	0.087162	splice polypyrimidine tract	HCP5	GWAS	Open_Targets_22.09	White blood cell (leukocyte) count	4.19e-114	-0.156477
6-29874761-C-G	rs2734964	0.22147	0.22147	intron	NA	GWAS	Open_Targets_22.09	Malabsorption/coeliac disease | non-cancer illness code, self-reported	6.8e-114	0.949614
6-29874761-C-G	rs2734964	0.22147	0.22147	intron	NA	GWAS	Open_Targets_22.09	Malabsorption/coeliac disease | non-cancer illness code, self-reported	6.8e-114	0.949614
16-53767042-T-C	rs1421085	0.30825	0.30825	intron	FTO	GWAS	FGR12_UKBB	Type 2 diabetes, definitions combined	1e-113	0.112
16-53767042-T-C	rs1421085	0.30825	0.30825	intron	FTO	GWAS	Open_Targets_22.09	Waist-hip ratio	1e-113	0.0389
2-55869757-A-G	rs3791679	0.20879	0.20879	intron	EFEMP1	GWAS	FGR12_UKBB	Inguinal hernia	1e-113	-0.174
6-32052461-A-G	rs369580	0.098526	0.098526	intron	TNXB	GWAS	FinnGen_MVP_UKBB_meta	Thyrotoxicosis	2.24e-113	0.341
6-32052461-A-G	rs369580	0.098526	0.098526	intron	TNXB	GWAS	Open_Targets_22.09	SjÃ¶gren's syndrome	5e-113	1.25846
1-102875067-T-C	rs1318756	0.42003	0.42003	downstream gene	COL11A1	GWAS	Kanta_2025_03	Amylase [Enzymatic activity/volume] in Serum or Plasma [u/l], sample-wise median	1.75e-112	-0.0931871
16-53767042-T-C	rs1421085	0.30825	0.30825	intron	FTO	GWAS	Open_Targets_22.09	Waist-hip ratio	6e-112	0.0386
16-53767042-T-C	rs1421085	0.30825	0.30825	intron	FTO	GWAS	Open_Targets_22.09	Waist-hip ratio	7e-112	0.0386
6-30887434-T-G	rs1264324	0.069703	0.069703	intron	DDR1	GWAS	FGR12_UKBB	Thyrotoxicosis	1e-111	0.435
6-32052461-A-G	rs369580	0.098526	0.098526	intron	TNXB	GWAS	Open_Targets_22.09	Neutrophil count	1.1e-111	-0.0639825
16-89635716-C-G	rs449882	0.33012	0.33012	intron	DPEP1	GWAS	Open_Targets_22.09	Dark brown | hair colour (natural, before greying)	1.64e-111	0.110331
6-31464036-A-G	rs3130907	0.087162	0.087162	splice polypyrimidine tract	HCP5	GWAS	FinnGen_drugs	A10AE Insulins and analogues for injection, long-acting	1.44e-110	0.0399249
6-31464036-A-G	rs3130907	0.087162	0.087162	splice polypyrimidine tract	HCP5	GWAS	FinnGen_drugs	A10AE Insulins and analogues for injection, long-acting	1.44e-110	0.0399249
16-53767042-T-C	rs1421085	0.30825	0.30825	intron	FTO	GWAS	Open_Targets_22.09	BMI (adjusted for smoking behaviour)	3e-110	0
16-89635716-C-G	rs449882	0.33012	0.33012	intron	DPEP1	GWAS	FinnGen_MVP_UKBB_meta	Malignant neoplasm of skin, excluding all cancers (controls excluding all cancers)	4.47e-110	-0.0869
16-53767042-T-C	rs1421085	0.30825	0.30825	intron	FTO	GWAS	Open_Targets_22.09	Obesity [Obesity class I]	5e-110	0
6-30377517-A-G	rs3130370	0.10448	0.10448	intergenic	NA	GWAS	Open_Targets_22.09	Type 1 diabetes	2.36e-109	0.629398
6-31464036-A-G	rs3130907	0.087162	0.087162	splice polypyrimidine tract	HCP5	GWAS	FinnGen_R12	Thyrotoxicosis	2.93e-109	0.463184
6-31464036-A-G	rs3130907	0.087162	0.087162	splice polypyrimidine tract	HCP5	GWAS	FinnGen_R12	Thyrotoxicosis	2.93e-109	0.463184
16-53767042-T-C	rs1421085	0.30825	0.30825	intron	FTO	GWAS	Open_Targets_22.09	Body mass index (joint analysis main effects and physical activity interaction)	3e-109	0
6-32658661-A-T	rs9273367	0.23962	0.23962	upstream gene	HLA-DQB1-AS1	GWAS	FinnGen_drugs	H03AA Thyroid hormones	1.04e-108	0.0317962
6-32658661-A-T	rs9273367	0.23962	0.23962	upstream gene	HLA-DQB1-AS1	GWAS	Kanta_2025_03	Glucose [Moles/volume] in Serum or Plasma [mmol/l], sample-wise median	1.51e-108	0.0710277
16-53767042-T-C	rs1421085	0.30825	0.30825	intron	FTO	GWAS	Open_Targets_22.09	Body mass index (joint analysis main effects and physical activity interaction) [EA]	2e-108	0
16-53767042-T-C	rs1421085	0.30825	0.30825	intron	FTO	GWAS	Open_Targets_22.09	Body mass index	6e-108	0.0803
6-32052461-A-G	rs369580	0.098526	0.098526	intron	TNXB	GWAS	FinnGen_R12	Other bullous disorders	7.82e-108	1.07626
6-30377517-A-G	rs3130370	0.10448	0.10448	intergenic	NA	GWAS	FinnGen_R12	Autoimmune diseases excluding thyroid diseases	8.13e-108	0.224146
6-31464036-A-G	rs3130907	0.087162	0.087162	splice polypyrimidine tract	HCP5	GWAS	FinnGen_R12	Type 1 diabetes, definitions combined	2.18e-107	0.664111
6-31464036-A-G	rs3130907	0.087162	0.087162	splice polypyrimidine tract	HCP5	GWAS	FinnGen_R12	Type 1 diabetes, definitions combined	2.18e-107	0.664111
2-42018039-T-C	rs13414536	0.25533	0.25533	intron	NA	GWAS	Open_Targets_22.09	Heel bone mineral density	5e-107	0
2-42018039-T-C	rs13414536	0.25533	0.25533	intron	NA	GWAS	Open_Targets_22.09	Heel bone mineral density	5e-107	0
6-32658661-A-T	rs9273367	0.23962	0.23962	upstream gene	HLA-DQB1-AS1	GWAS	FGR12_UKBB	Seropositive rheumatoid arthritis, wide	1e-106	0.305
16-53767042-T-C	rs1421085	0.30825	0.30825	intron	FTO	GWAS	Open_Targets_22.09	Body fat percentage	1.6e-106	0.334086
16-53767042-T-C	rs1421085	0.30825	0.30825	intron	FTO	GWAS	Open_Targets_22.09	Body fat percentage	5.65e-106	0.333196
6-32052461-A-G	rs369580	0.098526	0.098526	intron	TNXB	GWAS	FinnGen_MVP_UKBB_meta	Type 1 diabetes, definitions combined	5.89e-106	0.315
6-31464036-A-G	rs3130907	0.087162	0.087162	splice polypyrimidine tract	HCP5	GWAS	FGR12_UKBB	Graves disease, strict definition	1e-105	0.679
6-31464036-A-G	rs3130907	0.087162	0.087162	splice polypyrimidine tract	HCP5	GWAS	FGR12_UKBB	Graves disease, strict definition	1e-105	0.679
6-32052461-A-G	rs369580	0.098526	0.098526	intron	TNXB	GWAS	Kanta_2025_03	Leukocytes [#/volume] in Blood [e9/l], sample-wise median	1.03e-105	-0.0673625
6-32658661-A-T	rs9273367	0.23962	0.23962	upstream gene	HLA-DQB1-AS1	GWAS	FinnGen_R12	Seropositive rheumatoid arthritis, wide	5.33e-104	0.305544
16-53767042-T-C	rs1421085	0.30825	0.30825	intron	FTO	GWAS	Open_Targets_22.09	Body mass index [EA]	1e-103	0.0835
16-53767042-T-C	rs1421085	0.30825	0.30825	intron	FTO	GWAS	Open_Targets_22.09	Leg fat percentage (left)	1.49e-103	0.272354
16-53767042-T-C	rs1421085	0.30825	0.30825	intron	FTO	GWAS	Open_Targets_22.09	Trunk predicted mass	1.69e-103	0.16135
16-53767042-T-C	rs1421085	0.30825	0.30825	intron	FTO	GWAS	Open_Targets_22.09	Trunk predicted mass	1.69e-103	0.16135
6-32658661-A-T	rs9273367	0.23962	0.23962	upstream gene	HLA-DQB1-AS1	GWAS	FinnGen_drugs	NON J01 TOTAL Total number of purchases excl. antibacterials	2.07e-103	0.0402186
16-53767042-T-C	rs1421085	0.30825	0.30825	intron	FTO	GWAS	Open_Targets_22.09	Leg fat percentage (right)	2.24e-103	0.286252
16-53767042-T-C	rs1421085	0.30825	0.30825	intron	FTO	GWAS	Open_Targets_22.09	Trunk fat-free mass	2.41e-103	0.168135
16-53767042-T-C	rs1421085	0.30825	0.30825	intron	FTO	GWAS	Open_Targets_22.09	Trunk fat-free mass	2.41e-103	0.168135
16-53767042-T-C	rs1421085	0.30825	0.30825	intron	FTO	GWAS	Open_Targets_22.09	Leg fat percentage (right)	3.37e-103	0.285989
16-53767042-T-C	rs1421085	0.30825	0.30825	intron	FTO	GWAS	Open_Targets_22.09	Leg fat percentage (left)	3.41e-103	0.27186
16-53767042-T-C	rs1421085	0.30825	0.30825	intron	FTO	GWAS	Open_Targets_22.09	Body fat distribution (arm fat ratio)	7e-103	0.05017
6-31464036-A-G	rs3130907	0.087162	0.087162	splice polypyrimidine tract	HCP5	GWAS	Open_Targets_22.09	Lymphocyte counts	7.18e-103	-0.110836
6-31464036-A-G	rs3130907	0.087162	0.087162	splice polypyrimidine tract	HCP5	GWAS	Open_Targets_22.09	Lymphocyte counts	7.18e-103	-0.110836
6-31464036-A-G	rs3130907	0.087162	0.087162	splice polypyrimidine tract	HCP5	GWAS	Open_Targets_22.09	Monocyte count	2e-102	0
6-31464036-A-G	rs3130907	0.087162	0.087162	splice polypyrimidine tract	HCP5	GWAS	Open_Targets_22.09	Monocyte count	2e-102	0
6-32658661-A-T	rs9273367	0.23962	0.23962	upstream gene	HLA-DQB1-AS1	GWAS	FinnGen_R12	Other disorders of glucose regulation and pancreatic internal secretion	2.15e-102	0.525269
16-53767042-T-C	rs1421085	0.30825	0.30825	intron	FTO	GWAS	FinnGen_MVP_UKBB_meta	Hypertension	3.47e-102	0.0632
2-42018039-T-C	rs13414536	0.25533	0.25533	intron	NA	GWAS	Open_Targets_22.09	Heel bone mineral density	5.6e-102	0.0506141
2-42018039-T-C	rs13414536	0.25533	0.25533	intron	NA	GWAS	Open_Targets_22.09	Heel bone mineral density	5.6e-102	0.0506141
6-31464036-A-G	rs3130907	0.087162	0.087162	splice polypyrimidine tract	HCP5	GWAS	Open_Targets_22.09	Eosinophil counts	1.51e-101	-0.061119
6-31464036-A-G	rs3130907	0.087162	0.087162	splice polypyrimidine tract	HCP5	GWAS	Open_Targets_22.09	Eosinophil counts	1.51e-101	-0.061119
6-31464036-A-G	rs3130907	0.087162	0.087162	splice polypyrimidine tract	HCP5	GWAS	Open_Targets_22.09	Neutrophil count	1.6e-101	-0.065907
6-31464036-A-G	rs3130907	0.087162	0.087162	splice polypyrimidine tract	HCP5	GWAS	Open_Targets_22.09	Neutrophil count	1.6e-101	-0.065907
6-30887434-T-G	rs1264324	0.069703	0.069703	intron	DDR1	GWAS	FinnGen_MVP_UKBB_meta	Thyrotoxicosis	2e-101	0.385
6-32658661-A-T	rs9273367	0.23962	0.23962	upstream gene	HLA-DQB1-AS1	GWAS	FinnGen_drugs	TOTAL Total number of drug purchases	2.17e-101	0.0404291
16-53767042-T-C	rs1421085	0.30825	0.30825	intron	FTO	GWAS	Open_Targets_22.09	Waist circumference [EA]	4e-101	0
16-53767042-T-C	rs1421085	0.30825	0.30825	intron	FTO	GWAS	Open_Targets_22.09	Obesity (extreme)	6e-101	0.277632
16-53767042-T-C	rs1421085	0.30825	0.30825	intron	FTO	GWAS	FinnGen_drugs	A10B Blood glucose lowering drugs, excluding insulins	3.36e-100	0.0283323
16-89635716-C-G	rs449882	0.33012	0.33012	intron	DPEP1	GWAS	Open_Targets_22.09	Urinary metabolite levels in chronic kidney disease [prolylglycine]	1e-99	-0.77
16-53767042-T-C	rs1421085	0.30825	0.30825	intron	FTO	GWAS	FinnGen_MVP_UKBB_meta	Hypertension, essential	2.29e-99	0.0629
6-31464036-A-G	rs3130907	0.087162	0.087162	splice polypyrimidine tract	HCP5	GWAS	Open_Targets_22.09	White blood cell count	2.74e-99	-0.108366
6-31464036-A-G	rs3130907	0.087162	0.087162	splice polypyrimidine tract	HCP5	GWAS	Open_Targets_22.09	White blood cell count	2.74e-99	-0.108366
6-33184610-A-G	rs114128868	0.1418	0.1418	non coding transcript exon	COL11A2	GWAS	Open_Targets_22.09	Type 1 diabetes	2.94e-99	-0.46569
6-30377517-A-G	rs3130370	0.10448	0.10448	intergenic	NA	GWAS	Open_Targets_22.09	Eosinophil counts	4.65e-99	-0.059958
16-53767042-T-C	rs1421085	0.30825	0.30825	intron	FTO	GWAS	Open_Targets_22.09	Impedance of arm (left)	9.71e-99	-1.9894
6-30377517-A-G	rs3130370	0.10448	0.10448	intergenic	NA	GWAS	FinnGen_R12	Dermatitis herpetiformis	1.51e-98	1.32905
6-32658661-A-T	rs9273367	0.23962	0.23962	upstream gene	HLA-DQB1-AS1	GWAS	FinnGen_MVP_UKBB_meta	Rheumatoid arthritis	1.74e-98	0.186
16-53767042-T-C	rs1421085	0.30825	0.30825	intron	FTO	GWAS	Open_Targets_22.09	Impedance of arm (left)	1.82e-98	-1.98725
6-33184610-A-G	rs114128868	0.1418	0.1418	non coding transcript exon	COL11A2	GWAS	FinnGen_drugs	A10AB Insulins and analogues for injection, fast-acting	1.83e-98	-0.0239351
6-32052461-A-G	rs369580	0.098526	0.098526	intron	TNXB	GWAS	Open_Targets_22.09	Serum levels of protein ISG15	2e-98	0
6-30887434-T-G	rs1264324	0.069703	0.069703	intron	DDR1	GWAS	Kanta_2025_03	Leukocytes [#/volume] in Blood [e9/l], sample-wise median	7.39e-98	-0.0761481
6-31464036-A-G	rs3130907	0.087162	0.087162	splice polypyrimidine tract	HCP5	GWAS	FinnGen_R12	Graves disease, strict definition	8.09e-98	0.667664
6-31464036-A-G	rs3130907	0.087162	0.087162	splice polypyrimidine tract	HCP5	GWAS	FinnGen_R12	Graves disease, strict definition	8.09e-98	0.667664
16-53767042-T-C	rs1421085	0.30825	0.30825	intron	FTO	GWAS	Open_Targets_22.09	Impedance of arm (right)	8.66e-98	-1.92905
16-53767042-T-C	rs1421085	0.30825	0.30825	intron	FTO	GWAS	Open_Targets_22.09	Body mass index (age>50)	1e-97	0.073
16-53767042-T-C	rs1421085	0.30825	0.30825	intron	FTO	GWAS	Open_Targets_22.09	Impedance of arm (right)	1.46e-97	-1.92738
2-55869757-A-G	rs3791679	0.20879	0.20879	intron	EFEMP1	GWAS	FGR12_UKBB	Hernia	1.58e-97	-0.112
6-32052461-A-G	rs369580	0.098526	0.098526	intron	TNXB	GWAS	FinnGen_R12	Thyrotoxicosis	3.76e-97	0.392296
6-32052461-A-G	rs369580	0.098526	0.098526	intron	TNXB	GWAS	Open_Targets_22.09	Mean reticulocyte volume	4.6e-97	0.0587507
6-32658661-A-T	rs9273367	0.23962	0.23962	upstream gene	HLA-DQB1-AS1	GWAS	FinnGen_R12	Disorders of the thyroid gland	1.1e-96	0.134087
16-53767042-T-C	rs1421085	0.30825	0.30825	intron	FTO	GWAS	FGR12_UKBB	Type 2 diabetes, wide definition	3.16e-96	0.113
6-31464036-A-G	rs3130907	0.087162	0.087162	splice polypyrimidine tract	HCP5	GWAS	FinnGen_R12	Sicca syndrome [SjÃ¶gren]	1.08e-95	0.719361
6-31464036-A-G	rs3130907	0.087162	0.087162	splice polypyrimidine tract	HCP5	GWAS	FinnGen_R12	Sicca syndrome [SjÃ¶gren]	1.08e-95	0.719361
6-30377517-A-G	rs3130370	0.10448	0.10448	intergenic	NA	GWAS	FGR12_UKBB	Thyrotoxicosis with diffuse goitre	1.58e-95	0.56
6-31464036-A-G	rs3130907	0.087162	0.087162	splice polypyrimidine tract	HCP5	GWAS	FinnGen_MVP_UKBB_meta	Type 1 diabetes, definitions combined	2.04e-95	0.372
6-31464036-A-G	rs3130907	0.087162	0.087162	splice polypyrimidine tract	HCP5	GWAS	FinnGen_MVP_UKBB_meta	Type 1 diabetes, definitions combined	2.04e-95	0.372
6-31464036-A-G	rs3130907	0.087162	0.087162	splice polypyrimidine tract	HCP5	GWAS	Kanta_2025_03	Complement C4 [Mass/volume] in Serum or Plasma [g/l], sample-wise median	4.72e-95	-0.421573
6-31464036-A-G	rs3130907	0.087162	0.087162	splice polypyrimidine tract	HCP5	GWAS	Kanta_2025_03	Complement C4 [Mass/volume] in Serum or Plasma [g/l], sample-wise median	4.72e-95	-0.421573
16-53767042-T-C	rs1421085	0.30825	0.30825	intron	FTO	GWAS	Open_Targets_22.09	Body mass index (age <50)	5e-95	0.093
2-55869757-A-G	rs3791679	0.20879	0.20879	intron	EFEMP1	GWAS	FinnGen_R12	Height, inverse-rank normalized	1.15e-94	-0.0386045
16-53767042-T-C	rs1421085	0.30825	0.30825	intron	FTO	GWAS	FinnGen_drugs	A10BA Biguanides	3.77e-94	0.0269167
6-30377517-A-G	rs3130370	0.10448	0.10448	intergenic	NA	GWAS	FinnGen_drugs	A10AB Insulins and analogues for injection, fast-acting	5.46e-94	0.0345836
6-31464036-A-G	rs3130907	0.087162	0.087162	splice polypyrimidine tract	HCP5	GWAS	FGR12_UKBB	Type1 diabetes, definitions combined, early onset	2e-93	0.544
6-31464036-A-G	rs3130907	0.087162	0.087162	splice polypyrimidine tract	HCP5	GWAS	FGR12_UKBB	Type1 diabetes, definitions combined, early onset	2e-93	0.544
16-53767042-T-C	rs1421085	0.30825	0.30825	intron	FTO	GWAS	FinnGen_R12	Type 2 diabetes, definitions combined	4.54e-93	0.120703
6-30887434-T-G	rs1264324	0.069703	0.069703	intron	DDR1	GWAS	FGR12_UKBB	Sicca syndrome [SjÃ¶gren]	6.31e-93	0.618
6-31464036-A-G	rs3130907	0.087162	0.087162	splice polypyrimidine tract	HCP5	GWAS	Open_Targets_22.09	Systemic lupus erythematosus	7e-93	0.871293
6-31464036-A-G	rs3130907	0.087162	0.087162	splice polypyrimidine tract	HCP5	GWAS	Open_Targets_22.09	Systemic lupus erythematosus	7e-93	0.871293
6-31464036-A-G	rs3130907	0.087162	0.087162	splice polypyrimidine tract	HCP5	GWAS	Open_Targets_22.09	Systemic lupus erythematosus	7e-93	0.871293
6-31464036-A-G	rs3130907	0.087162	0.087162	splice polypyrimidine tract	HCP5	GWAS	Open_Targets_22.09	Systemic lupus erythematosus	7e-93	0.871293
6-30887434-T-G	rs1264324	0.069703	0.069703	intron	DDR1	GWAS	Open_Targets_22.09	Neutrophil count	1.1e-92	-0.055715
6-30887434-T-G	rs1264324	0.069703	0.069703	intron	DDR1	GWAS	FinnGen_R12	Other bullous disorders	1.51e-92	1.13451
6-31464036-A-G	rs3130907	0.087162	0.087162	splice polypyrimidine tract	HCP5	GWAS	Open_Targets_22.09	Hyperthyroidism or thyrotoxicosis	1.6e-92	0.00540345
6-31464036-A-G	rs3130907	0.087162	0.087162	splice polypyrimidine tract	HCP5	GWAS	Open_Targets_22.09	Hyperthyroidism or thyrotoxicosis	1.6e-92	0.00540345
6-30887434-T-G	rs1264324	0.069703	0.069703	intron	DDR1	GWAS	Open_Targets_22.09	White blood cell (leukocyte) count	4.47e-92	-0.137142
16-53767042-T-C	rs1421085	0.30825	0.30825	intron	FTO	GWAS	Open_Targets_22.09	Body fat percentage	1e-91	0
6-32052461-A-G	rs369580	0.098526	0.098526	intron	TNXB	GWAS	Open_Targets_22.09	Eosinophil counts	1.3e-91	-0.053699
6-32052461-A-G	rs369580	0.098526	0.098526	intron	TNXB	GWAS	FGR12_UKBB	Graves disease, strict definition	2e-91	0.575
6-30887434-T-G	rs1264324	0.069703	0.069703	intron	DDR1	GWAS	Open_Targets_22.09	Eosinophil counts	4.02e-91	-0.056607
6-31464036-A-G	rs3130907	0.087162	0.087162	splice polypyrimidine tract	HCP5	GWAS	Open_Targets_22.09	Type 1 diabetes	1.09e-90	0.6872
6-31464036-A-G	rs3130907	0.087162	0.087162	splice polypyrimidine tract	HCP5	GWAS	Open_Targets_22.09	Type 1 diabetes	1.09e-90	0.6872
6-31464036-A-G	rs3130907	0.087162	0.087162	splice polypyrimidine tract	HCP5	GWAS	Open_Targets_22.09	Membranous nephropathy	1.59e-90	1.2635
6-31464036-A-G	rs3130907	0.087162	0.087162	splice polypyrimidine tract	HCP5	GWAS	Open_Targets_22.09	Membranous nephropathy	1.59e-90	1.2635
6-30887434-T-G	rs1264324	0.069703	0.069703	intron	DDR1	GWAS	Open_Targets_22.09	Myasthenia gravis	2e-90	1.72988
6-31464036-A-G	rs3130907	0.087162	0.087162	splice polypyrimidine tract	HCP5	GWAS	Open_Targets_22.09	Myasthenia gravis	2e-90	1.72988
6-31464036-A-G	rs3130907	0.087162	0.087162	splice polypyrimidine tract	HCP5	GWAS	Open_Targets_22.09	Myasthenia gravis	2e-90	1.72988
6-30887434-T-G	rs1264324	0.069703	0.069703	intron	DDR1	GWAS	FinnGen_drugs	A10A Insulins and analogues	3.31e-90	0.03853
2-55869757-A-G	rs3791679	0.20879	0.20879	intron	EFEMP1	GWAS	Open_Targets_22.09	Comparative height size at age 10	3.56e-90	-0.0386545
6-30887434-T-G	rs1264324	0.069703	0.069703	intron	DDR1	GWAS	FinnGen_MVP_UKBB_meta	Sicca syndrome [SjÃ¶gren]	4.57e-90	0.592
6-30887434-T-G	rs1264324	0.069703	0.069703	intron	DDR1	GWAS	FGR12_UKBB	Graves disease, strict definition	5.01e-90	0.645
6-29874761-C-G	rs2734964	0.22147	0.22147	intron	NA	GWAS	Open_Targets_22.09	Monocyte count	2.04e-89	-0.045605
6-29874761-C-G	rs2734964	0.22147	0.22147	intron	NA	GWAS	Open_Targets_22.09	Monocyte count	2.04e-89	-0.045605
6-32658661-A-T	rs9273367	0.23962	0.23962	upstream gene	HLA-DQB1-AS1	GWAS	FinnGen_R12	Seropositive rheumatoid arthritis, strict definition	2.07e-89	0.382143
2-55869757-A-G	rs3791679	0.20879	0.20879	intron	EFEMP1	GWAS	Open_Targets_22.09	Comparative height size at age 10	2.32e-89	-0.0384116
6-29874761-C-G	rs2734964	0.22147	0.22147	intron	NA	GWAS	FGR12_UKBB	Intestinal malabsorption	2.51e-89	0.563
6-29874761-C-G	rs2734964	0.22147	0.22147	intron	NA	GWAS	FGR12_UKBB	Intestinal malabsorption	2.51e-89	0.563
6-32052461-A-G	rs369580	0.098526	0.098526	intron	TNXB	GWAS	FinnGen_MVP_UKBB_meta	Hypothyroidism, strict autoimmune	6.46e-89	0.132
6-30887434-T-G	rs1264324	0.069703	0.069703	intron	DDR1	GWAS	FinnGen_R12	Thyrotoxicosis	8.12e-89	0.430997
6-32658661-A-T	rs9273367	0.23962	0.23962	upstream gene	HLA-DQB1-AS1	GWAS	FinnGen_MVP_UKBB_meta	Asthma (more control exclusions)	9.77e-88	0.0949
6-32052461-A-G	rs369580	0.098526	0.098526	intron	TNXB	GWAS	Open_Targets_22.09	White blood cell (leukocyte) count	1.48e-87	-0.126604
2-42018039-T-C	rs13414536	0.25533	0.25533	intron	NA	GWAS	Open_Targets_22.09	Heel bone mineral density	4.4e-87	0.0495299
2-42018039-T-C	rs13414536	0.25533	0.25533	intron	NA	GWAS	Open_Targets_22.09	Heel bone mineral density	4.4e-87	0.0495299
6-32658661-A-T	rs9273367	0.23962	0.23962	upstream gene	HLA-DQB1-AS1	GWAS	FinnGen_R12	Diabetic nephropathy	5.23e-87	0.397447
6-33184610-A-G	rs114128868	0.1418	0.1418	non coding transcript exon	COL11A2	GWAS	FinnGen_R12	Type 1 diabetes, definitions combined	1.15e-86	-0.551477
16-53767042-T-C	rs1421085	0.30825	0.30825	intron	FTO	GWAS	Open_Targets_22.09	Trunk fat percentage	1.37e-86	0.343393
6-31464036-A-G	rs3130907	0.087162	0.087162	splice polypyrimidine tract	HCP5	GWAS	Open_Targets_22.09	Eosinophil counts	1.8e-86	-0.0600701
6-31464036-A-G	rs3130907	0.087162	0.087162	splice polypyrimidine tract	HCP5	GWAS	Open_Targets_22.09	Eosinophil counts	1.8e-86	-0.0600701
16-53767042-T-C	rs1421085	0.30825	0.30825	intron	FTO	GWAS	Open_Targets_22.09	Hip circumference [EA]	2e-86	0.07
6-30377517-A-G	rs3130370	0.10448	0.10448	intergenic	NA	GWAS	FinnGen_R12	Thyrotoxicosis with diffuse goitre	3.16e-86	0.557384
16-53767042-T-C	rs1421085	0.30825	0.30825	intron	FTO	GWAS	FinnGen_R12	Diabetes, insulin treatment (Kela reimbursement) (more control exclusions)	3.22e-86	0.118508
6-31464036-A-G	rs3130907	0.087162	0.087162	splice polypyrimidine tract	HCP5	GWAS	Open_Targets_22.09	Hyperthyroidism/thyrotoxicosis | non-cancer illness code, self-reported	4.61e-86	0.759296
6-31464036-A-G	rs3130907	0.087162	0.087162	splice polypyrimidine tract	HCP5	GWAS	Open_Targets_22.09	Hyperthyroidism/thyrotoxicosis | non-cancer illness code, self-reported	4.61e-86	0.759296
16-53767042-T-C	rs1421085	0.30825	0.30825	intron	FTO	GWAS	Open_Targets_22.09	Trunk fat percentage	5.24e-86	0.342196
16-53767042-T-C	rs1421085	0.30825	0.30825	intron	FTO	GWAS	FinnGen_R12	Obesity due to excess calories	6.12e-86	0.191759
6-33184610-A-G	rs114128868	0.1418	0.1418	non coding transcript exon	COL11A2	GWAS	FGR12_UKBB	Type 1 diabetes, definitions combined	6.31e-86	-0.434
6-30377517-A-G	rs3130370	0.10448	0.10448	intergenic	NA	GWAS	Open_Targets_22.09	Eosinophil counts	9e-86	-0.0594529
6-31464036-A-G	rs3130907	0.087162	0.087162	splice polypyrimidine tract	HCP5	GWAS	FGR12_UKBB	Autoimmune hyperthyroidism	1.26e-85	0.744
6-31464036-A-G	rs3130907	0.087162	0.087162	splice polypyrimidine tract	HCP5	GWAS	FGR12_UKBB	Autoimmune hyperthyroidism	1.26e-85	0.744
6-30887434-T-G	rs1264324	0.069703	0.069703	intron	DDR1	GWAS	FGR12_UKBB	Type 1 diabetes, definitions combined	1.58e-85	0.467
6-32052461-A-G	rs369580	0.098526	0.098526	intron	TNXB	GWAS	FGR12_UKBB	Hypothyroidism, strict autoimmune	1.58e-85	0.158
6-30377517-A-G	rs3130370	0.10448	0.10448	intergenic	NA	GWAS	Kanta_2025_03	Leukocytes [#/volume] in Blood [e9/l], sample-wise median	1.84e-85	-0.0719038
16-53767042-T-C	rs1421085	0.30825	0.30825	intron	FTO	GWAS	Open_Targets_22.09	Body mass index	2e-85	0.0773912
6-32052461-A-G	rs369580	0.098526	0.098526	intron	TNXB	GWAS	Open_Targets_22.09	Hyperthyroidism or thyrotoxicosis	2.9e-85	0.00475635
6-32052461-A-G	rs369580	0.098526	0.098526	intron	TNXB	GWAS	Open_Targets_22.09	Systemic lupus erythematosus	3.89e-85	0.760806
6-32052461-A-G	rs369580	0.098526	0.098526	intron	TNXB	GWAS	Open_Targets_22.09	Systemic lupus erythematosus	3.89e-85	0.760806
6-32052461-A-G	rs369580	0.098526	0.098526	intron	TNXB	GWAS	Open_Targets_22.09	White blood cell count	1.15e-84	-0.0925703
6-31464036-A-G	rs3130907	0.087162	0.087162	splice polypyrimidine tract	HCP5	GWAS	FGR12_UKBB	Sarcoidosis	2.51e-84	0.483
6-31464036-A-G	rs3130907	0.087162	0.087162	splice polypyrimidine tract	HCP5	GWAS	FGR12_UKBB	Sarcoidosis	2.51e-84	0.483
16-53767042-T-C	rs1421085	0.30825	0.30825	intron	FTO	GWAS	Open_Targets_22.09	Type 2 diabetes	3e-84	0.122218
1-22158974-A-G	rs2807365	0.3905	0.3905	upstream gene	LOC105376850	GWAS	Open_Targets_22.09	Heel bone mineral density T score	7.3e-84	-0.0403905
6-32052461-A-G	rs369580	0.098526	0.098526	intron	TNXB	GWAS	FinnGen_R12	Graves disease, strict definition	9.75e-84	0.563443
6-32052461-A-G	rs369580	0.098526	0.098526	intron	TNXB	GWAS	FinnGen_MVP_UKBB_meta	Sicca syndrome [SjÃ¶gren]	1.41e-83	0.508
16-53767042-T-C	rs1421085	0.30825	0.30825	intron	FTO	GWAS	Open_Targets_22.09	Body fat distribution (arm fat ratio) [females]	3e-83	0.06203
6-32658661-A-T	rs9273367	0.23962	0.23962	upstream gene	HLA-DQB1-AS1	GWAS	Kanta_2025_03	Fasting glucose [Moles/volume] in Serum or Plasma [mmol/l], sample-wise median	5.4e-83	0.0458938
6-32052461-A-G	rs369580	0.098526	0.098526	intron	TNXB	GWAS	FGR12_UKBB	Sicca syndrome [SjÃ¶gren]	6.31e-83	0.531
6-32658661-A-T	rs9273367	0.23962	0.23962	upstream gene	HLA-DQB1-AS1	GWAS	FinnGen_R12	Dermatitis herpetiformis	6.53e-83	0.94161
2-55869757-A-G	rs3791679	0.20879	0.20879	intron	EFEMP1	GWAS	Open_Targets_22.09	Forced vital capacity (fvc), best measure	2.14e-82	-0.0428772
2-55869757-A-G	rs3791679	0.20879	0.20879	intron	EFEMP1	GWAS	Open_Targets_22.09	Forced vital capacity (fvc), best measure	2.14e-82	-0.0428772
6-30887434-T-G	rs1264324	0.069703	0.069703	intron	DDR1	GWAS	FinnGen_R12	Graves disease, strict definition	2.14e-82	0.633941
2-55869757-A-G	rs3791679	0.20879	0.20879	intron	EFEMP1	GWAS	Open_Targets_22.09	Forced vital capacity (fvc)	3.47e-82	-0.0421468
2-55869757-A-G	rs3791679	0.20879	0.20879	intron	EFEMP1	GWAS	Open_Targets_22.09	Height	4e-82	0
6-31464036-A-G	rs3130907	0.087162	0.087162	splice polypyrimidine tract	HCP5	GWAS	FinnGen_MVP_UKBB_meta	Sarcoidosis	6.61e-82	0.453
6-31464036-A-G	rs3130907	0.087162	0.087162	splice polypyrimidine tract	HCP5	GWAS	FinnGen_MVP_UKBB_meta	Sarcoidosis	6.61e-82	0.453
2-55869757-A-G	rs3791679	0.20879	0.20879	intron	EFEMP1	GWAS	Open_Targets_22.09	Forced vital capacity (fvc)	7.89e-82	-0.0419825
16-53767042-T-C	rs1421085	0.30825	0.30825	intron	FTO	GWAS	FinnGen_R12	Obesity, other/unspecified	9.16e-82	0.219592
6-30377517-A-G	rs3130370	0.10448	0.10448	intergenic	NA	GWAS	Open_Targets_22.09	Neutrophil count	1.67e-81	-0.052941
16-53767042-T-C	rs1421085	0.30825	0.30825	intron	FTO	GWAS	Open_Targets_22.09	Obesity [Overweight]	2e-81	0
16-53767042-T-C	rs1421085	0.30825	0.30825	intron	FTO	GWAS	Open_Targets_22.09	Body mass index [Japanese]	2e-81	0.081
6-30887434-T-G	rs1264324	0.069703	0.069703	intron	DDR1	GWAS	Open_Targets_22.09	Neutrophil count	3e-81	-0.0575603
6-30887434-T-G	rs1264324	0.069703	0.069703	intron	DDR1	GWAS	FinnGen_drugs	A10AE Insulins and analogues for injection, long-acting	6.37e-80	0.0347063
6-32052461-A-G	rs369580	0.098526	0.098526	intron	TNXB	GWAS	Open_Targets_22.09	Reticulocyte count	9.3e-80	-0.0537523
16-53767042-T-C	rs1421085	0.30825	0.30825	intron	FTO	GWAS	Open_Targets_22.09	Obesity [Obesity class II]	1e-79	0.285179
16-53767042-T-C	rs1421085	0.30825	0.30825	intron	FTO	GWAS	Open_Targets_22.09	BMI in non-smokers	1e-79	0
6-30377517-A-G	rs3130370	0.10448	0.10448	intergenic	NA	GWAS	FGR12_UKBB	Thyrotoxicosis	2.51e-79	0.373
6-31464036-A-G	rs3130907	0.087162	0.087162	splice polypyrimidine tract	HCP5	GWAS	Open_Targets_22.09	Reticulocyte count	7.1e-79	-0.0578045
6-31464036-A-G	rs3130907	0.087162	0.087162	splice polypyrimidine tract	HCP5	GWAS	Open_Targets_22.09	Reticulocyte count	7.1e-79	-0.0578045
6-31464036-A-G	rs3130907	0.087162	0.087162	splice polypyrimidine tract	HCP5	GWAS	Open_Targets_22.09	Thyroid problem (not cancer)	1.9e-78	0.0131272
6-31464036-A-G	rs3130907	0.087162	0.087162	splice polypyrimidine tract	HCP5	GWAS	Open_Targets_22.09	Thyroid problem (not cancer)	1.9e-78	0.0131272
16-89635716-C-G	rs449882	0.33012	0.33012	intron	DPEP1	GWAS	Open_Targets_22.09	Mean reticulocyte volume	2.1e-78	-0.0400632
6-32052461-A-G	rs369580	0.098526	0.098526	intron	TNXB	GWAS	Open_Targets_22.09	Eosinophil counts	2.7e-78	-0.0527946
6-32658661-A-T	rs9273367	0.23962	0.23962	upstream gene	HLA-DQB1-AS1	GWAS	Open_Targets_22.09	Latent autoimmune diabetes vs. type 2 diabetes	3e-78	0
16-53767042-T-C	rs1421085	0.30825	0.30825	intron	FTO	GWAS	FinnGen_drugs	A10 Drugs used in diabetes	5.93e-78	0.0256665
16-89635716-C-G	rs449882	0.33012	0.33012	intron	DPEP1	GWAS	FinnGen_MVP_UKBB_meta	Other malignant neoplasms of skin (=non-melanoma skin cancer), excluding all cancers (controls excluding all cancers)	1.1e-77	-0.0833
6-30887434-T-G	rs1264324	0.069703	0.069703	intron	DDR1	GWAS	FinnGen_R12	Type 1 diabetes, definitions combined	2.66e-77	0.58943
6-30377517-A-G	rs3130370	0.10448	0.10448	intergenic	NA	GWAS	FinnGen_MVP_UKBB_meta	Thyrotoxicosis with diffuse goitre	3.39e-77	0.455
6-30887434-T-G	rs1264324	0.069703	0.069703	intron	DDR1	GWAS	Open_Targets_22.09	Eosinophil counts	5.7e-77	-0.0553847
6-30887434-T-G	rs1264324	0.069703	0.069703	intron	DDR1	GWAS	FinnGen_MVP_UKBB_meta	Hypothyroidism, strict autoimmune	7.94e-77	0.15
6-30377517-A-G	rs3130370	0.10448	0.10448	intergenic	NA	GWAS	Open_Targets_22.09	White blood cell (leukocyte) count	1e-76	-0.127107
6-30377517-A-G	rs3130370	0.10448	0.10448	intergenic	NA	GWAS	Open_Targets_22.09	Mean reticulocyte volume	1.6e-76	0.055943
6-31464036-A-G	rs3130907	0.087162	0.087162	splice polypyrimidine tract	HCP5	GWAS	FinnGen_R12	Autoimmune hyperthyroidism	1.78e-76	0.748191
6-31464036-A-G	rs3130907	0.087162	0.087162	splice polypyrimidine tract	HCP5	GWAS	FinnGen_R12	Autoimmune hyperthyroidism	1.78e-76	0.748191
6-30887434-T-G	rs1264324	0.069703	0.069703	intron	DDR1	GWAS	Kanta_2025_03	Complement C4 [Mass/volume] in Serum or Plasma [g/l], sample-wise median	5.08e-76	-0.389122
6-32052461-A-G	rs369580	0.098526	0.098526	intron	TNXB	GWAS	FinnGen_R12	Type1 diabetes, definitions combined, early onset	5.73e-76	0.611871
6-31464036-A-G	rs3130907	0.087162	0.087162	splice polypyrimidine tract	HCP5	GWAS	Open_Targets_22.09	Polymyositis	6e-76	1.08856
6-31464036-A-G	rs3130907	0.087162	0.087162	splice polypyrimidine tract	HCP5	GWAS	Open_Targets_22.09	Polymyositis	6e-76	1.08856
6-30887434-T-G	rs1264324	0.069703	0.069703	intron	DDR1	GWAS	FGR12_UKBB	Hypothyroidism, strict autoimmune	7.94e-76	0.168
16-53767042-T-C	rs1421085	0.30825	0.30825	intron	FTO	GWAS	Open_Targets_22.09	Obese vs. thin	9e-76	0.392042
6-30887434-T-G	rs1264324	0.069703	0.069703	intron	DDR1	GWAS	Open_Targets_22.09	Mean reticulocyte volume	1.2e-75	0.054741
6-30377517-A-G	rs3130370	0.10448	0.10448	intergenic	NA	GWAS	FinnGen_R12	Other bullous disorders	1.85e-75	1.06259
6-32658661-A-T	rs9273367	0.23962	0.23962	upstream gene	HLA-DQB1-AS1	GWAS	FGR12_UKBB	Glomerular disorders in diseases classified elsewhere	2e-75	0.392
6-31464036-A-G	rs3130907	0.087162	0.087162	splice polypyrimidine tract	HCP5	GWAS	FinnGen_R12	Bullous disorders	2.48e-75	0.782758
6-31464036-A-G	rs3130907	0.087162	0.087162	splice polypyrimidine tract	HCP5	GWAS	FinnGen_R12	Bullous disorders	2.48e-75	0.782758
6-32052461-A-G	rs369580	0.098526	0.098526	intron	TNXB	GWAS	Open_Targets_22.09	Hyperthyroidism/thyrotoxicosis | non-cancer illness code, self-reported	2.99e-75	0.656413
6-32658661-A-T	rs9273367	0.23962	0.23962	upstream gene	HLA-DQB1-AS1	GWAS	Open_Targets_22.09	Medication use (drugs used in diabetes)	3e-75	0.231937
6-30887434-T-G	rs1264324	0.069703	0.069703	intron	DDR1	GWAS	Open_Targets_22.09	Membranous nephropathy	9.85e-75	1.1796
6-32052461-A-G	rs369580	0.098526	0.098526	intron	TNXB	GWAS	Open_Targets_22.09	Mean spheric corpuscular volume	1.6e-74	0.0498742
6-30377517-A-G	rs3130370	0.10448	0.10448	intergenic	NA	GWAS	Open_Targets_22.09	Reticulocyte count	1.7e-74	-0.0558074
6-32658661-A-T	rs9273367	0.23962	0.23962	upstream gene	HLA-DQB1-AS1	GWAS	FGR12_UKBB	Type 2 diabetes, wide definition	3.98e-74	0.107
6-30377517-A-G	rs3130370	0.10448	0.10448	intergenic	NA	GWAS	FGR12_UKBB	Sicca syndrome [SjÃ¶gren]	1e-73	0.565
6-31464036-A-G	rs3130907	0.087162	0.087162	splice polypyrimidine tract	HCP5	GWAS	Open_Targets_22.09	Neutrophill count	1.83e-73	-0.0865261
6-31464036-A-G	rs3130907	0.087162	0.087162	splice polypyrimidine tract	HCP5	GWAS	Open_Targets_22.09	Neutrophill count	1.83e-73	-0.0865261
16-53767042-T-C	rs1421085	0.30825	0.30825	intron	FTO	GWAS	Open_Targets_22.09	Body mass index variance	2e-73	0
6-32052461-A-G	rs369580	0.098526	0.098526	intron	TNXB	GWAS	FGR12_UKBB	Autoimmune hyperthyroidism	3.16e-73	0.63
16-53767042-T-C	rs1421085	0.30825	0.30825	intron	FTO	GWAS	FinnGen_R12	Type 2 diabetes, wide definition	1.7e-72	0.126517
6-30887434-T-G	rs1264324	0.069703	0.069703	intron	DDR1	GWAS	Open_Targets_22.09	White blood cell count	2.95e-72	-0.0900565
16-53767042-T-C	rs1421085	0.30825	0.30825	intron	FTO	GWAS	Open_Targets_22.09	Body mass index in physically active individuals	5e-72	0.0747
6-30887434-T-G	rs1264324	0.069703	0.069703	intron	DDR1	GWAS	Open_Targets_22.09	Idiopathic membranous nephropathy	6e-72	1.36864
6-31464036-A-G	rs3130907	0.087162	0.087162	splice polypyrimidine tract	HCP5	GWAS	Open_Targets_22.09	Idiopathic membranous nephropathy	6e-72	1.36864
6-31464036-A-G	rs3130907	0.087162	0.087162	splice polypyrimidine tract	HCP5	GWAS	Open_Targets_22.09	Idiopathic membranous nephropathy	6e-72	1.36864
6-30887434-T-G	rs1264324	0.069703	0.069703	intron	DDR1	GWAS	Open_Targets_22.09	Type 1 diabetes	1.16e-71	0.587608
16-53767042-T-C	rs1421085	0.30825	0.30825	intron	FTO	GWAS	Open_Targets_22.09	Body mass index in physically active individuals [EA]	2e-71	0.0762
6-32658661-A-T	rs9273367	0.23962	0.23962	upstream gene	HLA-DQB1-AS1	GWAS	FGR12_UKBB	Asthma (more control exclusions)	2e-71	0.104
6-32052461-A-G	rs369580	0.098526	0.098526	intron	TNXB	GWAS	Open_Targets_22.09	Idiopathic membranous nephropathy	5e-71	1.34286
6-30377517-A-G	rs3130370	0.10448	0.10448	intergenic	NA	GWAS	FinnGen_MVP_UKBB_meta	Sicca syndrome [SjÃ¶gren]	8.91e-71	0.538
6-30377517-A-G	rs3130370	0.10448	0.10448	intergenic	NA	GWAS	Open_Targets_22.09	Neutrophil count	1.1e-70	-0.0544297
6-30887434-T-G	rs1264324	0.069703	0.069703	intron	DDR1	GWAS	Open_Targets_22.09	Systemic lupus erythematosus	1.35e-70	0.770108
6-30887434-T-G	rs1264324	0.069703	0.069703	intron	DDR1	GWAS	Open_Targets_22.09	Systemic lupus erythematosus	1.35e-70	0.770108
6-30887434-T-G	rs1264324	0.069703	0.069703	intron	DDR1	GWAS	FinnGen_R12	Sicca syndrome [SjÃ¶gren]	1.41e-70	0.647385
6-32052461-A-G	rs369580	0.098526	0.098526	intron	TNXB	GWAS	Open_Targets_22.09	Neutrophill count	1.43e-70	-0.0784842
2-55869757-A-G	rs3791679	0.20879	0.20879	intron	EFEMP1	GWAS	FinnGen_R12	Hernia	7.04e-70	-0.126608
6-31464036-A-G	rs3130907	0.087162	0.087162	splice polypyrimidine tract	HCP5	GWAS	FinnGen_R12	Systemic connective tissue disorders	7.24e-70	0.321853
6-31464036-A-G	rs3130907	0.087162	0.087162	splice polypyrimidine tract	HCP5	GWAS	FinnGen_R12	Systemic connective tissue disorders	7.24e-70	0.321853
6-30887434-T-G	rs1264324	0.069703	0.069703	intron	DDR1	GWAS	Open_Targets_22.09	Lymphocyte counts	8.75e-70	-0.0888457
6-30887434-T-G	rs1264324	0.069703	0.069703	intron	DDR1	GWAS	FGR12_UKBB	Sarcoidosis	1.58e-69	0.448
6-29874761-C-G	rs2734964	0.22147	0.22147	intron	NA	GWAS	Open_Targets_22.09	Eosinophil counts	3.07e-69	-0.042251
6-29874761-C-G	rs2734964	0.22147	0.22147	intron	NA	GWAS	Open_Targets_22.09	Eosinophil counts	3.07e-69	-0.042251
22-38176519-C-G	rs133015	0.44149	0.44149	intron	PLA2G6	GWAS	Open_Targets_22.09	Metabolic biomarkers (multivariate analysis)	4e-69	0
22-38176519-C-G	rs133015	0.44149	0.44149	intron	PLA2G6	GWAS	Open_Targets_22.09	Metabolic biomarkers (multivariate analysis)	4e-69	0
6-30887434-T-G	rs1264324	0.069703	0.069703	intron	DDR1	GWAS	FGR12_UKBB	Autoimmune hyperthyroidism	5.01e-69	0.688
6-30377517-A-G	rs3130370	0.10448	0.10448	intergenic	NA	GWAS	Open_Targets_22.09	Hemoglobin concentration	8.35e-69	-0.046889
16-53767042-T-C	rs1421085	0.30825	0.30825	intron	FTO	GWAS	Open_Targets_22.09	Body mass index (joint analysis main effects and physical activity interaction) [EA, women]	1e-68	0
6-33184610-A-G	rs114128868	0.1418	0.1418	non coding transcript exon	COL11A2	GWAS	FinnGen_R12	Type1 diabetes, definitions combined, early onset	1.62e-68	-0.61104
16-53767042-T-C	rs1421085	0.30825	0.30825	intron	FTO	GWAS	Open_Targets_22.09	Body mass index (joint analysis main effects and physical activity interaction) [women]	2e-68	0
6-32658661-A-T	rs9273367	0.23962	0.23962	upstream gene	HLA-DQB1-AS1	GWAS	FinnGen_R12	Glomerular disorders in diseases classified elsewhere	2.73e-68	0.387879
6-32052461-A-G	rs369580	0.098526	0.098526	intron	TNXB	GWAS	FinnGen_R12	Sicca syndrome [SjÃ¶gren]	3.06e-68	0.562212
2-55869757-A-G	rs3791679	0.20879	0.20879	intron	EFEMP1	GWAS	FinnGen_R12	Inguinal hernia	6.02e-68	-0.161406
6-30377517-A-G	rs3130370	0.10448	0.10448	intergenic	NA	GWAS	FGR12_UKBB	Type 1 diabetes, definitions combined	6.31e-68	0.425
6-31464036-A-G	rs3130907	0.087162	0.087162	splice polypyrimidine tract	HCP5	GWAS	Kanta_2025_03	Lymphocytes [#/volume] in Blood [e9/l], sample-wise median	1.23e-67	-0.0949209
6-31464036-A-G	rs3130907	0.087162	0.087162	splice polypyrimidine tract	HCP5	GWAS	Kanta_2025_03	Lymphocytes [#/volume] in Blood [e9/l], sample-wise median	1.23e-67	-0.0949209
6-32658661-A-T	rs9273367	0.23962	0.23962	upstream gene	HLA-DQB1-AS1	GWAS	FinnGen_MVP_UKBB_meta	Glomerular disorders in diseases classified elsewhere	1.32e-67	0.305
2-55869757-A-G	rs3791679	0.20879	0.20879	intron	EFEMP1	GWAS	Open_Targets_22.09	Height	2e-67	-0.06
6-31464036-A-G	rs3130907	0.087162	0.087162	splice polypyrimidine tract	HCP5	GWAS	FinnGen_R12	Type1 diabetes, definitions combined, early onset	2.88e-67	0.645085
6-31464036-A-G	rs3130907	0.087162	0.087162	splice polypyrimidine tract	HCP5	GWAS	FinnGen_R12	Type1 diabetes, definitions combined, early onset	2.88e-67	0.645085
6-30377517-A-G	rs3130370	0.10448	0.10448	intergenic	NA	GWAS	Kanta_2025_03	Complement C4 [Mass/volume] in Serum or Plasma [g/l], sample-wise median	6.93e-67	-0.368912
6-32052461-A-G	rs369580	0.098526	0.098526	intron	TNXB	GWAS	FinnGen_R12	Autoimmune hyperthyroidism	1.36e-66	0.634465
6-32658661-A-T	rs9273367	0.23962	0.23962	upstream gene	HLA-DQB1-AS1	GWAS	Kanta_2025_03	Non HDL cholesterol (TC [3019900]-HDL[3019900]) in Serum or Plasma [mmol/l], sampe-wise median, quantitative, derived	1.6e-66	-0.0438283
6-30887434-T-G	rs1264324	0.069703	0.069703	intron	DDR1	GWAS	Open_Targets_22.09	Hyperthyroidism or thyrotoxicosis	3.8e-66	0.0044871
6-33184610-A-G	rs114128868	0.1418	0.1418	non coding transcript exon	COL11A2	GWAS	FGR12_UKBB	Type1 diabetes, definitions combined, early onset	5.01e-66	-0.431
6-33184610-A-G	rs114128868	0.1418	0.1418	non coding transcript exon	COL11A2	GWAS	Open_Targets_22.09	Type 1 diabetes	1.69e-65	-0.621568
6-33184610-A-G	rs114128868	0.1418	0.1418	non coding transcript exon	COL11A2	GWAS	FinnGen_drugs	A10A Insulins and analogues	2.57e-65	-0.0223277
16-53767042-T-C	rs1421085	0.30825	0.30825	intron	FTO	GWAS	Open_Targets_22.09	Body fat distribution (arm fat ratio) [males]	5e-65	0.03568
6-30377517-A-G	rs3130370	0.10448	0.10448	intergenic	NA	GWAS	FGR12_UKBB	Graves disease, strict definition	6.31e-65	0.562
16-53767042-T-C	rs1421085	0.30825	0.30825	intron	FTO	GWAS	Open_Targets_22.09	BMI (adjusted for smoking behaviour) [men]	7e-65	0
6-30377517-A-G	rs3130370	0.10448	0.10448	intergenic	NA	GWAS	Open_Targets_22.09	White blood cell count	9.48e-65	-0.0865762
6-32658661-A-T	rs9273367	0.23962	0.23962	upstream gene	HLA-DQB1-AS1	GWAS	FinnGen_R12	Other bullous disorders	1.45e-64	0.729004
6-30377517-A-G	rs3130370	0.10448	0.10448	intergenic	NA	GWAS	FinnGen_R12	Thyrotoxicosis	1.65e-64	0.376079
16-89635716-C-G	rs449882	0.33012	0.33012	intron	DPEP1	GWAS	Open_Targets_22.09	Childhood sunburn occasions	1.74e-64	-0.0411892
16-53767042-T-C	rs1421085	0.30825	0.30825	intron	FTO	GWAS	Open_Targets_22.09	Body mass index [EA, women]	2e-64	0.0847
16-53767042-T-C	rs1421085	0.30825	0.30825	intron	FTO	GWAS	Open_Targets_22.09	Body mass index [women]	2e-64	0.0819
16-53767042-T-C	rs1421085	0.30825	0.30825	intron	FTO	GWAS	Open_Targets_22.09	Type 2 diabetes	2e-64	0.1166
6-32658661-A-T	rs9273367	0.23962	0.23962	upstream gene	HLA-DQB1-AS1	GWAS	FinnGen_R12	Rheumatoid arthritis	2.32e-64	0.213225
4-144349803-T-C	rs6834183	0.26285	0.26285	intron	NA	GWAS	Open_Targets_22.09	Lung function (FEV1/FVC)	4.73e-64	0.0436
6-31464036-A-G	rs3130907	0.087162	0.087162	splice polypyrimidine tract	HCP5	GWAS	Open_Targets_22.09	Diabetes or endocrine disease	4.8e-64	0.0155768
6-31464036-A-G	rs3130907	0.087162	0.087162	splice polypyrimidine tract	HCP5	GWAS	Open_Targets_22.09	Diabetes or endocrine disease	4.8e-64	0.0155768
6-30377517-A-G	rs3130370	0.10448	0.10448	intergenic	NA	GWAS	Open_Targets_22.09	Lymphocyte counts	8.76e-64	-0.086303
16-53767042-T-C	rs1421085	0.30825	0.30825	intron	FTO	GWAS	Open_Targets_22.09	Weight	1e-63	0.056575
6-30377517-A-G	rs3130370	0.10448	0.10448	intergenic	NA	GWAS	FinnGen_drugs	A10A Insulins and analogues	1.46e-63	0.0325762
16-53767042-T-C	rs1421085	0.30825	0.30825	intron	FTO	GWAS	Open_Targets_22.09	Body mass index (joint analysis main effects and smoking interaction) [women]	2e-63	0
1-155202934-T-C	rs35154152	0.10219	0.10219	missense	THBS3	GWAS	Open_Targets_22.09	Serum cancer antigen 15.3 levels	3e-63	0.38
6-32052461-A-G	rs369580	0.098526	0.098526	intron	TNXB	GWAS	Open_Targets_22.09	Insulin product | treatment/medication code	5.62e-63	0.526625
6-29874761-C-G	rs2734964	0.22147	0.22147	intron	NA	GWAS	Open_Targets_22.09	Eosinophil counts	6.1e-63	-0.0418627
6-29874761-C-G	rs2734964	0.22147	0.22147	intron	NA	GWAS	Open_Targets_22.09	Eosinophil counts	6.1e-63	-0.0418627
6-33184610-A-G	rs114128868	0.1418	0.1418	non coding transcript exon	COL11A2	GWAS	FinnGen_drugs	A10AE Insulins and analogues for injection, long-acting	1.18e-62	-0.0209428
16-53767042-T-C	rs1421085	0.30825	0.30825	intron	FTO	GWAS	Open_Targets_22.09	Body mass index (joint analysis main effects and smoking interaction) [men]	2e-62	0
1-102875067-T-C	rs1318756	0.42003	0.42003	downstream gene	COL11A1	GWAS	Open_Targets_22.09	Sitting height	2.37e-62	-0.143643
6-31464036-A-G	rs3130907	0.087162	0.087162	splice polypyrimidine tract	HCP5	GWAS	FinnGen_R12	Other predominantly sexually transmitted diseases, not elsewhere classified	2.83e-62	0.411945
6-31464036-A-G	rs3130907	0.087162	0.087162	splice polypyrimidine tract	HCP5	GWAS	FinnGen_R12	Other predominantly sexually transmitted diseases, not elsewhere classified	2.83e-62	0.411945
6-30377517-A-G	rs3130370	0.10448	0.10448	intergenic	NA	GWAS	Open_Targets_22.09	Hemoglobin	3e-62	-0.0505558
16-53767042-T-C	rs1421085	0.30825	0.30825	intron	FTO	GWAS	Open_Targets_22.09	Fat-free mass	4e-62	0
6-31464036-A-G	rs3130907	0.087162	0.087162	splice polypyrimidine tract	HCP5	GWAS	Open_Targets_22.09	Mean reticulocyte volume	5.07e-62	0.440443
6-31464036-A-G	rs3130907	0.087162	0.087162	splice polypyrimidine tract	HCP5	GWAS	Open_Targets_22.09	Mean reticulocyte volume	5.07e-62	0.440443
6-30377517-A-G	rs3130370	0.10448	0.10448	intergenic	NA	GWAS	FinnGen_R12	Graves disease, strict definition	5.56e-62	0.566193
2-55869757-A-G	rs3791679	0.20879	0.20879	intron	EFEMP1	GWAS	Open_Targets_22.09	Height	2e-61	-0.0383048
6-30887434-T-G	rs1264324	0.069703	0.069703	intron	DDR1	GWAS	Open_Targets_22.09	Hyperthyroidism/thyrotoxicosis | non-cancer illness code, self-reported	3.25e-61	0.623279
1-22158974-A-G	rs2807365	0.3905	0.3905	upstream gene	LOC105376850	GWAS	Open_Targets_22.09	Heel bone mineral density	5.8e-61	-0.0394225
6-32052461-A-G	rs369580	0.098526	0.098526	intron	TNXB	GWAS	Open_Targets_22.09	Membranous nephropathy	7.56e-61	1.0439
6-30887434-T-G	rs1264324	0.069703	0.069703	intron	DDR1	GWAS	Open_Targets_22.09	Neutrophill count	8.09e-61	-0.0767627
6-31464036-A-G	rs3130907	0.087162	0.087162	splice polypyrimidine tract	HCP5	GWAS	Open_Targets_22.09	Mean spheric corpuscular volume	9.5e-61	0.0485513
6-31464036-A-G	rs3130907	0.087162	0.087162	splice polypyrimidine tract	HCP5	GWAS	Open_Targets_22.09	Mean spheric corpuscular volume	9.5e-61	0.0485513
6-30887434-T-G	rs1264324	0.069703	0.069703	intron	DDR1	GWAS	Open_Targets_22.09	Type 1 diabetes	1.37e-60	0.423666
6-32052461-A-G	rs369580	0.098526	0.098526	intron	TNXB	GWAS	Open_Targets_22.09	Started insulin within one year diagnosis of diabetes	1.47e-60	0.685223
6-32052461-A-G	rs369580	0.098526	0.098526	intron	TNXB	GWAS	Open_Targets_22.09	Reticulocyte fraction of red cells	1.7e-60	-0.0467462
6-30887434-T-G	rs1264324	0.069703	0.069703	intron	DDR1	GWAS	FinnGen_MVP_UKBB_meta	Sarcoidosis	1.74e-60	0.4
6-32052461-A-G	rs369580	0.098526	0.098526	intron	TNXB	GWAS	Open_Targets_22.09	Systemic lupus erythematosus	2e-60	0.683097
6-32052461-A-G	rs369580	0.098526	0.098526	intron	TNXB	GWAS	FinnGen_R12	Bullous disorders	2.89e-60	0.644357
6-32658661-A-T	rs9273367	0.23962	0.23962	upstream gene	HLA-DQB1-AS1	GWAS	FinnGen_R12	Glomerular diseases	2.89e-60	0.288397
6-30377517-A-G	rs3130370	0.10448	0.10448	intergenic	NA	GWAS	FGR12_UKBB	Hypothyroidism, strict autoimmune	5.01e-60	0.151
6-31464036-A-G	rs3130907	0.087162	0.087162	splice polypyrimidine tract	HCP5	GWAS	Open_Targets_22.09	Sitting height	5.38e-60	0.199745
6-31464036-A-G	rs3130907	0.087162	0.087162	splice polypyrimidine tract	HCP5	GWAS	Open_Targets_22.09	Sitting height	5.38e-60	0.199745
6-32052461-A-G	rs369580	0.098526	0.098526	intron	TNXB	GWAS	Open_Targets_22.09	Lymphocyte counts	6.31e-60	-0.0778645
1-102875067-T-C	rs1318756	0.42003	0.42003	downstream gene	COL11A1	GWAS	Open_Targets_22.09	Sitting height	8.62e-60	-0.14085
16-89635716-C-G	rs449882	0.33012	0.33012	intron	DPEP1	GWAS	Open_Targets_22.09	Mean reticulocyte volume	8.9e-60	0.0351877
6-31464036-A-G	rs3130907	0.087162	0.087162	splice polypyrimidine tract	HCP5	GWAS	Open_Targets_22.09	Monocyte count	1.01e-59	-0.0120419
6-31464036-A-G	rs3130907	0.087162	0.087162	splice polypyrimidine tract	HCP5	GWAS	Open_Targets_22.09	Monocyte count	1.01e-59	-0.0120419
6-32052461-A-G	rs369580	0.098526	0.098526	intron	TNXB	GWAS	FGR12_UKBB	Sarcoidosis	1.26e-59	0.374
6-31464036-A-G	rs3130907	0.087162	0.087162	splice polypyrimidine tract	HCP5	GWAS	Open_Targets_22.09	Reticulocyte fraction of red cells	1.5e-59	-0.0501441
6-31464036-A-G	rs3130907	0.087162	0.087162	splice polypyrimidine tract	HCP5	GWAS	Open_Targets_22.09	Reticulocyte fraction of red cells	1.5e-59	-0.0501441
16-89635716-C-G	rs449882	0.33012	0.33012	intron	DPEP1	GWAS	FinnGen_R12	Actinic keratosis	1.73e-59	-0.204035
6-30887434-T-G	rs1264324	0.069703	0.069703	intron	DDR1	GWAS	FinnGen_MVP_UKBB_meta	Type 1 diabetes, definitions combined	1.78e-59	0.31
6-30887434-T-G	rs1264324	0.069703	0.069703	intron	DDR1	GWAS	FinnGen_R12	Autoimmune hyperthyroidism	2.19e-59	0.68354
2-55869757-A-G	rs3791679	0.20879	0.20879	intron	EFEMP1	GWAS	Open_Targets_22.09	Height	4e-59	0
16-53767042-T-C	rs1421085	0.30825	0.30825	intron	FTO	GWAS	Open_Targets_22.09	BMI (adjusted for smoking behaviour) [women]	5e-59	0
6-31464036-A-G	rs3130907	0.087162	0.087162	splice polypyrimidine tract	HCP5	GWAS	FinnGen_MVP_UKBB_meta	SLE (Finngen)	5.13e-59	0.697
6-31464036-A-G	rs3130907	0.087162	0.087162	splice polypyrimidine tract	HCP5	GWAS	FinnGen_MVP_UKBB_meta	SLE (Finngen)	5.13e-59	0.697
6-31464036-A-G	rs3130907	0.087162	0.087162	splice polypyrimidine tract	HCP5	GWAS	FinnGen_R12	Other systemic involvement of connective tissue (FG)	7.04e-59	0.341474
6-31464036-A-G	rs3130907	0.087162	0.087162	splice polypyrimidine tract	HCP5	GWAS	FinnGen_R12	Other systemic involvement of connective tissue (FG)	7.04e-59	0.341474
16-53767042-T-C	rs1421085	0.30825	0.30825	intron	FTO	GWAS	Open_Targets_22.09	Waist circumference [EA, men]	8e-59	0
6-30887434-T-G	rs1264324	0.069703	0.069703	intron	DDR1	GWAS	Kanta_2025_03	Lymphocytes [#/volume] in Blood [e9/l], sample-wise median	8.76e-59	-0.0907652
6-30377517-A-G	rs3130370	0.10448	0.10448	intergenic	NA	GWAS	FinnGen_R12	Sicca syndrome [SjÃ¶gren]	1.05e-58	0.603107
6-31464036-A-G	rs3130907	0.087162	0.087162	splice polypyrimidine tract	HCP5	GWAS	Open_Targets_22.09	Hemoglobin concentration	1.19e-58	-0.043281
6-31464036-A-G	rs3130907	0.087162	0.087162	splice polypyrimidine tract	HCP5	GWAS	Open_Targets_22.09	Hemoglobin concentration	1.19e-58	-0.043281
6-31464036-A-G	rs3130907	0.087162	0.087162	splice polypyrimidine tract	HCP5	GWAS	FinnGen_R12	Sarcoidosis	1.47e-58	0.470227
6-31464036-A-G	rs3130907	0.087162	0.087162	splice polypyrimidine tract	HCP5	GWAS	FinnGen_R12	Sarcoidosis	1.47e-58	0.470227
6-30377517-A-G	rs3130370	0.10448	0.10448	intergenic	NA	GWAS	FinnGen_R12	Type 1 diabetes, definitions combined	1.89e-58	0.526592
6-31464036-A-G	rs3130907	0.087162	0.087162	splice polypyrimidine tract	HCP5	GWAS	FinnGen_R12	Hypothyroidism, strict autoimmune	1.91e-58	0.188887
6-31464036-A-G	rs3130907	0.087162	0.087162	splice polypyrimidine tract	HCP5	GWAS	FinnGen_R12	Hypothyroidism, strict autoimmune	1.91e-58	0.188887
16-53767042-T-C	rs1421085	0.30825	0.30825	intron	FTO	GWAS	Open_Targets_22.09	Body mass index [men]	2e-58	0.0844
6-32658661-A-T	rs9273367	0.23962	0.23962	upstream gene	HLA-DQB1-AS1	GWAS	FGR12_UKBB	Asthma (only as main-diagnosis) (more control exclusions)	2e-58	0.122
6-32658661-A-T	rs9273367	0.23962	0.23962	upstream gene	HLA-DQB1-AS1	GWAS	FGR12_UKBB	Thyrotoxicosis with diffuse goitre	3.98e-58	0.304
6-31464036-A-G	rs3130907	0.087162	0.087162	splice polypyrimidine tract	HCP5	GWAS	Open_Targets_22.09	Monocyte count	5.08e-58	-0.0819934
6-31464036-A-G	rs3130907	0.087162	0.087162	splice polypyrimidine tract	HCP5	GWAS	Open_Targets_22.09	Monocyte count	5.08e-58	-0.0819934
6-32052461-A-G	rs369580	0.098526	0.098526	intron	TNXB	GWAS	FinnGen_R12	Other predominantly sexually transmitted diseases, not elsewhere classified	7.45e-58	0.355387
16-53767042-T-C	rs1421085	0.30825	0.30825	intron	FTO	GWAS	Open_Targets_22.09	Waist circumference [EA, women]	1e-57	0
16-53767042-T-C	rs1421085	0.30825	0.30825	intron	FTO	GWAS	Open_Targets_22.09	Menarche (age at onset)	1e-57	0
6-30887434-T-G	rs1264324	0.069703	0.069703	intron	DDR1	GWAS	FGR12_UKBB	Type1 diabetes, definitions combined, early onset	2e-57	0.424
6-30377517-A-G	rs3130370	0.10448	0.10448	intergenic	NA	GWAS	Open_Targets_22.09	Reticulocyte fraction of red cells	2.2e-57	-0.0489101
6-32658661-A-T	rs9273367	0.23962	0.23962	upstream gene	HLA-DQB1-AS1	GWAS	Kanta_2025_03	Glutamate decarboxylase 65 Ab [Units/volume] in Serum [iu/ml]	2.47e-57	1.00057
6-32658661-A-T	rs9273367	0.23962	0.23962	upstream gene	HLA-DQB1-AS1	GWAS	FinnGen_MVP_UKBB_meta	Thyrotoxicosis with diffuse goitre	2.57e-57	0.27
6-30377517-A-G	rs3130370	0.10448	0.10448	intergenic	NA	GWAS	Open_Targets_22.09	Type 1 diabetes	2.6e-57	0.569
6-32658661-A-T	rs9273367	0.23962	0.23962	upstream gene	HLA-DQB1-AS1	GWAS	FinnGen_MVP_UKBB_meta	Glomerular diseases	6.61e-57	0.194
6-31464036-A-G	rs3130907	0.087162	0.087162	splice polypyrimidine tract	HCP5	GWAS	FinnGen_R12	Disorders of the thyroid gland	7.76e-57	0.15657
6-31464036-A-G	rs3130907	0.087162	0.087162	splice polypyrimidine tract	HCP5	GWAS	FinnGen_R12	Disorders of the thyroid gland	7.76e-57	0.15657
6-30377517-A-G	rs3130370	0.10448	0.10448	intergenic	NA	GWAS	FinnGen_drugs	A10AE Insulins and analogues for injection, long-acting	2.5e-56	0.0293316
6-31464036-A-G	rs3130907	0.087162	0.087162	splice polypyrimidine tract	HCP5	GWAS	FGR12_UKBB	SLE (Finngen)	2.51e-56	0.77
6-31464036-A-G	rs3130907	0.087162	0.087162	splice polypyrimidine tract	HCP5	GWAS	FGR12_UKBB	SLE (Finngen)	2.51e-56	0.77
6-31464036-A-G	rs3130907	0.087162	0.087162	splice polypyrimidine tract	HCP5	GWAS	FinnGen_drugs	H03AA Thyroid hormones	3.04e-56	0.0353156
6-31464036-A-G	rs3130907	0.087162	0.087162	splice polypyrimidine tract	HCP5	GWAS	FinnGen_drugs	H03AA Thyroid hormones	3.04e-56	0.0353156
16-89635716-C-G	rs449882	0.33012	0.33012	intron	DPEP1	GWAS	FGR12_UKBB	Malignant neoplasm of skin, excluding all cancers (controls excluding all cancers)	5.01e-56	-0.0968
6-31464036-A-G	rs3130907	0.087162	0.087162	splice polypyrimidine tract	HCP5	GWAS	Kanta_2025_03	Potassium [Moles/volume] in Serum or Plasma [mmol/l], sample-wise median	5.96e-56	0.0586165
6-31464036-A-G	rs3130907	0.087162	0.087162	splice polypyrimidine tract	HCP5	GWAS	Kanta_2025_03	Potassium [Moles/volume] in Serum or Plasma [mmol/l], sample-wise median	5.96e-56	0.0586165
1-102875067-T-C	rs1318756	0.42003	0.42003	downstream gene	COL11A1	GWAS	Open_Targets_22.09	Height	7e-56	0
6-30377517-A-G	rs3130370	0.10448	0.10448	intergenic	NA	GWAS	FinnGen_MVP_UKBB_meta	Thyrotoxicosis	1.23e-55	0.268
16-89635716-C-G	rs449882	0.33012	0.33012	intron	DPEP1	GWAS	FGR12_UKBB	Actinic keratosis	2e-55	-0.168
6-32658661-A-T	rs9273367	0.23962	0.23962	upstream gene	HLA-DQB1-AS1	GWAS	FinnGen_R12	Type 2 diabetes, wide definition	5.13e-55	0.120142
6-32658661-A-T	rs9273367	0.23962	0.23962	upstream gene	HLA-DQB1-AS1	GWAS	FinnGen_R12	Diabetic neuropathy	5.43e-55	0.371337
6-30887434-T-G	rs1264324	0.069703	0.069703	intron	DDR1	GWAS	FinnGen_R12	Bullous disorders	8.27e-55	0.701079
6-30887434-T-G	rs1264324	0.069703	0.069703	intron	DDR1	GWAS	Open_Targets_22.09	Reticulocyte count	8.3e-55	-0.046903
6-32658661-A-T	rs9273367	0.23962	0.23962	upstream gene	HLA-DQB1-AS1	GWAS	FinnGen_R12	Hypothyroidism, drug reimbursement	1.07e-54	0.244246
6-32052461-A-G	rs369580	0.098526	0.098526	intron	TNXB	GWAS	Open_Targets_22.09	Myeloid white cell count	1.26e-54	-0.0742189
16-53767042-T-C	rs1421085	0.30825	0.30825	intron	FTO	GWAS	Kanta_2025_03	Hemoglobin A1c/Hemoglobin.total in Blood [mmol/mol], sample-wise median	1.89e-54	0.0343392
6-32052461-A-G	rs369580	0.098526	0.098526	intron	TNXB	GWAS	Open_Targets_22.09	Monocyte count	2.23e-54	-0.0106238
6-30377517-A-G	rs3130370	0.10448	0.10448	intergenic	NA	GWAS	Open_Targets_22.09	High light scatter reticulocyte count	2.3e-54	-0.0471895
6-32052461-A-G	rs369580	0.098526	0.098526	intron	TNXB	GWAS	Open_Targets_22.09	Mean reticulocyte volume	2.72e-54	0.380772
16-53767042-T-C	rs1421085	0.30825	0.30825	intron	FTO	GWAS	Open_Targets_22.09	Body mass index (joint analysis main effects and physical activity interaction) [men]	4e-54	0
6-30887434-T-G	rs1264324	0.069703	0.069703	intron	DDR1	GWAS	Open_Targets_22.09	Type 1 diabetes	5.64e-54	0.5269
16-89635716-C-G	rs449882	0.33012	0.33012	intron	DPEP1	GWAS	Open_Targets_22.09	Serum levels of protein DPEP1	6e-54	-0.281551
6-29874761-C-G	rs2734964	0.22147	0.22147	intron	NA	GWAS	FGR12_UKBB	Thyrotoxicosis with diffuse goitre	1e-53	0.345
6-29874761-C-G	rs2734964	0.22147	0.22147	intron	NA	GWAS	FGR12_UKBB	Thyrotoxicosis with diffuse goitre	1e-53	0.345
6-30377517-A-G	rs3130370	0.10448	0.10448	intergenic	NA	GWAS	Open_Targets_22.09	Peak expiratory flow	1.36e-53	-0.0551
6-30887434-T-G	rs1264324	0.069703	0.069703	intron	DDR1	GWAS	FinnGen_R12	Systemic connective tissue disorders	1.5e-53	0.290249
6-30377517-A-G	rs3130370	0.10448	0.10448	intergenic	NA	GWAS	FGR12_UKBB	Sarcoidosis	1.58e-53	0.402
6-32052461-A-G	rs369580	0.098526	0.098526	intron	TNXB	GWAS	Open_Targets_22.09	Monocyte count	1.61e-53	-0.0728802
6-31464036-A-G	rs3130907	0.087162	0.087162	splice polypyrimidine tract	HCP5	GWAS	Open_Targets_22.09	Eosinophill count	1.67e-53	-0.0385167
6-31464036-A-G	rs3130907	0.087162	0.087162	splice polypyrimidine tract	HCP5	GWAS	Open_Targets_22.09	Eosinophill count	1.67e-53	-0.0385167
6-30377517-A-G	rs3130370	0.10448	0.10448	intergenic	NA	GWAS	Open_Targets_22.09	Eosinophill count	2.34e-53	-0.0382537
6-32052461-A-G	rs369580	0.098526	0.098526	intron	TNXB	GWAS	Open_Targets_22.09	Complement factor B measurement	4.17e-53	-0.278
2-55869757-A-G	rs3791679	0.20879	0.20879	intron	EFEMP1	GWAS	Open_Targets_22.09	Body fat distribution (trunk fat ratio) [females]	8e-53	-0.0601
6-32052461-A-G	rs369580	0.098526	0.098526	intron	TNXB	GWAS	Kanta_2025_03	Complement C4 [Mass/volume] in Serum or Plasma [g/l], sample-wise median	8.98e-53	-0.280537
1-72492366-A-C	rs11589261	0.18106	0.18106	intron	NA	GWAS	Open_Targets_22.09	Body mass index	1e-52	0.0317
16-53767042-T-C	rs1421085	0.30825	0.30825	intron	FTO	GWAS	Open_Targets_22.09	Body mass index [EA, men]	1e-52	0.0857
6-31464036-A-G	rs3130907	0.087162	0.087162	splice polypyrimidine tract	HCP5	GWAS	Kanta_2025_03	Hemoglobin A1c/Hemoglobin.total in Blood [mmol/mol], sample-wise median	1.3e-52	0.0581374
6-31464036-A-G	rs3130907	0.087162	0.087162	splice polypyrimidine tract	HCP5	GWAS	Kanta_2025_03	Hemoglobin A1c/Hemoglobin.total in Blood [mmol/mol], sample-wise median	1.3e-52	0.0581374
6-31464036-A-G	rs3130907	0.087162	0.087162	splice polypyrimidine tract	HCP5	GWAS	Open_Targets_22.09	Myeloid white cell count	1.87e-52	-0.078422
6-31464036-A-G	rs3130907	0.087162	0.087162	splice polypyrimidine tract	HCP5	GWAS	Open_Targets_22.09	Myeloid white cell count	1.87e-52	-0.078422
6-32052461-A-G	rs369580	0.098526	0.098526	intron	TNXB	GWAS	Open_Targets_22.09	Thyroid problem (not cancer)	1.9e-52	0.00975431
6-31464036-A-G	rs3130907	0.087162	0.087162	splice polypyrimidine tract	HCP5	GWAS	Open_Targets_22.09	Systemic lupus erythematosus	2e-52	0.858662
6-31464036-A-G	rs3130907	0.087162	0.087162	splice polypyrimidine tract	HCP5	GWAS	Open_Targets_22.09	Systemic lupus erythematosus	2e-52	0.858662
6-32052461-A-G	rs369580	0.098526	0.098526	intron	TNXB	GWAS	Open_Targets_22.09	Systemic lupus erythematosus	2e-52	0.858662
6-29874761-C-G	rs2734964	0.22147	0.22147	intron	NA	GWAS	Open_Targets_22.09	White blood cell (leukocyte) count	2.05e-52	-0.0868695
6-29874761-C-G	rs2734964	0.22147	0.22147	intron	NA	GWAS	Open_Targets_22.09	White blood cell (leukocyte) count	2.05e-52	-0.0868695
16-53767042-T-C	rs1421085	0.30825	0.30825	intron	FTO	GWAS	Open_Targets_22.09	Hip circumference [EA,women]	3e-52	0.0716
16-53767042-T-C	rs1421085	0.30825	0.30825	intron	FTO	GWAS	Open_Targets_22.09	Waist circumference variance	3e-52	0
2-55869757-A-G	rs3791679	0.20879	0.20879	intron	EFEMP1	GWAS	Open_Targets_22.09	Forced expiratory volume in 1-second (fev1)	3.12e-52	-0.0256999
2-55869757-A-G	rs3791679	0.20879	0.20879	intron	EFEMP1	GWAS	Open_Targets_22.09	Forced expiratory volume in 1-second (fev1)	3.12e-52	-0.0256999
6-30887434-T-G	rs1264324	0.069703	0.069703	intron	DDR1	GWAS	Open_Targets_22.09	Eosinophill count	3.25e-52	-0.0371823
6-30377517-A-G	rs3130370	0.10448	0.10448	intergenic	NA	GWAS	FGR12_UKBB	Autoimmune hyperthyroidism	5.01e-52	0.615
6-29874761-C-G	rs2734964	0.22147	0.22147	intron	NA	GWAS	Open_Targets_22.09	Neutrophil count	6.49e-52	-0.035305
6-29874761-C-G	rs2734964	0.22147	0.22147	intron	NA	GWAS	Open_Targets_22.09	Neutrophil count	6.49e-52	-0.035305
6-29874761-C-G	rs2734964	0.22147	0.22147	intron	NA	GWAS	FinnGen_R12	Dermatitis herpetiformis	7.93e-52	0.889891
6-29874761-C-G	rs2734964	0.22147	0.22147	intron	NA	GWAS	FinnGen_R12	Dermatitis herpetiformis	7.93e-52	0.889891
2-55869757-A-G	rs3791679	0.20879	0.20879	intron	EFEMP1	GWAS	Open_Targets_22.09	Sitting height	9.08e-52	-0.155815
6-31464036-A-G	rs3130907	0.087162	0.087162	splice polypyrimidine tract	HCP5	GWAS	Open_Targets_22.09	High light scatter reticulocyte count	9.4e-52	-0.0462729
6-31464036-A-G	rs3130907	0.087162	0.087162	splice polypyrimidine tract	HCP5	GWAS	Open_Targets_22.09	High light scatter reticulocyte count	9.4e-52	-0.0462729
16-53767042-T-C	rs1421085	0.30825	0.30825	intron	FTO	GWAS	Open_Targets_22.09	Body mass index	2e-51	0.300105
6-30887434-T-G	rs1264324	0.069703	0.069703	intron	DDR1	GWAS	FinnGen_R12	Other predominantly sexually transmitted diseases, not elsewhere classified	2.26e-51	0.385923
6-32658661-A-T	rs9273367	0.23962	0.23962	upstream gene	HLA-DQB1-AS1	GWAS	FinnGen_drugs	H02AB Glucocorticoids	2.52e-51	0.0280514
6-33184610-A-G	rs114128868	0.1418	0.1418	non coding transcript exon	COL11A2	GWAS	FGR12_UKBB	Coeliac disease	3.16e-51	-0.324
16-53767042-T-C	rs1421085	0.30825	0.30825	intron	FTO	GWAS	Open_Targets_22.09	Body mass index	4e-51	0
2-55869757-A-G	rs3791679	0.20879	0.20879	intron	EFEMP1	GWAS	Open_Targets_22.09	Hip circumference adjusted for BMI	4e-51	-0.050523
6-30887434-T-G	rs1264324	0.069703	0.069703	intron	DDR1	GWAS	Open_Targets_22.09	Monocyte count	4.11e-51	-0.0108627
2-55869757-A-G	rs3791679	0.20879	0.20879	intron	EFEMP1	GWAS	Open_Targets_22.09	Sitting height	4.63e-51	-0.154448
6-32658661-A-T	rs9273367	0.23962	0.23962	upstream gene	HLA-DQB1-AS1	GWAS	FinnGen_R12	Asthma (more control exclusions)	6.61e-51	0.109078
16-89635716-C-G	rs449882	0.33012	0.33012	intron	DPEP1	GWAS	FinnGen_R12	Malignant neoplasm of skin, excluding all cancers (controls excluding all cancers)	7.46e-51	-0.135332
6-32658661-A-T	rs9273367	0.23962	0.23962	upstream gene	HLA-DQB1-AS1	GWAS	FinnGen_R12	Other predominantly sexually transmitted diseases, not elsewhere classified	1.01e-50	0.258482
6-32052461-A-G	rs369580	0.098526	0.098526	intron	TNXB	GWAS	Kanta_2025_03	Hemoglobin A1c/Hemoglobin.total in Blood [mmol/mol], sample-wise median	1.22e-50	0.0497338
6-30377517-A-G	rs3130370	0.10448	0.10448	intergenic	NA	GWAS	Kanta_2025_03	Lymphocytes [#/volume] in Blood [e9/l], sample-wise median	1.32e-50	-0.0851417
6-32658661-A-T	rs9273367	0.23962	0.23962	upstream gene	HLA-DQB1-AS1	GWAS	FinnGen_R12	Thyrotoxicosis with diffuse goitre	1.58e-50	0.294865
16-53767042-T-C	rs1421085	0.30825	0.30825	intron	FTO	GWAS	Open_Targets_22.09	Type 2 diabetes	1.63e-50	0.1167
6-32052461-A-G	rs369580	0.098526	0.098526	intron	TNXB	GWAS	FinnGen_MVP_UKBB_meta	SLE (Finngen)	2.04e-50	0.554
16-53767042-T-C	rs1421085	0.30825	0.30825	intron	FTO	GWAS	Open_Targets_22.09	Body fat percentage	3e-50	0
6-30887434-T-G	rs1264324	0.069703	0.069703	intron	DDR1	GWAS	Open_Targets_22.09	Thyroid problem (not cancer)	4.2e-50	0.0103384
16-53767042-T-C	rs1421085	0.30825	0.30825	intron	FTO	GWAS	Open_Targets_22.09	Type 2 diabetes	4.31e-50	0.1055
16-89635716-C-G	rs449882	0.33012	0.33012	intron	DPEP1	GWAS	Open_Targets_22.09	Use of sun/uv protection	4.52e-50	-0.0328796
6-32658661-A-T	rs9273367	0.23962	0.23962	upstream gene	HLA-DQB1-AS1	GWAS	FinnGen_MVP_UKBB_meta	Inflammatory bowel disease, strict (require KELA)	4.57e-50	-0.152
6-30377517-A-G	rs3130370	0.10448	0.10448	intergenic	NA	GWAS	Open_Targets_22.09	Systemic lupus erythematosus	4.8e-50	0.631272
6-30377517-A-G	rs3130370	0.10448	0.10448	intergenic	NA	GWAS	Open_Targets_22.09	Systemic lupus erythematosus	4.8e-50	0.631272
6-32052461-A-G	rs369580	0.098526	0.098526	intron	TNXB	GWAS	FinnGen_R12	Systemic connective tissue disorders	5.55e-50	0.243142
6-32052461-A-G	rs369580	0.098526	0.098526	intron	TNXB	GWAS	Open_Targets_22.09	High light scatter reticulocyte count	5.9e-50	-0.04201
6-31464036-A-G	rs3130907	0.087162	0.087162	splice polypyrimidine tract	HCP5	GWAS	Open_Targets_22.09	Myositis	1e-49	0.837248
6-31464036-A-G	rs3130907	0.087162	0.087162	splice polypyrimidine tract	HCP5	GWAS	Open_Targets_22.09	Myositis	1e-49	0.837248
6-32052461-A-G	rs369580	0.098526	0.098526	intron	TNXB	GWAS	Open_Targets_22.09	Hemoglobin concentration	1.18e-49	-0.036664
6-32052461-A-G	rs369580	0.098526	0.098526	intron	TNXB	GWAS	FGR12_UKBB	Type 1 diabetes, strict definition, subgroup 2	1.26e-49	0.511
6-32658661-A-T	rs9273367	0.23962	0.23962	upstream gene	HLA-DQB1-AS1	GWAS	FinnGen_R12	Asthma/COPD (KELA code 203)	1.4e-49	0.103216
6-32052461-A-G	rs369580	0.098526	0.098526	intron	TNXB	GWAS	FGR12_UKBB	SLE (Finngen)	2e-49	0.651
6-32658661-A-T	rs9273367	0.23962	0.23962	upstream gene	HLA-DQB1-AS1	GWAS	Open_Targets_22.09	Medication use (drugs used in diabetes)	2e-49	0.1157
6-30887434-T-G	rs1264324	0.069703	0.069703	intron	DDR1	GWAS	FinnGen_R12	Sarcoidosis	2.03e-49	0.444597
16-53767042-T-C	rs1421085	0.30825	0.30825	intron	FTO	GWAS	FinnGen_drugs	C09 Agents acting on the renin-angiotensin system	2.32e-49	0.0222088
6-32658661-A-T	rs9273367	0.23962	0.23962	upstream gene	HLA-DQB1-AS1	GWAS	Kanta_2025_03	Triglyceride [Moles/volume] in Serum or Plasma --fasting [mmol/l], sample-wise median	2.33e-49	-0.036909
6-29874761-C-G	rs2734964	0.22147	0.22147	intron	NA	GWAS	Open_Targets_22.09	Neutrophil count	2.9e-49	-0.037288
6-29874761-C-G	rs2734964	0.22147	0.22147	intron	NA	GWAS	Open_Targets_22.09	Neutrophil count	2.9e-49	-0.037288
6-31464036-A-G	rs3130907	0.087162	0.087162	splice polypyrimidine tract	HCP5	GWAS	Open_Targets_22.09	Myositis	3e-49	0.841567
6-31464036-A-G	rs3130907	0.087162	0.087162	splice polypyrimidine tract	HCP5	GWAS	Open_Targets_22.09	Myositis	3e-49	0.841567
2-55869757-A-G	rs3791679	0.20879	0.20879	intron	EFEMP1	GWAS	Open_Targets_22.09	Forced expiratory volume in 1-second (fev1), predicted	3.64e-49	-0.0156087
6-30887434-T-G	rs1264324	0.069703	0.069703	intron	DDR1	GWAS	Open_Targets_22.09	Peak expiratory flow	4.92e-49	-0.0517
6-31464036-A-G	rs3130907	0.087162	0.087162	splice polypyrimidine tract	HCP5	GWAS	Open_Targets_22.09	Myositis	5e-49	0.832909
6-31464036-A-G	rs3130907	0.087162	0.087162	splice polypyrimidine tract	HCP5	GWAS	Open_Targets_22.09	Myositis	5e-49	0.832909
6-30377517-A-G	rs3130370	0.10448	0.10448	intergenic	NA	GWAS	Open_Targets_22.09	Hyperthyroidism or thyrotoxicosis	5.5e-49	0.00387567
6-31464036-A-G	rs3130907	0.087162	0.087162	splice polypyrimidine tract	HCP5	GWAS	FinnGen_R12	Intestinal malabsorption	5.71e-49	0.714084
6-31464036-A-G	rs3130907	0.087162	0.087162	splice polypyrimidine tract	HCP5	GWAS	FinnGen_R12	Intestinal malabsorption	5.71e-49	0.714084
6-31464036-A-G	rs3130907	0.087162	0.087162	splice polypyrimidine tract	HCP5	GWAS	Open_Targets_22.09	Red blood cell count	5.89e-49	-0.03935
6-31464036-A-G	rs3130907	0.087162	0.087162	splice polypyrimidine tract	HCP5	GWAS	Open_Targets_22.09	Red blood cell count	5.89e-49	-0.03935
6-31464036-A-G	rs3130907	0.087162	0.087162	splice polypyrimidine tract	HCP5	GWAS	Open_Targets_22.09	Myositis	6e-49	0.841567
6-31464036-A-G	rs3130907	0.087162	0.087162	splice polypyrimidine tract	HCP5	GWAS	Open_Targets_22.09	Myositis	6e-49	0.841567
6-31464036-A-G	rs3130907	0.087162	0.087162	splice polypyrimidine tract	HCP5	GWAS	Kanta_2025_03	Triglyceride [Moles/volume] in Serum or Plasma --fasting [mmol/l], sample-wise median	6.14e-49	-0.0572975
6-31464036-A-G	rs3130907	0.087162	0.087162	splice polypyrimidine tract	HCP5	GWAS	Kanta_2025_03	Triglyceride [Moles/volume] in Serum or Plasma --fasting [mmol/l], sample-wise median	6.14e-49	-0.0572975
6-31464036-A-G	rs3130907	0.087162	0.087162	splice polypyrimidine tract	HCP5	GWAS	FGR12_UKBB	Intestinal malabsorption	6.31e-49	0.714
6-31464036-A-G	rs3130907	0.087162	0.087162	splice polypyrimidine tract	HCP5	GWAS	FGR12_UKBB	Intestinal malabsorption	6.31e-49	0.714
6-31464036-A-G	rs3130907	0.087162	0.087162	splice polypyrimidine tract	HCP5	GWAS	Open_Targets_22.09	Hemoglobin	6.7e-49	-0.0449023
6-31464036-A-G	rs3130907	0.087162	0.087162	splice polypyrimidine tract	HCP5	GWAS	Open_Targets_22.09	Hemoglobin	6.7e-49	-0.0449023
16-53767042-T-C	rs1421085	0.30825	0.30825	intron	FTO	GWAS	Open_Targets_22.09	Hand grip strength	8e-49	-0.004
6-30377517-A-G	rs3130370	0.10448	0.10448	intergenic	NA	GWAS	Open_Targets_22.09	Membranous nephropathy	9.48e-49	0.8764
2-55869757-A-G	rs3791679	0.20879	0.20879	intron	EFEMP1	GWAS	Open_Targets_22.09	Forced expiratory volume in 1-second (fev1), predicted	1.12e-48	-0.0155049
16-53767042-T-C	rs1421085	0.30825	0.30825	intron	FTO	GWAS	FGR12_UKBB	Sleep apnoea, including avohilmo	1.26e-48	0.0866
6-30377517-A-G	rs3130370	0.10448	0.10448	intergenic	NA	GWAS	FGR12_UKBB	Type1 diabetes, definitions combined, early onset	1.26e-48	0.397
6-29874761-C-G	rs2734964	0.22147	0.22147	intron	NA	GWAS	FinnGen_R12	Thyrotoxicosis with diffuse goitre	1.28e-48	0.344681
6-29874761-C-G	rs2734964	0.22147	0.22147	intron	NA	GWAS	FinnGen_R12	Thyrotoxicosis with diffuse goitre	1.28e-48	0.344681
6-29874761-C-G	rs2734964	0.22147	0.22147	intron	NA	GWAS	Open_Targets_22.09	Hemoglobin concentration	1.43e-48	-0.033539
6-29874761-C-G	rs2734964	0.22147	0.22147	intron	NA	GWAS	Open_Targets_22.09	Hemoglobin concentration	1.43e-48	-0.033539
6-32052461-A-G	rs369580	0.098526	0.098526	intron	TNXB	GWAS	Open_Targets_22.09	Red blood cell count	1.58e-48	-0.036178
6-30377517-A-G	rs3130370	0.10448	0.10448	intergenic	NA	GWAS	Open_Targets_22.09	Hematocrit	1.91e-48	-0.039206
16-53767042-T-C	rs1421085	0.30825	0.30825	intron	FTO	GWAS	Open_Targets_22.09	Hip circumference variance	2e-48	0
16-53767042-T-C	rs1421085	0.30825	0.30825	intron	FTO	GWAS	Open_Targets_22.09	Type 2 diabetes	2e-48	0.131028
6-30377517-A-G	rs3130370	0.10448	0.10448	intergenic	NA	GWAS	Open_Targets_22.09	Anxiety	2e-48	-0.0522314
6-32052461-A-G	rs369580	0.098526	0.098526	intron	TNXB	GWAS	Open_Targets_22.09	Dermatomyositis or juvenile dermatomyositis	2e-48	0.779325
2-55869757-A-G	rs3791679	0.20879	0.20879	intron	EFEMP1	GWAS	FinnGen_MVP_UKBB_meta	Diverticular disease of intestine	2.14e-48	-0.0691
6-32052461-A-G	rs369580	0.098526	0.098526	intron	TNXB	GWAS	Open_Targets_22.09	Diabetes or endocrine disease	2.5e-48	0.0123109
6-32658661-A-T	rs9273367	0.23962	0.23962	upstream gene	HLA-DQB1-AS1	GWAS	FGR12_UKBB	Thyrotoxicosis	2.51e-48	0.199
6-32658661-A-T	rs9273367	0.23962	0.23962	upstream gene	HLA-DQB1-AS1	GWAS	FinnGen_MVP_UKBB_meta	Ulcerative colitis (strict definition, require KELA, min 2 HDR)	3.31e-48	-0.197
6-32052461-A-G	rs369580	0.098526	0.098526	intron	TNXB	GWAS	FinnGen_drugs	H03AA Thyroid hormones	3.51e-48	0.0284424
6-30377517-A-G	rs3130370	0.10448	0.10448	intergenic	NA	GWAS	FinnGen_R12	Systemic connective tissue disorders	3.66e-48	0.278687
16-53767042-T-C	rs1421085	0.30825	0.30825	intron	FTO	GWAS	FGR12_UKBB	Sleep apnoea	3.98e-48	0.0896
6-31464036-A-G	rs3130907	0.087162	0.087162	splice polypyrimidine tract	HCP5	GWAS	Open_Targets_22.09	Myositis	4e-48	0
6-31464036-A-G	rs3130907	0.087162	0.087162	splice polypyrimidine tract	HCP5	GWAS	Open_Targets_22.09	Myositis	4e-48	0
6-32052461-A-G	rs369580	0.098526	0.098526	intron	TNXB	GWAS	FinnGen_MVP_UKBB_meta	Sarcoidosis	5.75e-48	0.309
16-89635716-C-G	rs449882	0.33012	0.33012	intron	DPEP1	GWAS	Open_Targets_22.09	Mean reticulocyte volume	6.4e-48	0.0286652
6-32052461-A-G	rs369580	0.098526	0.098526	intron	TNXB	GWAS	Open_Targets_22.09	Granulocyte count	6.59e-48	-0.0691659
16-53767042-T-C	rs1421085	0.30825	0.30825	intron	FTO	GWAS	Open_Targets_22.09	Body mass index	1e-47	8.04
6-32052461-A-G	rs369580	0.098526	0.098526	intron	TNXB	GWAS	Open_Targets_22.09	Appendicular lean mass	1.18e-47	0.0362
16-53767042-T-C	rs1421085	0.30825	0.30825	intron	FTO	GWAS	Open_Targets_22.09	Type 2 diabetes	1.6e-47	0.104
16-53767042-T-C	rs1421085	0.30825	0.30825	intron	FTO	GWAS	FinnGen_drugs	A10BJ Glucagon-like peptide-1 (GLP-1) analogues	1.83e-47	0.0113656
6-30887434-T-G	rs1264324	0.069703	0.069703	intron	DDR1	GWAS	Open_Targets_22.09	Serum levels of protein PDIA5	2e-47	0.504487
6-31464036-A-G	rs3130907	0.087162	0.087162	splice polypyrimidine tract	HCP5	GWAS	Open_Targets_22.09	Serum levels of protein PDIA5	2e-47	0.504487
6-31464036-A-G	rs3130907	0.087162	0.087162	splice polypyrimidine tract	HCP5	GWAS	Open_Targets_22.09	Serum levels of protein PDIA5	2e-47	0.504487
6-32052461-A-G	rs369580	0.098526	0.098526	intron	TNXB	GWAS	FinnGen_R12	Disorders of the thyroid gland	2.96e-47	0.125132
3-49784192-T-C	rs13063621	0.46709	0.46709	intron	IP6K1	GWAS	Open_Targets_22.09	Body mass index	3e-47	0
16-53767042-T-C	rs1421085	0.30825	0.30825	intron	FTO	GWAS	Open_Targets_22.09	Type 2 diabetes	3.59e-47	0.1045
6-32052461-A-G	rs369580	0.098526	0.098526	intron	TNXB	GWAS	FinnGen_R12	Hypothyroidism, strict autoimmune	5.71e-47	0.147669
22-38176519-C-G	rs133015	0.44149	0.44149	intron	PLA2G6	GWAS	Open_Targets_22.09	HDL cholesterol levels	6.2e-47	-0.0279092
22-38176519-C-G	rs133015	0.44149	0.44149	intron	PLA2G6	GWAS	Open_Targets_22.09	HDL cholesterol levels	6.2e-47	-0.0279092
3-49784192-T-C	rs13063621	0.46709	0.46709	intron	IP6K1	GWAS	Open_Targets_22.09	Body mass index	6.9e-47	0.0271992
6-30887434-T-G	rs1264324	0.069703	0.069703	intron	DDR1	GWAS	Open_Targets_22.09	Hemoglobin concentration	8.61e-47	-0.0379
16-53767042-T-C	rs1421085	0.30825	0.30825	intron	FTO	GWAS	Open_Targets_22.09	Basal metabolic rate variance	9e-47	0
6-32052461-A-G	rs369580	0.098526	0.098526	intron	TNXB	GWAS	Open_Targets_22.09	Sum neutrophil eosinophil counts	9.13e-47	-0.0681821
2-55869757-A-G	rs3791679	0.20879	0.20879	intron	EFEMP1	GWAS	Open_Targets_22.09	Inguinal hernia	1e-46	-0.1952
6-30887434-T-G	rs1264324	0.069703	0.069703	intron	DDR1	GWAS	Open_Targets_22.09	Serum levels of protein MICB	1e-46	-0.447301
6-31464036-A-G	rs3130907	0.087162	0.087162	splice polypyrimidine tract	HCP5	GWAS	Open_Targets_22.09	Serum levels of protein MICB	1e-46	-0.447301
6-31464036-A-G	rs3130907	0.087162	0.087162	splice polypyrimidine tract	HCP5	GWAS	Open_Targets_22.09	Serum levels of protein MICB	1e-46	-0.447301
6-30377517-A-G	rs3130370	0.10448	0.10448	intergenic	NA	GWAS	FinnGen_MVP_UKBB_meta	Sarcoidosis	1.23e-46	0.326
6-30887434-T-G	rs1264324	0.069703	0.069703	intron	DDR1	GWAS	FinnGen_R12	Type1 diabetes, definitions combined, early onset	1.36e-46	0.560229
6-33184610-A-G	rs114128868	0.1418	0.1418	non coding transcript exon	COL11A2	GWAS	FinnGen_MVP_UKBB_meta	Type 1 diabetes, definitions combined	1.62e-46	-0.171
6-30887434-T-G	rs1264324	0.069703	0.069703	intron	DDR1	GWAS	Open_Targets_22.09	Cardiometabolic and hematological traits [WBC]	2e-46	-0.01
6-31464036-A-G	rs3130907	0.087162	0.087162	splice polypyrimidine tract	HCP5	GWAS	Open_Targets_22.09	Cardiometabolic and hematological traits [WBC]	2e-46	-0.01
6-31464036-A-G	rs3130907	0.087162	0.087162	splice polypyrimidine tract	HCP5	GWAS	Open_Targets_22.09	Cardiometabolic and hematological traits [WBC]	2e-46	-0.01
6-30377517-A-G	rs3130370	0.10448	0.10448	intergenic	NA	GWAS	FinnGen_MVP_UKBB_meta	Hypothyroidism, strict autoimmune	2.19e-46	0.11
6-32658661-A-T	rs9273367	0.23962	0.23962	upstream gene	HLA-DQB1-AS1	GWAS	FinnGen_R12	Asthma (only as main-diagnosis) (more control exclusions)	3.11e-46	0.113283
6-30887434-T-G	rs1264324	0.069703	0.069703	intron	DDR1	GWAS	Kanta_2025_03	Potassium [Moles/volume] in Serum or Plasma [mmol/l], sample-wise median	4.48e-46	0.0544121
6-32052461-A-G	rs369580	0.098526	0.098526	intron	TNXB	GWAS	FinnGen_R12	Diabetic retinopathy, strict definition	5.89e-46	0.351974
6-31464036-A-G	rs3130907	0.087162	0.087162	splice polypyrimidine tract	HCP5	GWAS	Open_Targets_22.09	Granulocyte count	6.02e-46	-0.073033
6-31464036-A-G	rs3130907	0.087162	0.087162	splice polypyrimidine tract	HCP5	GWAS	Open_Targets_22.09	Granulocyte count	6.02e-46	-0.073033
6-30887434-T-G	rs1264324	0.069703	0.069703	intron	DDR1	GWAS	FGR12_UKBB	SLE (Finngen)	6.31e-46	0.703
16-53767042-T-C	rs1421085	0.30825	0.30825	intron	FTO	GWAS	Kanta_2025_03	Fasting glucose [Moles/volume] in Serum or Plasma [mmol/l], sample-wise median	6.75e-46	0.0305143
6-30377517-A-G	rs3130370	0.10448	0.10448	intergenic	NA	GWAS	Open_Targets_22.09	Neutrophill count	9.71e-46	-0.0673872
6-30377517-A-G	rs3130370	0.10448	0.10448	intergenic	NA	GWAS	Open_Targets_22.09	Haemoglobin concentration	1.56e-45	-0.0467069
6-31464036-A-G	rs3130907	0.087162	0.087162	splice polypyrimidine tract	HCP5	GWAS	Open_Targets_22.09	Myositis	2e-45	0.806476
6-31464036-A-G	rs3130907	0.087162	0.087162	splice polypyrimidine tract	HCP5	GWAS	Open_Targets_22.09	Myositis	2e-45	0.81093
6-31464036-A-G	rs3130907	0.087162	0.087162	splice polypyrimidine tract	HCP5	GWAS	Open_Targets_22.09	Myositis	2e-45	0.806476
6-31464036-A-G	rs3130907	0.087162	0.087162	splice polypyrimidine tract	HCP5	GWAS	Open_Targets_22.09	Myositis	2e-45	0.81093
6-32658661-A-T	rs9273367	0.23962	0.23962	upstream gene	HLA-DQB1-AS1	GWAS	FinnGen_R12	Systemic connective tissue disorders	2.3e-45	0.176304
2-55869757-A-G	rs3791679	0.20879	0.20879	intron	EFEMP1	GWAS	Open_Targets_22.09	Forced expiratory volume in 1-second (fev1), best measure	2.94e-45	-0.0257505
2-55869757-A-G	rs3791679	0.20879	0.20879	intron	EFEMP1	GWAS	Open_Targets_22.09	Forced expiratory volume in 1-second (fev1), best measure	2.94e-45	-0.0257505
16-53767042-T-C	rs1421085	0.30825	0.30825	intron	FTO	GWAS	Open_Targets_22.09	BMI in non-smokers [men]	3e-45	0
6-31464036-A-G	rs3130907	0.087162	0.087162	splice polypyrimidine tract	HCP5	GWAS	Open_Targets_22.09	Myositis	3e-45	0
6-31464036-A-G	rs3130907	0.087162	0.087162	splice polypyrimidine tract	HCP5	GWAS	Open_Targets_22.09	Myositis	3e-45	0
6-30377517-A-G	rs3130370	0.10448	0.10448	intergenic	NA	GWAS	Open_Targets_22.09	Red cell distribution width	3.15e-45	0.038443
6-30377517-A-G	rs3130370	0.10448	0.10448	intergenic	NA	GWAS	FinnGen_R12	Autoimmune hyperthyroidism	5.39e-45	0.611126
1-22158974-A-G	rs2807365	0.3905	0.3905	upstream gene	LOC105376850	GWAS	Open_Targets_22.09	Sitting height	5.59e-45	0.129594
6-32658661-A-T	rs9273367	0.23962	0.23962	upstream gene	HLA-DQB1-AS1	GWAS	FinnGen_R12	Chronic lower respiratory diseases	6.7e-45	0.0820407
6-31464036-A-G	rs3130907	0.087162	0.087162	splice polypyrimidine tract	HCP5	GWAS	Open_Targets_22.09	Sum neutrophil eosinophil counts	6.71e-45	-0.0720502
6-31464036-A-G	rs3130907	0.087162	0.087162	splice polypyrimidine tract	HCP5	GWAS	Open_Targets_22.09	Sum neutrophil eosinophil counts	6.71e-45	-0.0720502
6-31464036-A-G	rs3130907	0.087162	0.087162	splice polypyrimidine tract	HCP5	GWAS	Open_Targets_22.09	Platelet count	6.83e-45	-0.037519
6-31464036-A-G	rs3130907	0.087162	0.087162	splice polypyrimidine tract	HCP5	GWAS	Open_Targets_22.09	Platelet count	6.83e-45	-0.037519
6-30887434-T-G	rs1264324	0.069703	0.069703	intron	DDR1	GWAS	FinnGen_R12	Other systemic involvement of connective tissue (FG)	7.73e-45	0.306872
16-648590-A-G	rs11865670	0.55984	0.55984	non coding transcript exon	NA	GWAS	Open_Targets_22.09	Mean reticulocyte volume	1e-44	-0.0314219
16-648590-A-G	rs11865670	0.55984	0.55984	non coding transcript exon	NA	GWAS	Open_Targets_22.09	Mean reticulocyte volume	1e-44	-0.0314219
16-648590-A-G	rs11865670	0.55984	0.55984	non coding transcript exon	NA	GWAS	Open_Targets_22.09	Mean reticulocyte volume	1e-44	-0.0314219
6-31464036-A-G	rs3130907	0.087162	0.087162	splice polypyrimidine tract	HCP5	GWAS	Open_Targets_22.09	Appendicular lean mass	1.01e-44	0.0379
6-31464036-A-G	rs3130907	0.087162	0.087162	splice polypyrimidine tract	HCP5	GWAS	Open_Targets_22.09	Appendicular lean mass	1.01e-44	0.0379
6-32658661-A-T	rs9273367	0.23962	0.23962	upstream gene	HLA-DQB1-AS1	GWAS	FinnGen_drugs	R03 Anti-asthmatics	1.01e-44	0.0274081
6-31464036-A-G	rs3130907	0.087162	0.087162	splice polypyrimidine tract	HCP5	GWAS	FinnGen_R12	SLE (Finngen)	1.19e-44	0.766616
6-31464036-A-G	rs3130907	0.087162	0.087162	splice polypyrimidine tract	HCP5	GWAS	FinnGen_R12	SLE (Finngen)	1.19e-44	0.766616
6-31464036-A-G	rs3130907	0.087162	0.087162	splice polypyrimidine tract	HCP5	GWAS	FinnGen_R12	Hypothyroidism, drug reimbursement	1.25e-44	0.328341
6-31464036-A-G	rs3130907	0.087162	0.087162	splice polypyrimidine tract	HCP5	GWAS	FinnGen_R12	Hypothyroidism, drug reimbursement	1.25e-44	0.328341
6-30377517-A-G	rs3130370	0.10448	0.10448	intergenic	NA	GWAS	Open_Targets_22.09	Monocyte count	1.5e-44	-0.0102901
16-89635716-C-G	rs449882	0.33012	0.33012	intron	DPEP1	GWAS	Open_Targets_22.09	Mean spheric corpuscular volume	2e-44	0.0294108
2-55869757-A-G	rs3791679	0.20879	0.20879	intron	EFEMP1	GWAS	Open_Targets_22.09	Appendicular lean mass	2.43e-44	-0.0313
6-29874761-C-G	rs2734964	0.22147	0.22147	intron	NA	GWAS	Open_Targets_22.09	White blood cell count	3.3e-44	-0.0585396
6-29874761-C-G	rs2734964	0.22147	0.22147	intron	NA	GWAS	Open_Targets_22.09	White blood cell count	3.3e-44	-0.0585396
2-55869757-A-G	rs3791679	0.20879	0.20879	intron	EFEMP1	GWAS	Open_Targets_22.09	Inguinal hernia	3.73e-44	-0.203
2-55869757-A-G	rs3791679	0.20879	0.20879	intron	EFEMP1	GWAS	Open_Targets_22.09	Inguinal hernia	3.73e-44	-0.203
16-53767042-T-C	rs1421085	0.30825	0.30825	intron	FTO	GWAS	Open_Targets_22.09	BMI in non-smokers [women]	4e-44	0
3-49784192-T-C	rs13063621	0.46709	0.46709	intron	IP6K1	GWAS	Open_Targets_22.09	Body mass index	4e-44	0
3-49784192-T-C	rs13063621	0.46709	0.46709	intron	IP6K1	GWAS	Open_Targets_22.09	Body mass index	4e-44	0
2-42018039-T-C	rs13414536	0.25533	0.25533	intron	NA	GWAS	Open_Targets_22.09	Heel bone mineral density (bmd)	5.23e-44	0.00698092
2-42018039-T-C	rs13414536	0.25533	0.25533	intron	NA	GWAS	Open_Targets_22.09	Heel bone mineral density (bmd)	5.23e-44	0.00698092
2-55869757-A-G	rs3791679	0.20879	0.20879	intron	EFEMP1	GWAS	Open_Targets_22.09	Appendicular lean mass	6.71e-44	-0.0311
6-32658661-A-T	rs9273367	0.23962	0.23962	upstream gene	HLA-DQB1-AS1	GWAS	Kanta_2025_03	Cholesterol in LDL [Moles/volume] in Serum or Plasma [mmol/l], sample-wise median	7.47e-44	-0.0344405
6-32052461-A-G	rs369580	0.098526	0.098526	intron	TNXB	GWAS	Open_Targets_22.09	Type 1 diabetes	8.2e-44	0.538
16-53767042-T-C	rs1421085	0.30825	0.30825	intron	FTO	GWAS	Open_Targets_22.09	Body mass index in physically active individuals [women]	9e-44	0.074
16-53767042-T-C	rs1421085	0.30825	0.30825	intron	FTO	GWAS	Open_Targets_22.09	Body mass index	9e-44	0.0135
2-42018039-T-C	rs13414536	0.25533	0.25533	intron	NA	GWAS	Open_Targets_22.09	Heel bone mineral density (bmd) t-score, automated	1.15e-43	0.0623272
2-42018039-T-C	rs13414536	0.25533	0.25533	intron	NA	GWAS	Open_Targets_22.09	Heel bone mineral density (bmd) t-score, automated	1.15e-43	0.0623272
2-42018039-T-C	rs13414536	0.25533	0.25533	intron	NA	GWAS	Open_Targets_22.09	Heel quantitative ultrasound index (qui), direct entry	1.15e-43	1.104
2-42018039-T-C	rs13414536	0.25533	0.25533	intron	NA	GWAS	Open_Targets_22.09	Heel quantitative ultrasound index (qui), direct entry	1.15e-43	1.104
6-30377517-A-G	rs3130370	0.10448	0.10448	intergenic	NA	GWAS	Open_Targets_22.09	Monocyte count	1.15e-43	-0.0703778
16-89635716-C-G	rs449882	0.33012	0.33012	intron	DPEP1	GWAS	Open_Targets_22.09	Mean corpuscular volume	1.17e-43	0.02617
6-30377517-A-G	rs3130370	0.10448	0.10448	intergenic	NA	GWAS	FinnGen_R12	Bullous disorders	1.2e-43	0.64224
6-31464036-A-G	rs3130907	0.087162	0.087162	splice polypyrimidine tract	HCP5	GWAS	Open_Targets_22.09	Sum eosinophil basophil counts	1.25e-43	-0.0706991
6-31464036-A-G	rs3130907	0.087162	0.087162	splice polypyrimidine tract	HCP5	GWAS	Open_Targets_22.09	Sum eosinophil basophil counts	1.25e-43	-0.0706991
6-29874761-C-G	rs2734964	0.22147	0.22147	intron	NA	GWAS	FGR12_UKBB	Autoimmune diseases	1.26e-43	0.073
6-29874761-C-G	rs2734964	0.22147	0.22147	intron	NA	GWAS	FGR12_UKBB	Autoimmune diseases	1.26e-43	0.073
6-32658661-A-T	rs9273367	0.23962	0.23962	upstream gene	HLA-DQB1-AS1	GWAS	FinnGen_MVP_UKBB_meta	Nasal polyp	1.55e-43	0.172
6-30377517-A-G	rs3130370	0.10448	0.10448	intergenic	NA	GWAS	Open_Targets_22.09	Hematocrit	1.8e-43	-0.041987
16-53767042-T-C	rs1421085	0.30825	0.30825	intron	FTO	GWAS	Open_Targets_22.09	Body mass index in physically active individuals [EA,women]	2e-43	0.0763
16-89635716-C-G	rs449882	0.33012	0.33012	intron	DPEP1	GWAS	Open_Targets_22.09	Homocysteine levels	2e-43	0.0963
6-31464036-A-G	rs3130907	0.087162	0.087162	splice polypyrimidine tract	HCP5	GWAS	Open_Targets_22.09	Insulin product | treatment/medication code	2.27e-43	0.468848
6-31464036-A-G	rs3130907	0.087162	0.087162	splice polypyrimidine tract	HCP5	GWAS	Open_Targets_22.09	Insulin product | treatment/medication code	2.27e-43	0.468848
6-32052461-A-G	rs369580	0.098526	0.098526	intron	TNXB	GWAS	Open_Targets_22.09	Hemoglobin	2.5e-43	-0.0389894
6-29874761-C-G	rs2734964	0.22147	0.22147	intron	NA	GWAS	Open_Targets_22.09	Hemoglobin	2.9e-43	-0.0345524
6-29874761-C-G	rs2734964	0.22147	0.22147	intron	NA	GWAS	Open_Targets_22.09	Hemoglobin	2.9e-43	-0.0345524
6-31464036-A-G	rs3130907	0.087162	0.087162	splice polypyrimidine tract	HCP5	GWAS	Open_Targets_22.09	Myositis	3e-43	0.746688
6-31464036-A-G	rs3130907	0.087162	0.087162	splice polypyrimidine tract	HCP5	GWAS	Open_Targets_22.09	Myositis	3e-43	0.746688
16-53767042-T-C	rs1421085	0.30825	0.30825	intron	FTO	GWAS	Open_Targets_22.09	Hip circumference [EA, men]	4e-43	0.0677
6-30887434-T-G	rs1264324	0.069703	0.069703	intron	DDR1	GWAS	Open_Targets_22.09	Diabetes or endocrine disease	4.5e-43	0.0125663
6-30887434-T-G	rs1264324	0.069703	0.069703	intron	DDR1	GWAS	FinnGen_MVP_UKBB_meta	SLE (Finngen)	6.76e-43	0.619
6-31464036-A-G	rs3130907	0.087162	0.087162	splice polypyrimidine tract	HCP5	GWAS	Open_Targets_22.09	Peak expiratory flow	1e-42	-0.0492
6-31464036-A-G	rs3130907	0.087162	0.087162	splice polypyrimidine tract	HCP5	GWAS	Open_Targets_22.09	Peak expiratory flow	1e-42	-0.0492
6-30887434-T-G	rs1264324	0.069703	0.069703	intron	DDR1	GWAS	Open_Targets_22.09	Monocyte count	1.03e-42	-0.0683821
6-32658661-A-T	rs9273367	0.23962	0.23962	upstream gene	HLA-DQB1-AS1	GWAS	FinnGen_drugs	R03BA Glucocorticoids	1.06e-42	0.0230137
6-31464036-A-G	rs3130907	0.087162	0.087162	splice polypyrimidine tract	HCP5	GWAS	Open_Targets_22.09	Levothyroxine sodium | treatment/medication code	1.12e-42	0.229861
6-31464036-A-G	rs3130907	0.087162	0.087162	splice polypyrimidine tract	HCP5	GWAS	Open_Targets_22.09	Levothyroxine sodium | treatment/medication code	1.12e-42	0.229861
6-29874761-C-G	rs2734964	0.22147	0.22147	intron	NA	GWAS	FGR12_UKBB	Thyrotoxicosis	1.26e-42	0.219
6-29874761-C-G	rs2734964	0.22147	0.22147	intron	NA	GWAS	FGR12_UKBB	Thyrotoxicosis	1.26e-42	0.219
6-30377517-A-G	rs3130370	0.10448	0.10448	intergenic	NA	GWAS	Open_Targets_22.09	High light scatter reticulocyte percentage of red cells	1.3e-42	-0.0416279
6-31464036-A-G	rs3130907	0.087162	0.087162	splice polypyrimidine tract	HCP5	GWAS	Open_Targets_22.09	Red cell distribution width	1.32e-42	0.037323
6-31464036-A-G	rs3130907	0.087162	0.087162	splice polypyrimidine tract	HCP5	GWAS	Open_Targets_22.09	Red cell distribution width	1.32e-42	0.037323
6-30887434-T-G	rs1264324	0.069703	0.069703	intron	DDR1	GWAS	Open_Targets_22.09	Mean spheric corpuscular volume	1.4e-42	0.039517
6-29874761-C-G	rs2734964	0.22147	0.22147	intron	NA	GWAS	Open_Targets_22.09	Lymphocyte counts	1.47e-42	-0.0576682
6-29874761-C-G	rs2734964	0.22147	0.22147	intron	NA	GWAS	Open_Targets_22.09	Lymphocyte counts	1.47e-42	-0.0576682
6-32658661-A-T	rs9273367	0.23962	0.23962	upstream gene	HLA-DQB1-AS1	GWAS	FinnGen_drugs	R03AC Selective beta-2-adrenoceptor agonists	1.55e-42	0.0257214
6-31464036-A-G	rs3130907	0.087162	0.087162	splice polypyrimidine tract	HCP5	GWAS	Open_Targets_22.09	Hematocrit	1.61e-42	-0.036712
6-31464036-A-G	rs3130907	0.087162	0.087162	splice polypyrimidine tract	HCP5	GWAS	Open_Targets_22.09	Hematocrit	1.61e-42	-0.036712
6-30887434-T-G	rs1264324	0.069703	0.069703	intron	DDR1	GWAS	Kanta_2025_03	Hemoglobin A1c/Hemoglobin.total in Blood [mmol/mol], sample-wise median	1.76e-42	0.0534406
6-30377517-A-G	rs3130370	0.10448	0.10448	intergenic	NA	GWAS	Open_Targets_22.09	Hyperthyroidism/thyrotoxicosis | non-cancer illness code, self-reported	2.05e-42	0.524357
4-144349803-T-C	rs6834183	0.26285	0.26285	intron	NA	GWAS	Open_Targets_22.09	Peak expiratory flow	2.11e-42	0.0373
6-32052461-A-G	rs369580	0.098526	0.098526	intron	TNXB	GWAS	Open_Targets_22.09	Sum basophil neutrophil counts	2.59e-42	-0.064784
6-30377517-A-G	rs3130370	0.10448	0.10448	intergenic	NA	GWAS	Kanta_2025_03	Potassium [Moles/volume] in Serum or Plasma [mmol/l], sample-wise median	2.64e-42	0.0526446
6-32052461-A-G	rs369580	0.098526	0.098526	intron	TNXB	GWAS	Open_Targets_22.09	Eosinophill count	2.95e-42	-0.0315517
6-33184610-A-G	rs114128868	0.1418	0.1418	non coding transcript exon	COL11A2	GWAS	FinnGen_R12	Coeliac disease	3.33e-42	-0.348859
6-29874761-C-G	rs2734964	0.22147	0.22147	intron	NA	GWAS	FGR12_UKBB	Autoimmune diseases excluding thyroid diseases	3.98e-42	0.0954
6-29874761-C-G	rs2734964	0.22147	0.22147	intron	NA	GWAS	FGR12_UKBB	Autoimmune diseases excluding thyroid diseases	3.98e-42	0.0954
6-31464036-A-G	rs3130907	0.087162	0.087162	splice polypyrimidine tract	HCP5	GWAS	Open_Targets_22.09	Early-onset myasthenia gravis	4e-42	1.50185
6-31464036-A-G	rs3130907	0.087162	0.087162	splice polypyrimidine tract	HCP5	GWAS	Open_Targets_22.09	Early-onset myasthenia gravis	4e-42	1.50185
16-53767042-T-C	rs1421085	0.30825	0.30825	intron	FTO	GWAS	Open_Targets_22.09	Body mass index in physically inactive individuals [EA]	5e-42	0.1086
6-29874761-C-G	rs2734964	0.22147	0.22147	intron	NA	GWAS	Open_Targets_22.09	Eosinophill count	7.19e-42	-0.0280473
6-29874761-C-G	rs2734964	0.22147	0.22147	intron	NA	GWAS	Open_Targets_22.09	Eosinophill count	7.19e-42	-0.0280473
16-53767042-T-C	rs1421085	0.30825	0.30825	intron	FTO	GWAS	FinnGen_R12	Sleep apnoea, including avohilmo	8.1e-42	0.0839779
2-55869757-A-G	rs3791679	0.20879	0.20879	intron	EFEMP1	GWAS	FinnGen_MVP_UKBB_meta	Ventral hernia	1.12e-41	-0.148
6-31464036-A-G	rs3130907	0.087162	0.087162	splice polypyrimidine tract	HCP5	GWAS	Open_Targets_22.09	Hypothyroidism or myxedema	1.2e-41	0.00870247
6-31464036-A-G	rs3130907	0.087162	0.087162	splice polypyrimidine tract	HCP5	GWAS	Open_Targets_22.09	Hypothyroidism or myxedema	1.2e-41	0.00870247
6-30887434-T-G	rs1264324	0.069703	0.069703	intron	DDR1	GWAS	Open_Targets_22.09	Mean reticulocyte volume	1.21e-41	0.350303
6-32052461-A-G	rs369580	0.098526	0.098526	intron	TNXB	GWAS	Kanta_2025_03	Lymphocytes [#/volume] in Blood [e9/l], sample-wise median	1.32e-41	-0.0645342
6-30887434-T-G	rs1264324	0.069703	0.069703	intron	DDR1	GWAS	Open_Targets_22.09	Sitting height	1.34e-41	0.161501
6-32052461-A-G	rs369580	0.098526	0.098526	intron	TNXB	GWAS	FinnGen_R12	SLE (Finngen)	1.83e-41	0.668099
6-32052461-A-G	rs369580	0.098526	0.098526	intron	TNXB	GWAS	FinnGen_R12	Other systemic involvement of connective tissue (FG)	2.38e-41	0.255445
6-32658661-A-T	rs9273367	0.23962	0.23962	upstream gene	HLA-DQB1-AS1	GWAS	FGR12_UKBB	Nasal polyp	2.51e-41	0.191
16-53767042-T-C	rs1421085	0.30825	0.30825	intron	FTO	GWAS	FinnGen_R12	Sleep apnoea	3.13e-41	0.0870313
6-32052461-A-G	rs369580	0.098526	0.098526	intron	TNXB	GWAS	Open_Targets_22.09	Neutrophil count	3.26e-41	-0.0637814
16-53767042-T-C	rs1421085	0.30825	0.30825	intron	FTO	GWAS	FGR12_UKBB	Sleep disorders (combined)	3.98e-41	0.0756
22-38176519-C-G	rs133015	0.44149	0.44149	intron	PLA2G6	GWAS	Open_Targets_22.09	Nevus count or cutaneous melanoma	4e-41	0
22-38176519-C-G	rs133015	0.44149	0.44149	intron	PLA2G6	GWAS	Open_Targets_22.09	Nevus count or cutaneous melanoma	4e-41	0
6-32052461-A-G	rs369580	0.098526	0.098526	intron	TNXB	GWAS	FinnGen_R12	Intestinal malabsorption	4.84e-41	0.596419
16-53767042-T-C	rs1421085	0.30825	0.30825	intron	FTO	GWAS	Open_Targets_22.09	Body mass index in physically inactive individuals	5e-41	0.1039
6-32052461-A-G	rs369580	0.098526	0.098526	intron	TNXB	GWAS	FGR12_UKBB	Intestinal malabsorption	5.01e-41	0.596
6-32658661-A-T	rs9273367	0.23962	0.23962	upstream gene	HLA-DQB1-AS1	GWAS	FinnGen_MVP_UKBB_meta	Thyrotoxicosis	5.01e-41	0.152
6-32658661-A-T	rs9273367	0.23962	0.23962	upstream gene	HLA-DQB1-AS1	GWAS	FinnGen_drugs	R03A Adrenergics, inhalants	6.03e-41	0.025625
2-55869757-A-G	rs3791679	0.20879	0.20879	intron	EFEMP1	GWAS	Open_Targets_22.09	Body fat distribution (leg fat ratio) [females]	1e-40	0.05205
6-30377517-A-G	rs3130370	0.10448	0.10448	intergenic	NA	GWAS	FinnGen_R12	Other predominantly sexually transmitted diseases, not elsewhere classified	1.09e-40	0.349007
6-30887434-T-G	rs1264324	0.069703	0.069703	intron	DDR1	GWAS	Open_Targets_22.09	Hemoglobin	1.2e-40	-0.0399023
6-31464036-A-G	rs3130907	0.087162	0.087162	splice polypyrimidine tract	HCP5	GWAS	FinnGen_R12	Certain disorders involving the immune mechanism	1.29e-40	0.334546
6-31464036-A-G	rs3130907	0.087162	0.087162	splice polypyrimidine tract	HCP5	GWAS	FinnGen_R12	Certain disorders involving the immune mechanism	1.29e-40	0.334546
6-32052461-A-G	rs369580	0.098526	0.098526	intron	TNXB	GWAS	Open_Targets_22.09	Sum eosinophil basophil counts	1.65e-40	-0.0630441
16-89635716-C-G	rs449882	0.33012	0.33012	intron	DPEP1	GWAS	Open_Targets_22.09	Mean reticulocyte volume	1.69e-40	-0.248603
6-30887434-T-G	rs1264324	0.069703	0.069703	intron	DDR1	GWAS	Open_Targets_22.09	Reticulocyte fraction of red cells	2e-40	-0.0401362
6-30377517-A-G	rs3130370	0.10448	0.10448	intergenic	NA	GWAS	Open_Targets_22.09	Mean reticulocyte volume	2.08e-40	0.350888
16-53767042-T-C	rs1421085	0.30825	0.30825	intron	FTO	GWAS	FinnGen_MVP_UKBB_meta	Heart failure, strict	2.63e-40	0.0569
6-30887434-T-G	rs1264324	0.069703	0.069703	intron	DDR1	GWAS	Open_Targets_22.09	Myeloid white cell count	2.86e-40	-0.0668107
16-53767042-T-C	rs1421085	0.30825	0.30825	intron	FTO	GWAS	FGR12_UKBB	Hypertension	3.16e-40	0.052
16-89635716-C-G	rs449882	0.33012	0.33012	intron	DPEP1	GWAS	Kanta_2025_03	MCH [Entitic mass] [pg], sample-wise median	3.67e-40	0.0258028
1-72492366-A-C	rs11589261	0.18106	0.18106	intron	NA	GWAS	Open_Targets_22.09	Body mass index	3.9e-40	0.0321439
6-30377517-A-G	rs3130370	0.10448	0.10448	intergenic	NA	GWAS	FGR12_UKBB	SLE (Finngen)	3.98e-40	0.667
1-72492366-A-C	rs11589261	0.18106	0.18106	intron	NA	GWAS	Open_Targets_22.09	Body mass index	4e-40	0
16-53767042-T-C	rs1421085	0.30825	0.30825	intron	FTO	GWAS	Open_Targets_22.09	Body mass index	4e-40	0
16-53767042-T-C	rs1421085	0.30825	0.30825	intron	FTO	GWAS	Open_Targets_22.09	Ankle spacing width	4.21e-40	0.166187
6-30377517-A-G	rs3130370	0.10448	0.10448	intergenic	NA	GWAS	Open_Targets_22.09	Red cell distribution width	5.2e-40	0.0401512
16-53767042-T-C	rs1421085	0.30825	0.30825	intron	FTO	GWAS	Open_Targets_22.09	Ankle spacing width	5.77e-40	0.165891
6-32658661-A-T	rs9273367	0.23962	0.23962	upstream gene	HLA-DQB1-AS1	GWAS	Open_Targets_22.09	Severe autoimmune type 2 diabetes	7e-40	0.98507
6-32658661-A-T	rs9273367	0.23962	0.23962	upstream gene	HLA-DQB1-AS1	GWAS	Open_Targets_22.09	Latent autoimmune diabetes vs. type 1 diabetes	8e-40	-1.09527
22-38176519-C-G	rs133015	0.44149	0.44149	intron	PLA2G6	GWAS	Open_Targets_22.09	Triglyceride levels	8.6e-40	0.0262423
22-38176519-C-G	rs133015	0.44149	0.44149	intron	PLA2G6	GWAS	Open_Targets_22.09	Triglyceride levels	8.6e-40	0.0262423
3-49784192-T-C	rs13063621	0.46709	0.46709	intron	IP6K1	GWAS	Open_Targets_22.09	Body mass index	9e-40	0
6-31464036-A-G	rs3130907	0.087162	0.087162	splice polypyrimidine tract	HCP5	GWAS	Open_Targets_22.09	High light scatter reticulocyte percentage of red cells	9e-40	-0.040391
6-31464036-A-G	rs3130907	0.087162	0.087162	splice polypyrimidine tract	HCP5	GWAS	Open_Targets_22.09	High light scatter reticulocyte percentage of red cells	9e-40	-0.040391
6-31464036-A-G	rs3130907	0.087162	0.087162	splice polypyrimidine tract	HCP5	GWAS	Open_Targets_22.09	Sum basophil neutrophil counts	9.08e-40	-0.0676796
6-31464036-A-G	rs3130907	0.087162	0.087162	splice polypyrimidine tract	HCP5	GWAS	Open_Targets_22.09	Sum basophil neutrophil counts	9.08e-40	-0.0676796
6-32658661-A-T	rs9273367	0.23962	0.23962	upstream gene	HLA-DQB1-AS1	GWAS	FinnGen_drugs	L01BA Folic acid analogues	9.08e-40	0.0147122
16-53767042-T-C	rs1421085	0.30825	0.30825	intron	FTO	GWAS	Open_Targets_22.09	Medication use (drugs used in diabetes)	1e-39	0.1117
6-32658661-A-T	rs9273367	0.23962	0.23962	upstream gene	HLA-DQB1-AS1	GWAS	FGR12_UKBB	Autoimmune hyperthyroidism	1e-39	0.382
6-32658661-A-T	rs9273367	0.23962	0.23962	upstream gene	HLA-DQB1-AS1	GWAS	FinnGen_drugs	R03B Other anti-asthmatics, inhalants	1.08e-39	0.0227514
6-32052461-A-G	rs369580	0.098526	0.098526	intron	TNXB	GWAS	FinnGen_R12	Sarcoidosis	1.33e-39	0.350727
6-31464036-A-G	rs3130907	0.087162	0.087162	splice polypyrimidine tract	HCP5	GWAS	Open_Targets_22.09	Lymphocyte count	1.56e-39	-0.0502268
6-31464036-A-G	rs3130907	0.087162	0.087162	splice polypyrimidine tract	HCP5	GWAS	Open_Targets_22.09	Lymphocyte count	1.56e-39	-0.0502268
2-55869757-A-G	rs3791679	0.20879	0.20879	intron	EFEMP1	GWAS	FinnGen_MVP_UKBB_meta	Umbilical hernia	1.66e-39	-0.118
16-89635716-C-G	rs449882	0.33012	0.33012	intron	DPEP1	GWAS	FinnGen_R12	Basal cell carcinoma, including avohilmo, excluding all cancers (controls excluding all cancers)	2.01e-39	-0.132052
6-31464036-A-G	rs3130907	0.087162	0.087162	splice polypyrimidine tract	HCP5	GWAS	FinnGen_drugs	H02AB Glucocorticoids	2.05e-39	0.0380664
6-31464036-A-G	rs3130907	0.087162	0.087162	splice polypyrimidine tract	HCP5	GWAS	FinnGen_drugs	H02AB Glucocorticoids	2.05e-39	0.0380664
6-31464036-A-G	rs3130907	0.087162	0.087162	splice polypyrimidine tract	HCP5	GWAS	FinnGen_R12	Diabetic retinopathy, strict definition	2.14e-39	0.365889
6-31464036-A-G	rs3130907	0.087162	0.087162	splice polypyrimidine tract	HCP5	GWAS	FinnGen_R12	Diabetic retinopathy, strict definition	2.14e-39	0.365889
16-53767042-T-C	rs1421085	0.30825	0.30825	intron	FTO	GWAS	Open_Targets_22.09	Type 2 diabetes	3e-39	0.106
6-31464036-A-G	rs3130907	0.087162	0.087162	splice polypyrimidine tract	HCP5	GWAS	Open_Targets_22.09	Red blood cell (erythrocyte) distribution width	3.01e-39	0.0421018
6-31464036-A-G	rs3130907	0.087162	0.087162	splice polypyrimidine tract	HCP5	GWAS	Open_Targets_22.09	Red blood cell (erythrocyte) distribution width	3.01e-39	0.0421018
16-53767042-T-C	rs1421085	0.30825	0.30825	intron	FTO	GWAS	Open_Targets_22.09	Body mass index in physically active individuals [men]	4e-39	0.0792
3-48843038-T-C	rs566117790	0.053904	0.053904	intron	PRKAR2A	GWAS	Open_Targets_22.09	Height	4e-39	0
6-31464036-A-G	rs3130907	0.087162	0.087162	splice polypyrimidine tract	HCP5	GWAS	FinnGen_R12	Infections with a predominantly sexual mode of transmission	4.71e-39	0.249564
6-31464036-A-G	rs3130907	0.087162	0.087162	splice polypyrimidine tract	HCP5	GWAS	FinnGen_R12	Infections with a predominantly sexual mode of transmission	4.71e-39	0.249564
6-32052461-A-G	rs369580	0.098526	0.098526	intron	TNXB	GWAS	Open_Targets_22.09	Sitting height	4.9e-39	0.147987
16-89635716-C-G	rs449882	0.33012	0.33012	intron	DPEP1	GWAS	Open_Targets_22.09	Blood protein levels [DPEP1, 8794_13_3]	5e-39	0.3128
16-53767042-T-C	rs1421085	0.30825	0.30825	intron	FTO	GWAS	Open_Targets_22.09	Obesity [Obesity class III]	6e-39	0.371564
16-53767042-T-C	rs1421085	0.30825	0.30825	intron	FTO	GWAS	FinnGen_drugs	A10BK Sodium-glucose co-transporter 2 (SGLT2) inhibitors	6.47e-39	0.0134792
6-30377517-A-G	rs3130370	0.10448	0.10448	intergenic	NA	GWAS	FinnGen_R12	Other systemic involvement of connective tissue (FG)	6.8e-39	0.289295
6-29874761-C-G	rs2734964	0.22147	0.22147	intron	NA	GWAS	Kanta_2025_03	Lymphocytes [#/volume] in Blood [e9/l], sample-wise median	6.85e-39	-0.0574708
6-29874761-C-G	rs2734964	0.22147	0.22147	intron	NA	GWAS	Kanta_2025_03	Lymphocytes [#/volume] in Blood [e9/l], sample-wise median	6.85e-39	-0.0574708
6-29874761-C-G	rs2734964	0.22147	0.22147	intron	NA	GWAS	Open_Targets_22.09	Reticulocyte count	7.3e-39	-0.0328844
6-29874761-C-G	rs2734964	0.22147	0.22147	intron	NA	GWAS	Open_Targets_22.09	Reticulocyte count	7.3e-39	-0.0328844
16-53767042-T-C	rs1421085	0.30825	0.30825	intron	FTO	GWAS	Open_Targets_22.09	BMI in smokers	8e-39	0
6-30377517-A-G	rs3130370	0.10448	0.10448	intergenic	NA	GWAS	Open_Targets_22.09	Sum eosinophil basophil counts	8.42e-39	-0.0661359
6-31464036-A-G	rs3130907	0.087162	0.087162	splice polypyrimidine tract	HCP5	GWAS	Open_Targets_22.09	Neutrophil count	8.7e-39	-0.0666887
6-31464036-A-G	rs3130907	0.087162	0.087162	splice polypyrimidine tract	HCP5	GWAS	Open_Targets_22.09	Neutrophil count	8.7e-39	-0.0666887
6-31464036-A-G	rs3130907	0.087162	0.087162	splice polypyrimidine tract	HCP5	GWAS	Open_Targets_22.09	Reticulocyte count	9.6e-39	-0.0668451
6-31464036-A-G	rs3130907	0.087162	0.087162	splice polypyrimidine tract	HCP5	GWAS	Open_Targets_22.09	Reticulocyte count	9.6e-39	-0.0668451
6-31464036-A-G	rs3130907	0.087162	0.087162	splice polypyrimidine tract	HCP5	GWAS	FinnGen_drugs	A10 Drugs used in diabetes	9.63e-39	0.0308076
6-31464036-A-G	rs3130907	0.087162	0.087162	splice polypyrimidine tract	HCP5	GWAS	FinnGen_drugs	A10 Drugs used in diabetes	9.63e-39	0.0308076
6-32052461-A-G	rs369580	0.098526	0.098526	intron	TNXB	GWAS	Kanta_2025_03	Potassium [Moles/volume] in Serum or Plasma [mmol/l], sample-wise median	9.96e-39	0.042261
16-53767042-T-C	rs1421085	0.30825	0.30825	intron	FTO	GWAS	Open_Targets_22.09	Waist-hip ratio [EA]	1e-38	0.0432
16-53767042-T-C	rs1421085	0.30825	0.30825	intron	FTO	GWAS	Open_Targets_22.09	Fat-free mass [male]	1e-38	0
2-55869757-A-G	rs3791679	0.20879	0.20879	intron	EFEMP1	GWAS	Open_Targets_22.09	Height	1e-38	-0.065
6-32052461-A-G	rs369580	0.098526	0.098526	intron	TNXB	GWAS	FinnGen_drugs	A10 Drugs used in diabetes	1.15e-38	0.0268539
16-89635716-C-G	rs449882	0.33012	0.33012	intron	DPEP1	GWAS	Open_Targets_22.09	Mean corpuscular volume	1.2e-38	0.0237494
6-31464036-A-G	rs3130907	0.087162	0.087162	splice polypyrimidine tract	HCP5	GWAS	Open_Targets_22.09	Standing height	1.33e-38	0.274898
6-31464036-A-G	rs3130907	0.087162	0.087162	splice polypyrimidine tract	HCP5	GWAS	Open_Targets_22.09	Standing height	1.33e-38	0.274898
16-53767042-T-C	rs1421085	0.30825	0.30825	intron	FTO	GWAS	Open_Targets_22.09	Age when periods started (menarche)	1.4e-38	-0.0316215
16-53767042-T-C	rs1421085	0.30825	0.30825	intron	FTO	GWAS	Open_Targets_22.09	Age when periods started (menarche)	1.4e-38	-0.0316215
2-42018039-T-C	rs13414536	0.25533	0.25533	intron	NA	GWAS	Open_Targets_22.09	Heel bone mineral density	1.6e-38	0.0521948
2-42018039-T-C	rs13414536	0.25533	0.25533	intron	NA	GWAS	Open_Targets_22.09	Heel bone mineral density	1.6e-38	0.0521948
6-32052461-A-G	rs369580	0.098526	0.098526	intron	TNXB	GWAS	Open_Targets_22.09	Red blood cell count	1.7e-38	-0.0359172
16-89635716-C-G	rs449882	0.33012	0.33012	intron	DPEP1	GWAS	Open_Targets_22.09	Hematocrit	1.95e-38	0.024729
1-72492366-A-C	rs11589261	0.18106	0.18106	intron	NA	GWAS	Open_Targets_22.09	Body mass index	2e-38	0
2-55869757-A-G	rs3791679	0.20879	0.20879	intron	EFEMP1	GWAS	Open_Targets_22.09	Body fat distribution (trunk fat ratio)	2e-38	-0.03947
6-29874761-C-G	rs2734964	0.22147	0.22147	intron	NA	GWAS	FGR12_UKBB	Graves disease, strict definition	2e-38	0.357
6-29874761-C-G	rs2734964	0.22147	0.22147	intron	NA	GWAS	FGR12_UKBB	Graves disease, strict definition	2e-38	0.357
6-30377517-A-G	rs3130370	0.10448	0.10448	intergenic	NA	GWAS	FinnGen_R12	Sarcoidosis	2.39e-38	0.399057
6-32658661-A-T	rs9273367	0.23962	0.23962	upstream gene	HLA-DQB1-AS1	GWAS	FGR12_UKBB	Inflammatory bowel disease, strict (require KELA)	2.51e-38	-0.156
6-31464036-A-G	rs3130907	0.087162	0.087162	splice polypyrimidine tract	HCP5	GWAS	Open_Targets_22.09	Started insulin within one year diagnosis of diabetes	2.52e-38	0.58954
6-31464036-A-G	rs3130907	0.087162	0.087162	splice polypyrimidine tract	HCP5	GWAS	Open_Targets_22.09	Started insulin within one year diagnosis of diabetes	2.52e-38	0.58954
6-29874761-C-G	rs2734964	0.22147	0.22147	intron	NA	GWAS	FinnGen_R12	Other bullous disorders	2.64e-38	0.675957
6-29874761-C-G	rs2734964	0.22147	0.22147	intron	NA	GWAS	FinnGen_R12	Other bullous disorders	2.64e-38	0.675957
6-31464036-A-G	rs3130907	0.087162	0.087162	splice polypyrimidine tract	HCP5	GWAS	Open_Targets_22.09	Haemoglobin concentration	2.99e-38	-0.0428785
6-31464036-A-G	rs3130907	0.087162	0.087162	splice polypyrimidine tract	HCP5	GWAS	Open_Targets_22.09	Haemoglobin concentration	2.99e-38	-0.0428785
3-49784192-T-C	rs13063621	0.46709	0.46709	intron	IP6K1	GWAS	Open_Targets_22.09	Body mass index (bmi)	3.74e-38	0.145714
6-31464036-A-G	rs3130907	0.087162	0.087162	splice polypyrimidine tract	HCP5	GWAS	Open_Targets_22.09	Eosinophil counts	3.76e-38	-0.0658478
6-31464036-A-G	rs3130907	0.087162	0.087162	splice polypyrimidine tract	HCP5	GWAS	Open_Targets_22.09	Eosinophil counts	3.76e-38	-0.0658478
6-32052461-A-G	rs369580	0.098526	0.098526	intron	TNXB	GWAS	Open_Targets_22.09	High light scatter reticulocyte percentage of red cells	4.5e-38	-0.036504
16-53767042-T-C	rs1421085	0.30825	0.30825	intron	FTO	GWAS	Open_Targets_22.09	Hand grip strength	5e-38	-0.004
6-30887434-T-G	rs1264324	0.069703	0.069703	intron	DDR1	GWAS	Open_Targets_22.09	Red blood cell count	5.18e-38	-0.033929
6-30377517-A-G	rs3130370	0.10448	0.10448	intergenic	NA	GWAS	Open_Targets_22.09	Red blood cell count	5.35e-38	-0.034415
6-31464036-A-G	rs3130907	0.087162	0.087162	splice polypyrimidine tract	HCP5	GWAS	Open_Targets_22.09	Red blood cell count	5.6e-38	-0.038564
6-31464036-A-G	rs3130907	0.087162	0.087162	splice polypyrimidine tract	HCP5	GWAS	Open_Targets_22.09	Red blood cell count	5.6e-38	-0.038564
6-32658661-A-T	rs9273367	0.23962	0.23962	upstream gene	HLA-DQB1-AS1	GWAS	FinnGen_R12	Other systemic involvement of connective tissue (FG)	5.78e-38	0.186623
6-30377517-A-G	rs3130370	0.10448	0.10448	intergenic	NA	GWAS	FinnGen_R12	Type1 diabetes, definitions combined, early onset	6.81e-38	0.516681
6-30887434-T-G	rs1264324	0.069703	0.069703	intron	DDR1	GWAS	Open_Targets_22.09	Sum eosinophil basophil counts	6.81e-38	-0.0642119
6-30887434-T-G	rs1264324	0.069703	0.069703	intron	DDR1	GWAS	FinnGen_R12	SLE (Finngen)	7.17e-38	0.726525
6-32658661-A-T	rs9273367	0.23962	0.23962	upstream gene	HLA-DQB1-AS1	GWAS	FGR12_UKBB	Ulcerative colitis (strict definition, require KELA, min 2 HDR)	7.94e-38	-0.206
6-29874761-C-G	rs2734964	0.22147	0.22147	intron	NA	GWAS	FinnGen_MVP_UKBB_meta	Thyrotoxicosis with diffuse goitre	9.33e-38	0.26
6-29874761-C-G	rs2734964	0.22147	0.22147	intron	NA	GWAS	FinnGen_MVP_UKBB_meta	Thyrotoxicosis with diffuse goitre	9.33e-38	0.26
16-89635716-C-G	rs449882	0.33012	0.33012	intron	DPEP1	GWAS	FinnGen_R12	Basal cell carcinoma, excluding all cancers (controls excluding all cancers)	1.12e-37	-0.130532
16-89635716-C-G	rs449882	0.33012	0.33012	intron	DPEP1	GWAS	Open_Targets_22.09	Mean corpuscular volume	1.7e-37	0.0266665
16-89635716-C-G	rs449882	0.33012	0.33012	intron	DPEP1	GWAS	Open_Targets_22.09	Hematocrit	1.8e-37	0.027723
16-648590-A-G	rs11865670	0.55984	0.55984	non coding transcript exon	NA	GWAS	Open_Targets_22.09	Mean spheric corpuscular volume	1.9e-37	-0.0279236
16-648590-A-G	rs11865670	0.55984	0.55984	non coding transcript exon	NA	GWAS	Open_Targets_22.09	Mean spheric corpuscular volume	1.9e-37	-0.0279236
16-648590-A-G	rs11865670	0.55984	0.55984	non coding transcript exon	NA	GWAS	Open_Targets_22.09	Mean spheric corpuscular volume	1.9e-37	-0.0279236
3-49784192-T-C	rs13063621	0.46709	0.46709	intron	IP6K1	GWAS	Open_Targets_22.09	Adult body size	2e-37	0.0175503
16-89635716-C-G	rs449882	0.33012	0.33012	intron	DPEP1	GWAS	Open_Targets_22.09	Creatinine levels	2.3e-37	0.0251315
6-29874761-C-G	rs2734964	0.22147	0.22147	intron	NA	GWAS	FinnGen_R12	Graves disease, strict definition	2.6e-37	0.363478
6-29874761-C-G	rs2734964	0.22147	0.22147	intron	NA	GWAS	FinnGen_R12	Graves disease, strict definition	2.6e-37	0.363478
6-31464036-A-G	rs3130907	0.087162	0.087162	splice polypyrimidine tract	HCP5	GWAS	Open_Targets_22.09	Red cell distribution width	3.1e-37	0.0389065
6-31464036-A-G	rs3130907	0.087162	0.087162	splice polypyrimidine tract	HCP5	GWAS	Open_Targets_22.09	Red cell distribution width	3.1e-37	0.0389065
6-31464036-A-G	rs3130907	0.087162	0.087162	splice polypyrimidine tract	HCP5	GWAS	FinnGen_R12	Other retinal disorders	3.61e-37	0.178022
6-31464036-A-G	rs3130907	0.087162	0.087162	splice polypyrimidine tract	HCP5	GWAS	FinnGen_R12	Other retinal disorders	3.61e-37	0.178022
6-29874761-C-G	rs2734964	0.22147	0.22147	intron	NA	GWAS	FinnGen_R12	Thyrotoxicosis	4.31e-37	0.229121
6-29874761-C-G	rs2734964	0.22147	0.22147	intron	NA	GWAS	FinnGen_R12	Thyrotoxicosis	4.31e-37	0.229121
6-33184610-A-G	rs114128868	0.1418	0.1418	non coding transcript exon	COL11A2	GWAS	FGR12_UKBB	Autoimmune diseases excluding thyroid diseases	6.31e-37	-0.0844
6-30377517-A-G	rs3130370	0.10448	0.10448	intergenic	NA	GWAS	Open_Targets_22.09	Thyroid problem (not cancer)	6.6e-37	0.00881403
6-30887434-T-G	rs1264324	0.069703	0.069703	intron	DDR1	GWAS	FinnGen_R12	Disorders of the thyroid gland	8.06e-37	0.128741
6-32052461-A-G	rs369580	0.098526	0.098526	intron	TNXB	GWAS	Open_Targets_22.09	Insulin | medication for cholesterol, blood pressure, diabetes, or take exogenous hormones	1.06e-36	0.617338
6-31464036-A-G	rs3130907	0.087162	0.087162	splice polypyrimidine tract	HCP5	GWAS	FGR12_UKBB	Mixed connective tissue disease	1.26e-36	0.495
6-31464036-A-G	rs3130907	0.087162	0.087162	splice polypyrimidine tract	HCP5	GWAS	FGR12_UKBB	Mixed connective tissue disease	1.26e-36	0.495
6-30887434-T-G	rs1264324	0.069703	0.069703	intron	DDR1	GWAS	FinnGen_R12	Intestinal malabsorption	1.28e-36	0.644835
6-32658661-A-T	rs9273367	0.23962	0.23962	upstream gene	HLA-DQB1-AS1	GWAS	FinnGen_R12	Infections with a predominantly sexual mode of transmission	1.5e-36	0.162856
6-33184610-A-G	rs114128868	0.1418	0.1418	non coding transcript exon	COL11A2	GWAS	Open_Targets_22.09	Type 1 diabetes	1.58e-36	-0.5279
3-49784192-T-C	rs13063621	0.46709	0.46709	intron	IP6K1	GWAS	Open_Targets_22.09	Body mass index (bmi)	1.75e-36	0.142874
6-31464036-A-G	rs3130907	0.087162	0.087162	splice polypyrimidine tract	HCP5	GWAS	Open_Targets_22.09	Hypothyroidism/myxoedema | non-cancer illness code, self-reported	1.86e-36	0.193871
6-31464036-A-G	rs3130907	0.087162	0.087162	splice polypyrimidine tract	HCP5	GWAS	Open_Targets_22.09	Hypothyroidism/myxoedema | non-cancer illness code, self-reported	1.86e-36	0.193871
16-53767042-T-C	rs1421085	0.30825	0.30825	intron	FTO	GWAS	FGR12_UKBB	Hypertension, essential	2e-36	0.0509
6-31464036-A-G	rs3130907	0.087162	0.087162	splice polypyrimidine tract	HCP5	GWAS	Open_Targets_22.09	Lung function (FEV1/FVC)	2.01e-36	-0.0435
6-31464036-A-G	rs3130907	0.087162	0.087162	splice polypyrimidine tract	HCP5	GWAS	Open_Targets_22.09	Lung function (FEV1/FVC)	2.01e-36	-0.0435
6-30887434-T-G	rs1264324	0.069703	0.069703	intron	DDR1	GWAS	Kanta_2025_03	Triglyceride [Moles/volume] in Serum or Plasma --fasting [mmol/l], sample-wise median	2.02e-36	-0.0503724
6-30887434-T-G	rs1264324	0.069703	0.069703	intron	DDR1	GWAS	FinnGen_R12	Hypothyroidism, strict autoimmune	2.04e-36	0.152118
6-30377517-A-G	rs3130370	0.10448	0.10448	intergenic	NA	GWAS	Kanta_2025_03	Alkaline phosphatase [Enzymatic activity/volume] in Serum or Plasma [u/l], sample-wise median	2.24e-36	-0.0554241
6-33184610-A-G	rs114128868	0.1418	0.1418	non coding transcript exon	COL11A2	GWAS	FinnGen_drugs	A10 Drugs used in diabetes	2.61e-36	-0.0208898
6-32052461-A-G	rs369580	0.098526	0.098526	intron	TNXB	GWAS	Open_Targets_22.09	Reticulocyte count	2.76e-36	-0.0598616
6-30377517-A-G	rs3130370	0.10448	0.10448	intergenic	NA	GWAS	Open_Targets_22.09	Myeloid white cell count	2.81e-36	-0.0643477
6-32052461-A-G	rs369580	0.098526	0.098526	intron	TNXB	GWAS	Open_Targets_22.09	Eosinophil counts	2.86e-36	-0.0594297
6-31464036-A-G	rs3130907	0.087162	0.087162	splice polypyrimidine tract	HCP5	GWAS	Open_Targets_22.09	Platelet count	3e-36	-0.0379998
6-31464036-A-G	rs3130907	0.087162	0.087162	splice polypyrimidine tract	HCP5	GWAS	Open_Targets_22.09	Platelet count	3e-36	-0.0379998
6-32658661-A-T	rs9273367	0.23962	0.23962	upstream gene	HLA-DQB1-AS1	GWAS	FinnGen_R12	Asthma-related infections	3.48e-36	0.115593
6-31464036-A-G	rs3130907	0.087162	0.087162	splice polypyrimidine tract	HCP5	GWAS	Kanta_2025_03	Erythrocytes [#/volume] in Blood [e12/l], sample-wise median	3.5e-36	-0.0416617
6-31464036-A-G	rs3130907	0.087162	0.087162	splice polypyrimidine tract	HCP5	GWAS	Kanta_2025_03	Erythrocytes [#/volume] in Blood [e12/l], sample-wise median	3.5e-36	-0.0416617
16-53767042-T-C	rs1421085	0.30825	0.30825	intron	FTO	GWAS	Open_Targets_22.09	Biological sex	4e-36	-0.0232299
16-53767042-T-C	rs1421085	0.30825	0.30825	intron	FTO	GWAS	Open_Targets_22.09	Weight	5e-36	7.05
6-32052461-A-G	rs369580	0.098526	0.098526	intron	TNXB	GWAS	FinnGen_MVP_UKBB_meta	Other disorders of glucose regulation and pancreatic internal secretion	5.01e-36	0.27
16-53767042-T-C	rs1421085	0.30825	0.30825	intron	FTO	GWAS	FinnGen_R12	Sleep disorders (combined)	5.52e-36	0.0762533
6-30887434-T-G	rs1264324	0.069703	0.069703	intron	DDR1	GWAS	Open_Targets_22.09	High light scatter reticulocyte count	6.2e-36	-0.0374411
6-32658661-A-T	rs9273367	0.23962	0.23962	upstream gene	HLA-DQB1-AS1	GWAS	FGR12_UKBB	Graves disease, strict definition	6.31e-36	0.292
6-32658661-A-T	rs9273367	0.23962	0.23962	upstream gene	HLA-DQB1-AS1	GWAS	FGR12_UKBB	Polymyalgia rheumatica	6.31e-36	0.21
6-32052461-A-G	rs369580	0.098526	0.098526	intron	TNXB	GWAS	FinnGen_R12	Infections with a predominantly sexual mode of transmission	7.45e-36	0.211835
6-32658661-A-T	rs9273367	0.23962	0.23962	upstream gene	HLA-DQB1-AS1	GWAS	FinnGen_R12	Intestinal malabsorption	7.83e-36	0.44081
6-30377517-A-G	rs3130370	0.10448	0.10448	intergenic	NA	GWAS	Open_Targets_22.09	Eosinophil counts	8.39e-36	-0.0633461
2-55869757-A-G	rs3791679	0.20879	0.20879	intron	EFEMP1	GWAS	Open_Targets_22.09	Lung function (FVC)	8.9e-36	-0.0310371
2-55869757-A-G	rs3791679	0.20879	0.20879	intron	EFEMP1	GWAS	Open_Targets_22.09	Lung function (FVC)	8.9e-36	-0.0310371
6-30887434-T-G	rs1264324	0.069703	0.069703	intron	DDR1	GWAS	Open_Targets_22.09	Granulocyte count	9.79e-36	-0.0625988
16-53767042-T-C	rs1421085	0.30825	0.30825	intron	FTO	GWAS	Open_Targets_22.09	Type 2 diabetes	1e-35	0.12774
2-55869757-A-G	rs3791679	0.20879	0.20879	intron	EFEMP1	GWAS	Open_Targets_22.09	Waist circumference adjusted for body mass index	1e-35	-0.0458592
16-89635716-C-G	rs449882	0.33012	0.33012	intron	DPEP1	GWAS	Open_Targets_22.09	Hematocrit	1.14e-35	0.023942
6-32052461-A-G	rs369580	0.098526	0.098526	intron	TNXB	GWAS	Open_Targets_22.09	Mean sphered cell volume	1.16e-35	0.206993
3-49784192-T-C	rs13063621	0.46709	0.46709	intron	IP6K1	GWAS	Open_Targets_22.09	College or university degree | qualifications	1.45e-35	-0.0619944
4-8325308-C-G	rs1678327	0.2822	0.2822	intron	LINC02517	GWAS	FGR12_UKBB	Carpal tunnel syndrome	1.58e-35	0.0974
6-31464036-A-G	rs3130907	0.087162	0.087162	splice polypyrimidine tract	HCP5	GWAS	FinnGen_R12	Mixed connective tissue disease	1.95e-35	0.528632
6-31464036-A-G	rs3130907	0.087162	0.087162	splice polypyrimidine tract	HCP5	GWAS	FinnGen_R12	Mixed connective tissue disease	1.95e-35	0.528632
6-32052461-A-G	rs369580	0.098526	0.098526	intron	TNXB	GWAS	Open_Targets_22.09	Age diabetes diagnosed	1.95e-35	-1.84579
2-42018039-T-C	rs13414536	0.25533	0.25533	intron	NA	GWAS	Open_Targets_22.09	Heel bone mineral density (bmd)	2.09e-35	0.00645133
2-42018039-T-C	rs13414536	0.25533	0.25533	intron	NA	GWAS	Open_Targets_22.09	Heel bone mineral density (bmd)	2.09e-35	0.00645133
6-30887434-T-G	rs1264324	0.069703	0.069703	intron	DDR1	GWAS	Open_Targets_22.09	Red blood cell (erythrocyte) distribution width	2.11e-35	0.0389935
6-32052461-A-G	rs369580	0.098526	0.098526	intron	TNXB	GWAS	Kanta_2025_03	Monocytes [#/volume] in Blood [e9/l], sample-wise median	2.16e-35	-0.0584355
2-42018039-T-C	rs13414536	0.25533	0.25533	intron	NA	GWAS	Open_Targets_22.09	Heel bone mineral density	2.5e-35	0.0529335
2-42018039-T-C	rs13414536	0.25533	0.25533	intron	NA	GWAS	Open_Targets_22.09	Heel bone mineral density	2.5e-35	0.0529335
6-30377517-A-G	rs3130370	0.10448	0.10448	intergenic	NA	GWAS	FinnGen_MVP_UKBB_meta	Type 1 diabetes, definitions combined	2.69e-35	0.201
16-89635716-C-G	rs449882	0.33012	0.33012	intron	DPEP1	GWAS	Open_Targets_22.09	Hematocrit	2.7e-35	0.0267897
22-38176519-C-G	rs133015	0.44149	0.44149	intron	PLA2G6	GWAS	Open_Targets_22.09	Apolipoprotein A1 levels	2.7e-35	-0.0251268
22-38176519-C-G	rs133015	0.44149	0.44149	intron	PLA2G6	GWAS	Open_Targets_22.09	Apolipoprotein A1 levels	2.7e-35	-0.0251268
6-30887434-T-G	rs1264324	0.069703	0.069703	intron	DDR1	GWAS	Open_Targets_22.09	Hematocrit	2.84e-35	-0.032773
6-32052461-A-G	rs369580	0.098526	0.098526	intron	TNXB	GWAS	FinnGen_R12	Diabetic retinopathy (more control exclusions)	2.84e-35	0.241373
6-32658661-A-T	rs9273367	0.23962	0.23962	upstream gene	HLA-DQB1-AS1	GWAS	Kanta_2025_03	Cholesterol [Moles/volume] in Serum or Plasma [mmol/l], sample-wise median	2.94e-35	-0.0306721
16-53767042-T-C	rs1421085	0.30825	0.30825	intron	FTO	GWAS	Open_Targets_22.09	Body mass index	3e-35	0
2-55869757-A-G	rs3791679	0.20879	0.20879	intron	EFEMP1	GWAS	Open_Targets_22.09	Height	3e-35	-0.053
2-55869757-A-G	rs3791679	0.20879	0.20879	intron	EFEMP1	GWAS	Open_Targets_22.09	Lung function (FVC)	3e-35	0
6-31464036-A-G	rs3130907	0.087162	0.087162	splice polypyrimidine tract	HCP5	GWAS	Open_Targets_22.09	Apolipoprotein A1 levels	3e-35	0
6-31464036-A-G	rs3130907	0.087162	0.087162	splice polypyrimidine tract	HCP5	GWAS	Open_Targets_22.09	Apolipoprotein A1 levels	3e-35	0
2-42018039-T-C	rs13414536	0.25533	0.25533	intron	NA	GWAS	Open_Targets_22.09	Heel bone mineral density (bmd) t-score, automated	3.01e-35	0.0576976
2-42018039-T-C	rs13414536	0.25533	0.25533	intron	NA	GWAS	Open_Targets_22.09	Heel bone mineral density (bmd) t-score, automated	3.01e-35	0.0576976
2-42018039-T-C	rs13414536	0.25533	0.25533	intron	NA	GWAS	Open_Targets_22.09	Heel quantitative ultrasound index (qui), direct entry	3.02e-35	1.02198
2-42018039-T-C	rs13414536	0.25533	0.25533	intron	NA	GWAS	Open_Targets_22.09	Heel quantitative ultrasound index (qui), direct entry	3.02e-35	1.02198
16-89635716-C-G	rs449882	0.33012	0.33012	intron	DPEP1	GWAS	Kanta_2025_03	MCV [Entitic volume] [fl], sample-wise median	4.25e-35	0.0238143
16-89635716-C-G	rs449882	0.33012	0.33012	intron	DPEP1	GWAS	Open_Targets_22.09	Hemoglobin concentration	4.26e-35	0.023523
6-30377517-A-G	rs3130370	0.10448	0.10448	intergenic	NA	GWAS	Open_Targets_22.09	FEV1	4.8e-35	-0.0416
6-32658661-A-T	rs9273367	0.23962	0.23962	upstream gene	HLA-DQB1-AS1	GWAS	FinnGen_R12	Reimbursement for rheumatic diseases	4.8e-35	0.116301
6-31464036-A-G	rs3130907	0.087162	0.087162	splice polypyrimidine tract	HCP5	GWAS	Open_Targets_22.09	Complement C2 measurement	6.12e-35	0.2443
6-31464036-A-G	rs3130907	0.087162	0.087162	splice polypyrimidine tract	HCP5	GWAS	Open_Targets_22.09	Complement C2 measurement	6.12e-35	0.2443
6-32658661-A-T	rs9273367	0.23962	0.23962	upstream gene	HLA-DQB1-AS1	GWAS	FinnGen_drugs	L01B Antimetabolites	7.04e-35	0.0150153
2-55869757-A-G	rs3791679	0.20879	0.20879	intron	EFEMP1	GWAS	Open_Targets_22.09	Lung function (FVC)	7.05e-35	-0.0332
2-55869757-A-G	rs3791679	0.20879	0.20879	intron	EFEMP1	GWAS	Open_Targets_22.09	Lung function (FVC)	7.19e-35	-0.0344
6-29874761-C-G	rs2734964	0.22147	0.22147	intron	NA	GWAS	Open_Targets_22.09	Hematocrit	7.79e-35	-0.028163
6-29874761-C-G	rs2734964	0.22147	0.22147	intron	NA	GWAS	Open_Targets_22.09	Hematocrit	7.79e-35	-0.028163
6-30887434-T-G	rs1264324	0.069703	0.069703	intron	DDR1	GWAS	Open_Targets_22.09	Lung function (FEV1/FVC)	8.86e-35	-0.0416
2-55869757-A-G	rs3791679	0.20879	0.20879	intron	EFEMP1	GWAS	Open_Targets_22.09	Appendicular lean mass	9.1e-35	-0.0366168
6-30887434-T-G	rs1264324	0.069703	0.069703	intron	DDR1	GWAS	Open_Targets_22.09	Sum neutrophil eosinophil counts	1.01e-34	-0.0615675
6-30887434-T-G	rs1264324	0.069703	0.069703	intron	DDR1	GWAS	Open_Targets_22.09	Red cell distribution width	1.03e-34	0.032983
16-53767042-T-C	rs1421085	0.30825	0.30825	intron	FTO	GWAS	Open_Targets_22.09	Triglyceride levels	1.3e-34	-0.0237429
16-53767042-T-C	rs1421085	0.30825	0.30825	intron	FTO	GWAS	Open_Targets_22.09	Triglyceride levels	1.3e-34	-0.0237429
6-32658661-A-T	rs9273367	0.23962	0.23962	upstream gene	HLA-DQB1-AS1	GWAS	FinnGen_R12	Suggestive for eosinophilic asthma	1.58e-34	0.310326
6-31464036-A-G	rs3130907	0.087162	0.087162	splice polypyrimidine tract	HCP5	GWAS	Kanta_2025_03	Monocytes [#/volume] in Blood [e9/l], sample-wise median	1.89e-34	-0.0658496
6-31464036-A-G	rs3130907	0.087162	0.087162	splice polypyrimidine tract	HCP5	GWAS	Kanta_2025_03	Monocytes [#/volume] in Blood [e9/l], sample-wise median	1.89e-34	-0.0658496
6-32658661-A-T	rs9273367	0.23962	0.23962	upstream gene	HLA-DQB1-AS1	GWAS	FinnGen_R12	Autoimmune hyperthyroidism	1.89e-34	0.37224
6-31464036-A-G	rs3130907	0.087162	0.087162	splice polypyrimidine tract	HCP5	GWAS	FGR12_UKBB	Postprocedural endocrine and metabolic disorders, not elsewhere classified	2e-34	0.328
6-31464036-A-G	rs3130907	0.087162	0.087162	splice polypyrimidine tract	HCP5	GWAS	FGR12_UKBB	Postprocedural endocrine and metabolic disorders, not elsewhere classified	2e-34	0.328
6-32658661-A-T	rs9273367	0.23962	0.23962	upstream gene	HLA-DQB1-AS1	GWAS	Kanta_2025_03	Glucose [Presence] in Urine by Test strip [estimate]	2.08e-34	0.22262
6-31464036-A-G	rs3130907	0.087162	0.087162	splice polypyrimidine tract	HCP5	GWAS	Open_Targets_22.09	Basophil count	2.31e-34	-0.036125
6-31464036-A-G	rs3130907	0.087162	0.087162	splice polypyrimidine tract	HCP5	GWAS	Open_Targets_22.09	Basophil count	2.31e-34	-0.036125
6-32658661-A-T	rs9273367	0.23962	0.23962	upstream gene	HLA-DQB1-AS1	GWAS	FinnGen_drugs	A12A CALCIUM	3.12e-34	0.0184342
6-30377517-A-G	rs3130370	0.10448	0.10448	intergenic	NA	GWAS	Kanta_2025_03	Triglyceride [Moles/volume] in Serum or Plasma --fasting [mmol/l], sample-wise median	3.88e-34	-0.0492292
16-89635716-C-G	rs449882	0.33012	0.33012	intron	DPEP1	GWAS	Open_Targets_22.09	Urinary metabolite levels in chronic kidney disease [X - 18889 ]	4e-34	-0.362
2-55869757-A-G	rs3791679	0.20879	0.20879	intron	EFEMP1	GWAS	Open_Targets_22.09	Appendicular lean mass	4.5e-34	-0.0361685
6-32658661-A-T	rs9273367	0.23962	0.23962	upstream gene	HLA-DQB1-AS1	GWAS	FinnGen_R12	Thyrotoxicosis	4.64e-34	0.181507
2-618188-A-G	rs7575617	0.36573	0.36573	intergenic	NA	GWAS	Open_Targets_22.09	Comparative body size at age 10	5.06e-34	0.0207784
16-53767042-T-C	rs1421085	0.30825	0.30825	intron	FTO	GWAS	FinnGen_R12	Hypertension	5.47e-34	0.0618736
6-31464036-A-G	rs3130907	0.087162	0.087162	splice polypyrimidine tract	HCP5	GWAS	FinnGen_MVP_UKBB_meta	Asthma (more control exclusions)	6.17e-34	0.0939
6-31464036-A-G	rs3130907	0.087162	0.087162	splice polypyrimidine tract	HCP5	GWAS	FinnGen_MVP_UKBB_meta	Asthma (more control exclusions)	6.17e-34	0.0939
6-32658661-A-T	rs9273367	0.23962	0.23962	upstream gene	HLA-DQB1-AS1	GWAS	FinnGen_R12	Bullous disorders	6.37e-34	0.392709
2-618188-A-G	rs7575617	0.36573	0.36573	intergenic	NA	GWAS	FinnGen_R12	Weight, inverse-rank normalized	6.6e-34	0.0254844
6-31464036-A-G	rs3130907	0.087162	0.087162	splice polypyrimidine tract	HCP5	GWAS	Open_Targets_22.09	Hematocrit	6.8e-34	-0.037088
6-31464036-A-G	rs3130907	0.087162	0.087162	splice polypyrimidine tract	HCP5	GWAS	Open_Targets_22.09	Hematocrit	6.8e-34	-0.037088
2-55869757-A-G	rs3791679	0.20879	0.20879	intron	EFEMP1	GWAS	Open_Targets_22.09	Body fat distribution (leg fat ratio)	7e-34	0.03641
6-30887434-T-G	rs1264324	0.069703	0.069703	intron	DDR1	GWAS	FinnGen_drugs	H03AA Thyroid hormones	8.26e-34	0.0277906
3-49784192-T-C	rs13063621	0.46709	0.46709	intron	IP6K1	GWAS	Open_Targets_22.09	Predicted visceral adipose tissue	1e-33	0.0299257
6-30887434-T-G	rs1264324	0.069703	0.069703	intron	DDR1	GWAS	Kanta_2025_03	Alkaline phosphatase [Enzymatic activity/volume] in Serum or Plasma [u/l], sample-wise median	1e-33	-0.0526205
6-31464036-A-G	rs3130907	0.087162	0.087162	splice polypyrimidine tract	HCP5	GWAS	FGR12_UKBB	Type 1 diabetes, strict definition, subgroup 2	1e-33	0.448
6-31464036-A-G	rs3130907	0.087162	0.087162	splice polypyrimidine tract	HCP5	GWAS	FGR12_UKBB	Type 1 diabetes, strict definition, subgroup 2	1e-33	0.448
6-32052461-A-G	rs369580	0.098526	0.098526	intron	TNXB	GWAS	Open_Targets_22.09	Sarcoidosis (Lofgren's syndrome vs non-Lofgren's syndrome)	1e-33	0
2-217275712-T-C	rs11676136	0.17953	0.17953	intron	DIRC3-AS1	GWAS	FGR12_UKBB	Carpal tunnel syndrome	1.26e-33	-0.108
6-29874761-C-G	rs2734964	0.22147	0.22147	intron	NA	GWAS	Open_Targets_22.09	Mean reticulocyte volume	1.6e-33	0.0300806
6-29874761-C-G	rs2734964	0.22147	0.22147	intron	NA	GWAS	Open_Targets_22.09	Mean reticulocyte volume	1.6e-33	0.0300806
16-89635716-C-G	rs449882	0.33012	0.33012	intron	DPEP1	GWAS	Open_Targets_22.09	Hemoglobin levels	1.9e-33	0.0238658
6-29874761-C-G	rs2734964	0.22147	0.22147	intron	NA	GWAS	Open_Targets_22.09	Monocyte count	1.95e-33	-0.007364
6-29874761-C-G	rs2734964	0.22147	0.22147	intron	NA	GWAS	Open_Targets_22.09	Monocyte count	1.95e-33	-0.007364
6-30887434-T-G	rs1264324	0.069703	0.069703	intron	DDR1	GWAS	Open_Targets_22.09	Eosinophil counts	1.97e-33	-0.0600692
6-32658661-A-T	rs9273367	0.23962	0.23962	upstream gene	HLA-DQB1-AS1	GWAS	FGR12_UKBB	Arthropathies in other diseases classified elsewhere	2e-33	0.455
16-53767042-T-C	rs1421085	0.30825	0.30825	intron	FTO	GWAS	FinnGen_drugs	NON J01 TOTAL Total number of purchases excl. antibacterials	2.2e-33	0.0203047
16-53767042-T-C	rs1421085	0.30825	0.30825	intron	FTO	GWAS	FinnGen_drugs	TOTAL Total number of drug purchases	2.25e-33	0.0206143
6-32052461-A-G	rs369580	0.098526	0.098526	intron	TNXB	GWAS	FinnGen_R12	Hypothyroidism, drug reimbursement	2.62e-33	0.250229
6-32052461-A-G	rs369580	0.098526	0.098526	intron	TNXB	GWAS	Open_Targets_22.09	Trunk fat-free mass	2.76e-33	0.120953
2-217275712-T-C	rs11676136	0.17953	0.17953	intron	DIRC3-AS1	GWAS	Open_Targets_22.09	Appendicular lean mass	2.8e-33	-0.0321
6-32052461-A-G	rs369580	0.098526	0.098526	intron	TNXB	GWAS	Open_Targets_22.09	Hematocrit	2.98e-33	-0.029804
6-30377517-A-G	rs3130370	0.10448	0.10448	intergenic	NA	GWAS	Kanta_2025_03	Hemoglobin A1c/Hemoglobin.total in Blood [mmol/mol], sample-wise median	3.06e-33	0.0475519
6-32052461-A-G	rs369580	0.098526	0.098526	intron	TNXB	GWAS	FGR12_UKBB	Ankylosing spondylitis	3.16e-33	-0.42
6-31464036-A-G	rs3130907	0.087162	0.087162	splice polypyrimidine tract	HCP5	GWAS	FinnGen_R12	Postprocedural endocrine and metabolic disorders, not elsewhere classified	4.45e-33	0.379433
6-31464036-A-G	rs3130907	0.087162	0.087162	splice polypyrimidine tract	HCP5	GWAS	FinnGen_R12	Postprocedural endocrine and metabolic disorders, not elsewhere classified	4.45e-33	0.379433
16-89635716-C-G	rs449882	0.33012	0.33012	intron	DPEP1	GWAS	FGR12_UKBB	Basal cell carcinoma, excluding all cancers (controls excluding all cancers)	5.01e-33	-0.0886
16-89635716-C-G	rs449882	0.33012	0.33012	intron	DPEP1	GWAS	FinnGen_R12	Other malignant neoplasms of skin (=non-melanoma skin cancer), excluding all cancers (controls excluding all cancers)	5.07e-33	-0.117553
6-30377517-A-G	rs3130370	0.10448	0.10448	intergenic	NA	GWAS	FinnGen_R12	SLE (Finngen)	5.38e-33	0.687972
3-49784192-T-C	rs13063621	0.46709	0.46709	intron	IP6K1	GWAS	Open_Targets_22.09	Age at first birth	5.77e-33	-0.1105
6-31464036-A-G	rs3130907	0.087162	0.087162	splice polypyrimidine tract	HCP5	GWAS	FinnGen_R12	Other specified/unspecified systemic involvement of connective tissue	5.81e-33	0.534403
6-31464036-A-G	rs3130907	0.087162	0.087162	splice polypyrimidine tract	HCP5	GWAS	FinnGen_R12	Other specified/unspecified systemic involvement of connective tissue	5.81e-33	0.534403
6-32658661-A-T	rs9273367	0.23962	0.23962	upstream gene	HLA-DQB1-AS1	GWAS	FinnGen_R12	Arthropathies in other diseases classified elsewhere	5.93e-33	0.469949
16-53767042-T-C	rs1421085	0.30825	0.30825	intron	FTO	GWAS	FinnGen_drugs	A10BH Dipeptidyl peptidase 4 (dpp-4) inhibitors	6.13e-33	0.0124315
6-30887434-T-G	rs1264324	0.069703	0.069703	intron	DDR1	GWAS	FinnGen_R12	Certain disorders involving the immune mechanism	6.54e-33	0.309246
3-49784192-T-C	rs13063621	0.46709	0.46709	intron	IP6K1	GWAS	Open_Targets_22.09	Age at first birth	7.52e-33	-0.12
6-33184610-A-G	rs114128868	0.1418	0.1418	non coding transcript exon	COL11A2	GWAS	Kanta_2025_03	Platelets [#/volume] in Blood [e9/l], sample-wise median	7.64e-33	-0.0277078
6-32052461-A-G	rs369580	0.098526	0.098526	intron	TNXB	GWAS	Open_Targets_22.09	Platelet count	8.15e-33	-0.029385
6-32658661-A-T	rs9273367	0.23962	0.23962	upstream gene	HLA-DQB1-AS1	GWAS	FinnGen_R12	Graves disease, strict definition	8.25e-33	0.286253
16-89635716-C-G	rs449882	0.33012	0.33012	intron	DPEP1	GWAS	Open_Targets_22.09	Hemoglobin concentration	8.53e-33	0.022858
1-22158974-A-G	rs2807365	0.3905	0.3905	upstream gene	LOC105376850	GWAS	Kanta_2025_03	Alkaline phosphatase [Enzymatic activity/volume] in Serum or Plasma [u/l], sample-wise median	9.24e-33	-0.0305592
6-32658661-A-T	rs9273367	0.23962	0.23962	upstream gene	HLA-DQB1-AS1	GWAS	FinnGen_R12	Nasal polyp	9.92e-33	0.201805
6-32658661-A-T	rs9273367	0.23962	0.23962	upstream gene	HLA-DQB1-AS1	GWAS	FGR12_UKBB	Asthma-related acute respiratory infections	1e-32	0.114
6-29874761-C-G	rs2734964	0.22147	0.22147	intron	NA	GWAS	Open_Targets_22.09	Plateletcrit	1.1e-32	-0.0296312
6-29874761-C-G	rs2734964	0.22147	0.22147	intron	NA	GWAS	Open_Targets_22.09	Plateletcrit	1.1e-32	-0.0296312
6-31464036-A-G	rs3130907	0.087162	0.087162	splice polypyrimidine tract	HCP5	GWAS	Open_Targets_22.09	Hypothyroidism	1.22e-32	0.213
6-31464036-A-G	rs3130907	0.087162	0.087162	splice polypyrimidine tract	HCP5	GWAS	Open_Targets_22.09	Hypothyroidism	1.22e-32	0.213
6-32052461-A-G	rs369580	0.098526	0.098526	intron	TNXB	GWAS	FinnGen_MVP_UKBB_meta	Ankylosing spondylitis	1.41e-32	-0.376
6-32052461-A-G	rs369580	0.098526	0.098526	intron	TNXB	GWAS	Open_Targets_22.09	Whole body fat-free mass	1.64e-32	0.231494
16-53767042-T-C	rs1421085	0.30825	0.30825	intron	FTO	GWAS	Open_Targets_22.09	Body fat percentage [male]	2e-32	0
16-89635716-C-G	rs449882	0.33012	0.33012	intron	DPEP1	GWAS	Open_Targets_22.09	Hemoglobin levels	2.1e-32	0.0232122
6-29874761-C-G	rs2734964	0.22147	0.22147	intron	NA	GWAS	Open_Targets_22.09	Reticulocyte fraction of red cells	2.2e-32	-0.0299459
6-29874761-C-G	rs2734964	0.22147	0.22147	intron	NA	GWAS	Open_Targets_22.09	Reticulocyte fraction of red cells	2.2e-32	-0.0299459
6-32052461-A-G	rs369580	0.098526	0.098526	intron	TNXB	GWAS	Open_Targets_22.09	Trunk predicted mass	2.26e-32	0.114296
6-30377517-A-G	rs3130370	0.10448	0.10448	intergenic	NA	GWAS	Open_Targets_22.09	Red blood cell count	2.3e-32	-0.0352369
16-53767042-T-C	rs1421085	0.30825	0.30825	intron	FTO	GWAS	Open_Targets_22.09	Body mass index (joint analysis main effects and physical activity interaction) [EA, men]	3e-32	0
6-30887434-T-G	rs1264324	0.069703	0.069703	intron	DDR1	GWAS	Open_Targets_22.09	FEV1	3.16e-32	-0.0392
6-31464036-A-G	rs3130907	0.087162	0.087162	splice polypyrimidine tract	HCP5	GWAS	FinnGen_R12	Diabetic retinopathy (more control exclusions)	3.17e-32	0.260596
6-31464036-A-G	rs3130907	0.087162	0.087162	splice polypyrimidine tract	HCP5	GWAS	FinnGen_R12	Diabetic retinopathy (more control exclusions)	3.17e-32	0.260596
6-32658661-A-T	rs9273367	0.23962	0.23962	upstream gene	HLA-DQB1-AS1	GWAS	Kanta_2025_03	Complement C4 [Mass/volume] in Serum or Plasma [g/l], sample-wise median	3.19e-32	-0.16627
3-49784192-T-C	rs13063621	0.46709	0.46709	intron	IP6K1	GWAS	Open_Targets_22.09	Leg fat mass (left)	3.23e-32	0.0427311
6-30887434-T-G	rs1264324	0.069703	0.069703	intron	DDR1	GWAS	Open_Targets_22.09	Haemoglobin concentration	3.23e-32	-0.0383025
3-49784192-T-C	rs13063621	0.46709	0.46709	intron	IP6K1	GWAS	Open_Targets_22.09	Weight	3.45e-32	0.396596
6-31464036-A-G	rs3130907	0.087162	0.087162	splice polypyrimidine tract	HCP5	GWAS	Open_Targets_22.09	Whole body fat-free mass	3.54e-32	0.248662
6-31464036-A-G	rs3130907	0.087162	0.087162	splice polypyrimidine tract	HCP5	GWAS	Open_Targets_22.09	Whole body fat-free mass	3.54e-32	0.248662
6-32052461-A-G	rs369580	0.098526	0.098526	intron	TNXB	GWAS	Open_Targets_22.09	Whole body water mass	3.65e-32	0.169528
6-30887434-T-G	rs1264324	0.069703	0.069703	intron	DDR1	GWAS	FinnGen_R12	Infections with a predominantly sexual mode of transmission	3.67e-32	0.232409
6-31464036-A-G	rs3130907	0.087162	0.087162	splice polypyrimidine tract	HCP5	GWAS	Open_Targets_22.09	Sarcoidosis (Lofgren's syndrome vs non-Lofgren's syndrome)	4e-32	0
6-31464036-A-G	rs3130907	0.087162	0.087162	splice polypyrimidine tract	HCP5	GWAS	Open_Targets_22.09	Sarcoidosis (Lofgren's syndrome vs non-Lofgren's syndrome)	4e-32	0
6-32052461-A-G	rs369580	0.098526	0.098526	intron	TNXB	GWAS	Open_Targets_22.09	Sarcoidosis (Lofgren's syndrome vs non-Lofgren's syndrome)	4e-32	0
6-31464036-A-G	rs3130907	0.087162	0.087162	splice polypyrimidine tract	HCP5	GWAS	Open_Targets_22.09	Thyrotoxicosis with or without goiter	4.49e-32	0.592
6-31464036-A-G	rs3130907	0.087162	0.087162	splice polypyrimidine tract	HCP5	GWAS	Open_Targets_22.09	Thyrotoxicosis with or without goiter	4.49e-32	0.592
6-29874761-C-G	rs2734964	0.22147	0.22147	intron	NA	GWAS	Open_Targets_22.09	Hematocrit	4.6e-32	-0.0295374
6-29874761-C-G	rs2734964	0.22147	0.22147	intron	NA	GWAS	Open_Targets_22.09	Hematocrit	4.6e-32	-0.0295374
16-53767042-T-C	rs1421085	0.30825	0.30825	intron	FTO	GWAS	FinnGen_MVP_UKBB_meta	Disorders of lipoprotein metabolism and other lipidaemias	4.9e-32	0.0402
16-53767042-T-C	rs1421085	0.30825	0.30825	intron	FTO	GWAS	Open_Targets_22.09	Morning person	5e-32	0.0423857
16-53767042-T-C	rs1421085	0.30825	0.30825	intron	FTO	GWAS	Open_Targets_22.09	Chronotype	5e-32	0.0419
2-618188-A-G	rs7575617	0.36573	0.36573	intergenic	NA	GWAS	FinnGen_R12	Body-mass index, inverse-rank normalized	5.06e-32	0.02651
6-31464036-A-G	rs3130907	0.087162	0.087162	splice polypyrimidine tract	HCP5	GWAS	Open_Targets_22.09	Whole body water mass	5.11e-32	0.182657
6-31464036-A-G	rs3130907	0.087162	0.087162	splice polypyrimidine tract	HCP5	GWAS	Open_Targets_22.09	Whole body water mass	5.11e-32	0.182657
3-49784192-T-C	rs13063621	0.46709	0.46709	intron	IP6K1	GWAS	Open_Targets_22.09	HDL cholesterol levels	7e-32	0.0224418
6-30887434-T-G	rs1264324	0.069703	0.069703	intron	DDR1	GWAS	Open_Targets_22.09	Red blood cell count	7.8e-32	-0.0343925
6-30377517-A-G	rs3130370	0.10448	0.10448	intergenic	NA	GWAS	Open_Targets_22.09	Granulocyte count	7.97e-32	-0.0599097
16-89635716-C-G	rs449882	0.33012	0.33012	intron	DPEP1	GWAS	Open_Targets_22.09	Mean sphered cell volume	9.9e-32	0.0220463
3-49784192-T-C	rs13063621	0.46709	0.46709	intron	IP6K1	GWAS	Open_Targets_22.09	Intelligence (MTAG)	1e-31	0.0359245
16-89635716-C-G	rs449882	0.33012	0.33012	intron	DPEP1	GWAS	Open_Targets_22.09	Hemoglobin	1.1e-31	0.0253551
6-32658661-A-T	rs9273367	0.23962	0.23962	upstream gene	HLA-DQB1-AS1	GWAS	FinnGen_R12	Trigger finger	1.22e-31	0.231278
6-30377517-A-G	rs3130370	0.10448	0.10448	intergenic	NA	GWAS	Open_Targets_22.09	Sitting height	1.33e-31	0.142256
2-33204196-C-G	rs60558455	0.42382	0.42382	intron	LTBP1	GWAS	Open_Targets_22.09	Height	1.4e-31	0.018244
2-33204196-C-G	rs60558455	0.42382	0.42382	intron	LTBP1	GWAS	Open_Targets_22.09	Height	1.4e-31	0.018244
2-42018039-T-C	rs13414536	0.25533	0.25533	intron	NA	GWAS	Open_Targets_22.09	Heel broadband ultrasound attenuation, direct entry	1.47e-31	0.814354
2-42018039-T-C	rs13414536	0.25533	0.25533	intron	NA	GWAS	Open_Targets_22.09	Heel broadband ultrasound attenuation, direct entry	1.47e-31	0.814354
6-33184610-A-G	rs114128868	0.1418	0.1418	non coding transcript exon	COL11A2	GWAS	FinnGen_R12	Autoimmune diseases excluding thyroid diseases	1.64e-31	-0.0842946
6-31464036-A-G	rs3130907	0.087162	0.087162	splice polypyrimidine tract	HCP5	GWAS	Open_Targets_22.09	Hypothyroidism nos	1.78e-31	0.214
6-31464036-A-G	rs3130907	0.087162	0.087162	splice polypyrimidine tract	HCP5	GWAS	Open_Targets_22.09	Hypothyroidism nos	1.78e-31	0.214
16-53767042-T-C	rs1421085	0.30825	0.30825	intron	FTO	GWAS	Kanta_2025_03	Alanine aminotransferase [Enzymatic activity/volume] in Serum or Plasma [u/l], sample-wise median	1.98e-31	0.0240613
2-42018039-T-C	rs13414536	0.25533	0.25533	intron	NA	GWAS	Open_Targets_22.09	Ankle spacing width	2.45e-31	-0.182339
2-42018039-T-C	rs13414536	0.25533	0.25533	intron	NA	GWAS	Open_Targets_22.09	Ankle spacing width	2.45e-31	-0.182339
6-32052461-A-G	rs369580	0.098526	0.098526	intron	TNXB	GWAS	Open_Targets_22.09	Haemoglobin concentration	2.92e-31	-0.0357075
6-30887434-T-G	rs1264324	0.069703	0.069703	intron	DDR1	GWAS	FinnGen_R12	Hypothyroidism, drug reimbursement	3.25e-31	0.281473
3-49784192-T-C	rs13063621	0.46709	0.46709	intron	IP6K1	GWAS	Open_Targets_22.09	Leg fat mass (right)	3.42e-31	0.0435356
16-53767042-T-C	rs1421085	0.30825	0.30825	intron	FTO	GWAS	FinnGen_MVP_UKBB_meta	Type 1 diabetes, definitions combined	3.47e-31	0.0964
6-30377517-A-G	rs3130370	0.10448	0.10448	intergenic	NA	GWAS	Open_Targets_22.09	Reticulocyte count	3.53e-31	-0.0593206
6-32052461-A-G	rs369580	0.098526	0.098526	intron	TNXB	GWAS	Kanta_2025_03	Triglyceride [Moles/volume] in Serum or Plasma --fasting [mmol/l], sample-wise median	3.54e-31	-0.0394507
6-30377517-A-G	rs3130370	0.10448	0.10448	intergenic	NA	GWAS	Open_Targets_22.09	Diabetes or endocrine disease	4.8e-31	0.0106247
6-31464036-A-G	rs3130907	0.087162	0.087162	splice polypyrimidine tract	HCP5	GWAS	Open_Targets_22.09	Trunk fat-free mass	5.53e-31	0.125784
6-31464036-A-G	rs3130907	0.087162	0.087162	splice polypyrimidine tract	HCP5	GWAS	Open_Targets_22.09	Trunk fat-free mass	5.53e-31	0.125784
6-31464036-A-G	rs3130907	0.087162	0.087162	splice polypyrimidine tract	HCP5	GWAS	FinnGen_drugs	A12A CALCIUM	6.19e-31	0.027208
6-31464036-A-G	rs3130907	0.087162	0.087162	splice polypyrimidine tract	HCP5	GWAS	FinnGen_drugs	A12A CALCIUM	6.19e-31	0.027208
6-29874761-C-G	rs2734964	0.22147	0.22147	intron	NA	GWAS	FGR12_UKBB	Sicca syndrome [SjÃ¶gren]	6.31e-31	0.31
6-29874761-C-G	rs2734964	0.22147	0.22147	intron	NA	GWAS	FGR12_UKBB	Sicca syndrome [SjÃ¶gren]	6.31e-31	0.31
3-49784192-T-C	rs13063621	0.46709	0.46709	intron	IP6K1	GWAS	Open_Targets_22.09	Weight	8.75e-31	0.384574
6-30377517-A-G	rs3130370	0.10448	0.10448	intergenic	NA	GWAS	Open_Targets_22.09	Red blood cell (erythrocyte) distribution width	9.62e-31	0.0368306
6-30887434-T-G	rs1264324	0.069703	0.069703	intron	DDR1	GWAS	Open_Targets_22.09	Waist-to-hip ratio adjusted for BMI	1e-30	-0.0294
6-31464036-A-G	rs3130907	0.087162	0.087162	splice polypyrimidine tract	HCP5	GWAS	Open_Targets_22.09	Waist-to-hip ratio adjusted for BMI	1e-30	-0.0294
6-31464036-A-G	rs3130907	0.087162	0.087162	splice polypyrimidine tract	HCP5	GWAS	Open_Targets_22.09	Waist-to-hip ratio adjusted for BMI	1e-30	-0.0294
6-30887434-T-G	rs1264324	0.069703	0.069703	intron	DDR1	GWAS	Open_Targets_22.09	Red cell distribution width	1.1e-30	0.03439
6-31464036-A-G	rs3130907	0.087162	0.087162	splice polypyrimidine tract	HCP5	GWAS	Open_Targets_22.09	Reticulocyte fraction of red cells	1.1e-30	-0.0590872
6-31464036-A-G	rs3130907	0.087162	0.087162	splice polypyrimidine tract	HCP5	GWAS	Open_Targets_22.09	Reticulocyte fraction of red cells	1.1e-30	-0.0590872
6-31464036-A-G	rs3130907	0.087162	0.087162	splice polypyrimidine tract	HCP5	GWAS	Open_Targets_22.09	Trunk predicted mass	1.13e-30	0.119972
6-31464036-A-G	rs3130907	0.087162	0.087162	splice polypyrimidine tract	HCP5	GWAS	Open_Targets_22.09	Trunk predicted mass	1.13e-30	0.119972
6-30377517-A-G	rs3130370	0.10448	0.10448	intergenic	NA	GWAS	Open_Targets_22.09	Sum neutrophil eosinophil counts	1.19e-30	-0.0586463
6-32052461-A-G	rs369580	0.098526	0.098526	intron	TNXB	GWAS	FinnGen_R12	Diabetic retinopathy	1.19e-30	0.215288
16-89635716-C-G	rs449882	0.33012	0.33012	intron	DPEP1	GWAS	FGR12_UKBB	Other malignant neoplasms of skin (=non-melanoma skin cancer), excluding all cancers (controls excluding all cancers)	1.26e-30	-0.0824
6-30887434-T-G	rs1264324	0.069703	0.069703	intron	DDR1	GWAS	Open_Targets_22.09	Sum basophil neutrophil counts	1.26e-30	-0.0576666
16-53767042-T-C	rs1421085	0.30825	0.30825	intron	FTO	GWAS	Open_Targets_22.09	Appendicular lean mass	1.46e-30	0.0222
6-32052461-A-G	rs369580	0.098526	0.098526	intron	TNXB	GWAS	FGR12_UKBB	Postprocedural endocrine and metabolic disorders, not elsewhere classified	1.58e-30	0.278
6-29874761-C-G	rs2734964	0.22147	0.22147	intron	NA	GWAS	Kanta_2025_03	Leukocytes [#/volume] in Blood [e9/l], sample-wise median	1.6e-30	-0.0324611
6-29874761-C-G	rs2734964	0.22147	0.22147	intron	NA	GWAS	Kanta_2025_03	Leukocytes [#/volume] in Blood [e9/l], sample-wise median	1.6e-30	-0.0324611
1-155202934-T-C	rs35154152	0.10219	0.10219	missense	THBS3	GWAS	Open_Targets_22.09	Appendicular lean mass	1.61e-30	0.0348
1-155202934-T-C	rs35154152	0.10219	0.10219	missense	THBS3	GWAS	Open_Targets_22.09	Appendicular lean mass	1.61e-30	0.0348
6-32052461-A-G	rs369580	0.098526	0.098526	intron	TNXB	GWAS	Open_Targets_22.09	Basophil count	1.9e-30	-0.031381
16-89635716-C-G	rs449882	0.33012	0.33012	intron	DPEP1	GWAS	FGR12_UKBB	Malignant melanoma of skin, excluding all cancers (controls excluding all cancers)	2e-30	-0.187
6-30377517-A-G	rs3130370	0.10448	0.10448	intergenic	NA	GWAS	Open_Targets_22.09	Lung function (FEV1/FVC)	2.06e-30	-0.0394
2-42018039-T-C	rs13414536	0.25533	0.25533	intron	NA	GWAS	Open_Targets_22.09	Ankle spacing width	2.08e-30	-0.178481
2-42018039-T-C	rs13414536	0.25533	0.25533	intron	NA	GWAS	Open_Targets_22.09	Ankle spacing width	2.08e-30	-0.178481
16-53767042-T-C	rs1421085	0.30825	0.30825	intron	FTO	GWAS	Open_Targets_22.09	Appendicular lean mass	2.11e-30	0.0221
6-32658661-A-T	rs9273367	0.23962	0.23962	upstream gene	HLA-DQB1-AS1	GWAS	FinnGen_R12	Drug-induced hypoglycaemia without coma	2.91e-30	0.646223
16-53767042-T-C	rs1421085	0.30825	0.30825	intron	FTO	GWAS	Open_Targets_22.09	Age at adiposity rebound	3e-30	-0.12
3-49784192-T-C	rs13063621	0.46709	0.46709	intron	IP6K1	GWAS	Open_Targets_22.09	Leg fat percentage (left)	3.14e-30	0.141347
6-32658661-A-T	rs9273367	0.23962	0.23962	upstream gene	HLA-DQB1-AS1	GWAS	FinnGen_R12	Asthma-related acute respiratory infections	3.31e-30	0.121347
6-29874761-C-G	rs2734964	0.22147	0.22147	intron	NA	GWAS	Open_Targets_22.09	Monocyte count	3.32e-30	-0.0477771
6-29874761-C-G	rs2734964	0.22147	0.22147	intron	NA	GWAS	Open_Targets_22.09	Monocyte count	3.32e-30	-0.0477771
16-89635716-C-G	rs449882	0.33012	0.33012	intron	DPEP1	GWAS	Open_Targets_22.09	Hemoglobin	3.6e-30	0.0246387
6-30887434-T-G	rs1264324	0.069703	0.069703	intron	DDR1	GWAS	Open_Targets_22.09	Platelet count	3.69e-30	-0.029969
6-32052461-A-G	rs369580	0.098526	0.098526	intron	TNXB	GWAS	FinnGen_R12	Ankylosing spondylitis	3.75e-30	-0.437986
6-32658661-A-T	rs9273367	0.23962	0.23962	upstream gene	HLA-DQB1-AS1	GWAS	FinnGen_R12	Polyarthropathies	4.18e-30	0.0932105
16-53767042-T-C	rs1421085	0.30825	0.30825	intron	FTO	GWAS	FinnGen_MVP_UKBB_meta	Chronic kidney disease	4.57e-30	0.0541
6-31464036-A-G	rs3130907	0.087162	0.087162	splice polypyrimidine tract	HCP5	GWAS	FinnGen_R12	Diabetes, insulin treatment (Kela reimbursement) (more control exclusions)	4.57e-30	0.115724
6-31464036-A-G	rs3130907	0.087162	0.087162	splice polypyrimidine tract	HCP5	GWAS	FinnGen_R12	Diabetes, insulin treatment (Kela reimbursement) (more control exclusions)	4.57e-30	0.115724
6-31464036-A-G	rs3130907	0.087162	0.087162	splice polypyrimidine tract	HCP5	GWAS	Open_Targets_22.09	Basal metabolic rate	5.89e-30	32.0773
6-31464036-A-G	rs3130907	0.087162	0.087162	splice polypyrimidine tract	HCP5	GWAS	Open_Targets_22.09	Basal metabolic rate	5.89e-30	32.0773
16-53767042-T-C	rs1421085	0.30825	0.30825	intron	FTO	GWAS	FinnGen_R12	Hypertension, essential	6.1e-30	0.0608411
6-30887434-T-G	rs1264324	0.069703	0.069703	intron	DDR1	GWAS	Open_Targets_22.09	Hematocrit	6.4e-30	-0.0339777
6-32658661-A-T	rs9273367	0.23962	0.23962	upstream gene	HLA-DQB1-AS1	GWAS	FinnGen_R12	Viral warts	7.46e-30	0.269837
6-32658661-A-T	rs9273367	0.23962	0.23962	upstream gene	HLA-DQB1-AS1	GWAS	FGR12_UKBB	Sicca syndrome [SjÃ¶gren]	7.94e-30	0.262
2-55869757-A-G	rs3791679	0.20879	0.20879	intron	EFEMP1	GWAS	Open_Targets_22.09	Trunk fat-free mass	8.3e-30	-0.103739
6-31464036-A-G	rs3130907	0.087162	0.087162	splice polypyrimidine tract	HCP5	GWAS	Open_Targets_22.09	Leg fat-free mass (right)	8.51e-30	0.0460459
6-31464036-A-G	rs3130907	0.087162	0.087162	splice polypyrimidine tract	HCP5	GWAS	Open_Targets_22.09	Leg fat-free mass (right)	8.51e-30	0.0460459
6-30887434-T-G	rs1264324	0.069703	0.069703	intron	DDR1	GWAS	Open_Targets_22.09	Lymphocyte count	9.02e-30	-0.0422981
6-31464036-A-G	rs3130907	0.087162	0.087162	splice polypyrimidine tract	HCP5	GWAS	Open_Targets_22.09	Leg predicted mass (right)	9.07e-30	0.0431538
6-31464036-A-G	rs3130907	0.087162	0.087162	splice polypyrimidine tract	HCP5	GWAS	Open_Targets_22.09	Leg predicted mass (right)	9.07e-30	0.0431538
16-53767042-T-C	rs1421085	0.30825	0.30825	intron	FTO	GWAS	Open_Targets_22.09	Medication use (agents acting on the renin-angiotensin system)	1e-29	0.0595
18-53227723-A-G	rs62100775	0.29506	0.29506	intron	DCC	GWAS	Open_Targets_22.09	Educational attainment (MTAG) [MTAG]	1e-29	-0.0149
6-32658661-A-T	rs9273367	0.23962	0.23962	upstream gene	HLA-DQB1-AS1	GWAS	Kanta_2025_03	Cyclic citrullinated peptide Ab [Units/volume] in Serum [u/ml]	1.14e-29	0.250151
6-29874761-C-G	rs2734964	0.22147	0.22147	intron	NA	GWAS	Open_Targets_22.09	Neutrophill count	1.18e-29	-0.0446467
6-29874761-C-G	rs2734964	0.22147	0.22147	intron	NA	GWAS	Open_Targets_22.09	Neutrophill count	1.18e-29	-0.0446467
6-30887434-T-G	rs1264324	0.069703	0.069703	intron	DDR1	GWAS	Open_Targets_22.09	Neutrophil count	1.19e-29	-0.0565945
16-89635716-C-G	rs449882	0.33012	0.33012	intron	DPEP1	GWAS	Open_Targets_22.09	Use of sun/uv protection	1.41e-29	-0.0232581
2-55869757-A-G	rs3791679	0.20879	0.20879	intron	EFEMP1	GWAS	Open_Targets_22.09	Trunk predicted mass	1.58e-29	-0.0989808
16-53767042-T-C	rs1421085	0.30825	0.30825	intron	FTO	GWAS	FinnGen_drugs	C03 Diuretics	1.92e-29	0.0152992
16-53767042-T-C	rs1421085	0.30825	0.30825	intron	FTO	GWAS	FinnGen_MVP_UKBB_meta	Renal failure	1.95e-29	0.0426
16-53767042-T-C	rs1421085	0.30825	0.30825	intron	FTO	GWAS	Open_Targets_22.09	Body mass index in physically inactive individuals [EA, women]	2e-29	0.1169
16-53767042-T-C	rs1421085	0.30825	0.30825	intron	FTO	GWAS	Open_Targets_22.09	Weight	2e-29	0
22-38176519-C-G	rs133015	0.44149	0.44149	intron	PLA2G6	GWAS	Open_Targets_22.09	Triglycerides	2e-29	0.023
22-38176519-C-G	rs133015	0.44149	0.44149	intron	PLA2G6	GWAS	Open_Targets_22.09	Triglycerides	2e-29	0.023
3-49784192-T-C	rs13063621	0.46709	0.46709	intron	IP6K1	GWAS	Open_Targets_22.09	Leg fat percentage (right)	2.18e-29	0.148157
3-49784192-T-C	rs13063621	0.46709	0.46709	intron	IP6K1	GWAS	Open_Targets_22.09	Whole body fat mass	2.32e-29	0.246084
6-31464036-A-G	rs3130907	0.087162	0.087162	splice polypyrimidine tract	HCP5	GWAS	Open_Targets_22.09	Type 1 diabetes	2.53e-29	0.467
6-31464036-A-G	rs3130907	0.087162	0.087162	splice polypyrimidine tract	HCP5	GWAS	Open_Targets_22.09	Type 1 diabetes	2.53e-29	0.467
6-32658661-A-T	rs9273367	0.23962	0.23962	upstream gene	HLA-DQB1-AS1	GWAS	FinnGen_drugs	L01 Antineoplastic agents	2.55e-29	0.0144715
2-55869757-A-G	rs3791679	0.20879	0.20879	intron	EFEMP1	GWAS	Open_Targets_22.09	Trunk fat-free mass	2.72e-29	-0.102612
22-38176519-C-G	rs133015	0.44149	0.44149	intron	PLA2G6	GWAS	Open_Targets_22.09	Body fat percentage	3e-29	-0.017
22-38176519-C-G	rs133015	0.44149	0.44149	intron	PLA2G6	GWAS	Open_Targets_22.09	Body fat percentage	3e-29	-0.017
6-32658661-A-T	rs9273367	0.23962	0.23962	upstream gene	HLA-DQB1-AS1	GWAS	FinnGen_MVP_UKBB_meta	Sicca syndrome [SjÃ¶gren]	3.02e-29	0.24
3-49784192-T-C	rs13063621	0.46709	0.46709	intron	IP6K1	GWAS	Open_Targets_22.09	Intelligence	3.69e-29	-0.0308409
12-69261387-A-G	rs7969559	0.71554	0.71554	intron	CPSF6	GWAS	Open_Targets_22.09	Monocyte percentage of white cells	3.8e-29	-0.0265064
12-69261387-A-G	rs7969559	0.71554	0.71554	intron	CPSF6	GWAS	Open_Targets_22.09	Monocyte percentage of white cells	3.8e-29	-0.0265064
16-53767042-T-C	rs1421085	0.30825	0.30825	intron	FTO	GWAS	FGR12_UKBB	Gonarthrosis	3.98e-29	0.0583
6-29874761-C-G	rs2734964	0.22147	0.22147	intron	NA	GWAS	FGR12_UKBB	Sarcoidosis	3.98e-29	0.244
6-29874761-C-G	rs2734964	0.22147	0.22147	intron	NA	GWAS	FGR12_UKBB	Sarcoidosis	3.98e-29	0.244
16-53767042-T-C	rs1421085	0.30825	0.30825	intron	FTO	GWAS	Open_Targets_22.09	Type 2 diabetes	4e-29	0
16-53767042-T-C	rs1421085	0.30825	0.30825	intron	FTO	GWAS	Open_Targets_22.09	Body mass index	4e-29	0
18-53227723-A-G	rs62100775	0.29506	0.29506	intron	DCC	GWAS	Open_Targets_22.09	Subcortical volume (MOSTest)	4e-29	0
3-49784192-T-C	rs13063621	0.46709	0.46709	intron	IP6K1	GWAS	Open_Targets_22.09	Metabolic biomarkers (multivariate analysis)	4e-29	0
6-32052461-A-G	rs369580	0.098526	0.098526	intron	TNXB	GWAS	Open_Targets_22.09	Basal metabolic rate	4.25e-29	29.2469
6-32658661-A-T	rs9273367	0.23962	0.23962	upstream gene	HLA-DQB1-AS1	GWAS	Kanta_2025_03	Potassium [Moles/volume] in Serum or Plasma [mmol/l], sample-wise median	4.34e-29	0.0267514
6-29874761-C-G	rs2734964	0.22147	0.22147	intron	NA	GWAS	Open_Targets_22.09	Red cell distribution width	4.65e-29	0.025548
6-29874761-C-G	rs2734964	0.22147	0.22147	intron	NA	GWAS	Open_Targets_22.09	Red cell distribution width	4.65e-29	0.025548
6-33184610-A-G	rs114128868	0.1418	0.1418	non coding transcript exon	COL11A2	GWAS	FinnGen_R12	Diabetes, insulin treatment (Kela reimbursement) (more control exclusions)	4.87e-29	-0.0817806
3-49784192-T-C	rs13063621	0.46709	0.46709	intron	IP6K1	GWAS	Open_Targets_22.09	Cognitive performance	5.19e-29	-0.0319
2-55869757-A-G	rs3791679	0.20879	0.20879	intron	EFEMP1	GWAS	Open_Targets_22.09	Trunk predicted mass	5.3e-29	-0.097877
16-89635716-C-G	rs449882	0.33012	0.33012	intron	DPEP1	GWAS	FinnGen_R12	Malignant melanoma of skin, excluding all cancers (controls excluding all cancers)	5.86e-29	-0.223182
6-32052461-A-G	rs369580	0.098526	0.098526	intron	TNXB	GWAS	Open_Targets_22.09	Systemic lupus erythematosus [anti-dsDNA +]	6e-29	0.792993
6-33184610-A-G	rs114128868	0.1418	0.1418	non coding transcript exon	COL11A2	GWAS	FinnGen_R12	Diabetic retinopathy, strict definition	6.23e-29	-0.266492
2-618188-A-G	rs7575617	0.36573	0.36573	intergenic	NA	GWAS	Open_Targets_22.09	Whole body fat-free mass	6.67e-29	0.175662
6-32052461-A-G	rs369580	0.098526	0.098526	intron	TNXB	GWAS	Open_Targets_22.09	Reticulocyte fraction of red cells	6.67e-29	-0.0530566
16-89635716-C-G	rs449882	0.33012	0.33012	intron	DPEP1	GWAS	Open_Targets_22.09	Mean corpuscular hemoglobin concentration	6.7e-29	0.0203152
6-32052461-A-G	rs369580	0.098526	0.098526	intron	TNXB	GWAS	Open_Targets_22.09	Arm fat-free mass (left)	6.95e-29	0.0163831
6-31464036-A-G	rs3130907	0.087162	0.087162	splice polypyrimidine tract	HCP5	GWAS	Open_Targets_22.09	FEV1	7.36e-29	-0.0377
6-31464036-A-G	rs3130907	0.087162	0.087162	splice polypyrimidine tract	HCP5	GWAS	Open_Targets_22.09	FEV1	7.36e-29	-0.0377
6-31464036-A-G	rs3130907	0.087162	0.087162	splice polypyrimidine tract	HCP5	GWAS	Open_Targets_22.09	Platelet count	8.06e-29	-2.19468
6-31464036-A-G	rs3130907	0.087162	0.087162	splice polypyrimidine tract	HCP5	GWAS	Open_Targets_22.09	Platelet count	8.06e-29	-2.19468
6-31464036-A-G	rs3130907	0.087162	0.087162	splice polypyrimidine tract	HCP5	GWAS	Kanta_2025_03	Nuclear Ab [Titer] in Serum [titre]	8.08e-29	0.360425
6-31464036-A-G	rs3130907	0.087162	0.087162	splice polypyrimidine tract	HCP5	GWAS	Kanta_2025_03	Nuclear Ab [Titer] in Serum [titre]	8.08e-29	0.360425
6-32052461-A-G	rs369580	0.098526	0.098526	intron	TNXB	GWAS	Open_Targets_22.09	Red blood cell (erythrocyte) distribution width	8.58e-29	0.0331184
2-55869757-A-G	rs3791679	0.20879	0.20879	intron	EFEMP1	GWAS	Open_Targets_22.09	Hip circumference adjusted for BMI	9e-29	-0.040645
22-38176519-C-G	rs133015	0.44149	0.44149	intron	PLA2G6	GWAS	Open_Targets_22.09	High density lipoprotein cholesterol levels	9e-29	-0.021
22-38176519-C-G	rs133015	0.44149	0.44149	intron	PLA2G6	GWAS	Open_Targets_22.09	High density lipoprotein cholesterol levels	9e-29	-0.021
6-29874761-C-G	rs2734964	0.22147	0.22147	intron	NA	GWAS	Kanta_2025_03	Potassium [Moles/volume] in Serum or Plasma [mmol/l], sample-wise median	9.92e-29	0.0331134
6-29874761-C-G	rs2734964	0.22147	0.22147	intron	NA	GWAS	Kanta_2025_03	Potassium [Moles/volume] in Serum or Plasma [mmol/l], sample-wise median	9.92e-29	0.0331134
16-53767042-T-C	rs1421085	0.30825	0.30825	intron	FTO	GWAS	Open_Targets_22.09	Obesity	1e-28	0
16-53767042-T-C	rs1421085	0.30825	0.30825	intron	FTO	GWAS	Open_Targets_22.09	Type 2 diabetes	1e-28	0.122218
16-53767042-T-C	rs1421085	0.30825	0.30825	intron	FTO	GWAS	Open_Targets_22.09	Metabolic syndrome	1e-28	0.0736765
16-53767042-T-C	rs1421085	0.30825	0.30825	intron	FTO	GWAS	Open_Targets_22.09	Type 2 diabetes	1e-28	0.1211
16-53767042-T-C	rs1421085	0.30825	0.30825	intron	FTO	GWAS	Open_Targets_22.09	Hemoglobin A1c levels	1e-28	0.0233
6-32052461-A-G	rs369580	0.098526	0.098526	intron	TNXB	GWAS	Open_Targets_22.09	Insulin | medication for cholesterol, blood pressure or diabetes	1.22e-28	0.43851
16-89635716-C-G	rs449882	0.33012	0.33012	intron	DPEP1	GWAS	Open_Targets_22.09	Mean reticulocyte volume	1.23e-28	0.209291
6-30887434-T-G	rs1264324	0.069703	0.069703	intron	DDR1	GWAS	FGR12_UKBB	Mixed connective tissue disease	1.26e-28	0.454
6-31464036-A-G	rs3130907	0.087162	0.087162	splice polypyrimidine tract	HCP5	GWAS	Open_Targets_22.09	Leg fat-free mass (left)	1.27e-28	0.0451772
6-31464036-A-G	rs3130907	0.087162	0.087162	splice polypyrimidine tract	HCP5	GWAS	Open_Targets_22.09	Leg fat-free mass (left)	1.27e-28	0.0451772
6-31464036-A-G	rs3130907	0.087162	0.087162	splice polypyrimidine tract	HCP5	GWAS	Open_Targets_22.09	Leg predicted mass (left)	1.41e-28	0.0423237
6-31464036-A-G	rs3130907	0.087162	0.087162	splice polypyrimidine tract	HCP5	GWAS	Open_Targets_22.09	Leg predicted mass (left)	1.41e-28	0.0423237
1-22158974-A-G	rs2807365	0.3905	0.3905	upstream gene	LOC105376850	GWAS	Open_Targets_22.09	Heel bone mineral density (bmd)	1.49e-28	-0.00513472
6-31464036-A-G	rs3130907	0.087162	0.087162	splice polypyrimidine tract	HCP5	GWAS	FinnGen_drugs	J05 Antivirals for systemic use	1.49e-28	0.0271693
6-31464036-A-G	rs3130907	0.087162	0.087162	splice polypyrimidine tract	HCP5	GWAS	FinnGen_drugs	J05 Antivirals for systemic use	1.49e-28	0.0271693
6-29874761-C-G	rs2734964	0.22147	0.22147	intron	NA	GWAS	FGR12_UKBB	Autoimmune hyperthyroidism	1.58e-28	0.377
6-29874761-C-G	rs2734964	0.22147	0.22147	intron	NA	GWAS	FGR12_UKBB	Autoimmune hyperthyroidism	1.58e-28	0.377
6-30377517-A-G	rs3130370	0.10448	0.10448	intergenic	NA	GWAS	FinnGen_R12	Intestinal malabsorption	1.58e-28	0.582717
6-30887434-T-G	rs1264324	0.069703	0.069703	intron	DDR1	GWAS	FinnGen_R12	Mixed connective tissue disease	1.58e-28	0.489999
2-618188-A-G	rs7575617	0.36573	0.36573	intergenic	NA	GWAS	Open_Targets_22.09	Whole body water mass	1.64e-28	0.128438
16-89635716-C-G	rs449882	0.33012	0.33012	intron	DPEP1	GWAS	Open_Targets_22.09	Mean corpuscular hemoglobin	1.76e-28	-0.022755
18-53227723-A-G	rs62100775	0.29506	0.29506	intron	DCC	GWAS	Open_Targets_22.09	Depression	2e-28	0.0237165
22-38176519-C-G	rs133015	0.44149	0.44149	intron	PLA2G6	GWAS	Open_Targets_22.09	Nevus count or cutaneous melanoma	2e-28	0
22-38176519-C-G	rs133015	0.44149	0.44149	intron	PLA2G6	GWAS	Open_Targets_22.09	Nevus count or cutaneous melanoma	2e-28	0
6-32658661-A-T	rs9273367	0.23962	0.23962	upstream gene	HLA-DQB1-AS1	GWAS	FinnGen_R12	Charcot foot	2.22e-28	0.626313
6-30377517-A-G	rs3130370	0.10448	0.10448	intergenic	NA	GWAS	Open_Targets_22.09	Mean spheric corpuscular volume	2.5e-28	0.0324064
6-32658661-A-T	rs9273367	0.23962	0.23962	upstream gene	HLA-DQB1-AS1	GWAS	FinnGen_drugs	J01F Macrolides and lincosamides	2.53e-28	0.0227349
16-53767042-T-C	rs1421085	0.30825	0.30825	intron	FTO	GWAS	Open_Targets_22.09	Obesity (early onset extreme)	3e-28	0.364643
2-618188-A-G	rs7575617	0.36573	0.36573	intergenic	NA	GWAS	Open_Targets_22.09	Basal metabolic rate	3.02e-28	23.2481
6-30377517-A-G	rs3130370	0.10448	0.10448	intergenic	NA	GWAS	Open_Targets_22.09	Lymphocyte count	3.87e-28	-0.0417638
6-30377517-A-G	rs3130370	0.10448	0.10448	intergenic	NA	GWAS	FinnGen_R12	Disorders of the thyroid gland	4.18e-28	0.113216
6-30887434-T-G	rs1264324	0.069703	0.069703	intron	DDR1	GWAS	Open_Targets_22.09	Standing height	4.29e-28	0.227314
2-618188-A-G	rs7575617	0.36573	0.36573	intergenic	NA	GWAS	Open_Targets_22.09	Arm fat-free mass (right)	5.46e-28	0.012086
3-49784192-T-C	rs13063621	0.46709	0.46709	intron	IP6K1	GWAS	Open_Targets_22.09	Cognitive aspects of educational attainment	6e-28	-0.069977
6-30887434-T-G	rs1264324	0.069703	0.069703	intron	DDR1	GWAS	Open_Targets_22.09	SjÃ¶gren's syndrome	6e-28	0
6-31464036-A-G	rs3130907	0.087162	0.087162	splice polypyrimidine tract	HCP5	GWAS	Open_Targets_22.09	SjÃ¶gren's syndrome	6e-28	0
6-31464036-A-G	rs3130907	0.087162	0.087162	splice polypyrimidine tract	HCP5	GWAS	Open_Targets_22.09	SjÃ¶gren's syndrome	6e-28	0
6-32052461-A-G	rs369580	0.098526	0.098526	intron	TNXB	GWAS	FinnGen_MVP_UKBB_meta	Asthma (more control exclusions)	6.03e-28	0.0726
6-30377517-A-G	rs3130370	0.10448	0.10448	intergenic	NA	GWAS	FinnGen_R12	Hypothyroidism, strict autoimmune	6.07e-28	0.133734
2-618188-A-G	rs7575617	0.36573	0.36573	intergenic	NA	GWAS	Open_Targets_22.09	Arm predicted mass (right)	6.7e-28	0.0113707
16-53767042-T-C	rs1421085	0.30825	0.30825	intron	FTO	GWAS	Open_Targets_22.09	Body mass index in physically inactive individuals [women]	7e-28	0.1088
6-30377517-A-G	rs3130370	0.10448	0.10448	intergenic	NA	GWAS	Open_Targets_22.09	Apolipoprotein A1 levels	7e-28	-0.031888
1-22158974-A-G	rs2807365	0.3905	0.3905	upstream gene	LOC105376850	GWAS	Open_Targets_22.09	Heel bone mineral density (bmd) t-score, automated	7.42e-28	-0.0454334
1-22158974-A-G	rs2807365	0.3905	0.3905	upstream gene	LOC105376850	GWAS	Open_Targets_22.09	Heel quantitative ultrasound index (qui), direct entry	7.44e-28	-0.804753
2-618188-A-G	rs7575617	0.36573	0.36573	intergenic	NA	GWAS	Open_Targets_22.09	Arm fat-free mass (left)	8.07e-28	0.0129684
3-49784192-T-C	rs13063621	0.46709	0.46709	intron	IP6K1	GWAS	Open_Targets_22.09	Arm fat mass (right)	8.18e-28	0.0159199
6-30887434-T-G	rs1264324	0.069703	0.069703	intron	DDR1	GWAS	FinnGen_drugs	A10 Drugs used in diabetes	8.54e-28	0.0265299
1-149957430-A-G	rs6684987	0.29225	0.29225	intron	OTUD7B	GWAS	Open_Targets_22.09	Impedance of arm (right)	9.08e-28	-1.1783
16-53767042-T-C	rs1421085	0.30825	0.30825	intron	FTO	GWAS	FGR12_UKBB	Arthrosis	1e-27	0.0438
3-49784192-T-C	rs13063621	0.46709	0.46709	intron	IP6K1	GWAS	Open_Targets_22.09	High density lipoprotein cholesterol levels	1e-27	-0.019
6-32052461-A-G	rs369580	0.098526	0.098526	intron	TNXB	GWAS	Open_Targets_22.09	Arm predicted mass (left)	1e-27	0.0150777
6-32658661-A-T	rs9273367	0.23962	0.23962	upstream gene	HLA-DQB1-AS1	GWAS	Kanta_2025_03	Hemoglobin [Mass/volume] in Blood [g/l], sample-wise median	1.02e-27	-0.0231405
6-32658661-A-T	rs9273367	0.23962	0.23962	upstream gene	HLA-DQB1-AS1	GWAS	FinnGen_MVP_UKBB_meta	Iron deficiency anaemia	1.02e-27	0.0632
6-32052461-A-G	rs369580	0.098526	0.098526	intron	TNXB	GWAS	Open_Targets_22.09	Hematocrit	1.1e-27	-0.0308072
1-72492366-A-C	rs11589261	0.18106	0.18106	intron	NA	GWAS	Open_Targets_22.09	Leg fat percentage (left)	1.25e-27	-0.170352
6-32658661-A-T	rs9273367	0.23962	0.23962	upstream gene	HLA-DQB1-AS1	GWAS	FGR12_UKBB	Iron deficiency anaemia	1.26e-27	0.0843
6-32052461-A-G	rs369580	0.098526	0.098526	intron	TNXB	GWAS	Open_Targets_22.09	Arm fat-free mass (right)	1.35e-27	0.0148541
6-29874761-C-G	rs2734964	0.22147	0.22147	intron	NA	GWAS	FinnGen_MVP_UKBB_meta	Thyrotoxicosis	1.38e-27	0.149
6-29874761-C-G	rs2734964	0.22147	0.22147	intron	NA	GWAS	FinnGen_MVP_UKBB_meta	Thyrotoxicosis	1.38e-27	0.149
3-49784192-T-C	rs13063621	0.46709	0.46709	intron	IP6K1	GWAS	Open_Targets_22.09	Time spent watching television (tv)	1.43e-27	0.0194103
6-30377517-A-G	rs3130370	0.10448	0.10448	intergenic	NA	GWAS	Open_Targets_22.09	Type 1 diabetes	1.56e-27	0.2805
3-49784192-T-C	rs13063621	0.46709	0.46709	intron	IP6K1	GWAS	Open_Targets_22.09	Cognitive performance	1.66e-27	-0.03095
2-55869757-A-G	rs3791679	0.20879	0.20879	intron	EFEMP1	GWAS	Open_Targets_22.09	Whole body fat-free mass	1.89e-27	-0.192436
6-31464036-A-G	rs3130907	0.087162	0.087162	splice polypyrimidine tract	HCP5	GWAS	Open_Targets_22.09	Mean sphered cell volume	1.96e-27	0.194605
6-31464036-A-G	rs3130907	0.087162	0.087162	splice polypyrimidine tract	HCP5	GWAS	Open_Targets_22.09	Mean sphered cell volume	1.96e-27	0.194605
16-53767042-T-C	rs1421085	0.30825	0.30825	intron	FTO	GWAS	Open_Targets_22.09	Cardiovascular disease	2e-27	0
6-32052461-A-G	rs369580	0.098526	0.098526	intron	TNXB	GWAS	FinnGen_R12	Spondylopathies (FG)	2.05e-27	-0.318939
6-33184610-A-G	rs114128868	0.1418	0.1418	non coding transcript exon	COL11A2	GWAS	FGR12_UKBB	Autoimmune diseases	2.51e-27	-0.055
6-33184610-A-G	rs114128868	0.1418	0.1418	non coding transcript exon	COL11A2	GWAS	FGR12_UKBB	All dysplastic lesions of the cervix uteri, vagina or vulva	2.51e-27	-0.144
2-618188-A-G	rs7575617	0.36573	0.36573	intergenic	NA	GWAS	Open_Targets_22.09	Arm predicted mass (left)	2.65e-27	0.0120767
6-31464036-A-G	rs3130907	0.087162	0.087162	splice polypyrimidine tract	HCP5	GWAS	FinnGen_R12	Diabetic retinopathy	2.67e-27	0.229207
6-31464036-A-G	rs3130907	0.087162	0.087162	splice polypyrimidine tract	HCP5	GWAS	FinnGen_R12	Diabetic retinopathy	2.67e-27	0.229207
6-32052461-A-G	rs369580	0.098526	0.098526	intron	TNXB	GWAS	Open_Targets_22.09	Arm predicted mass (right)	2.82e-27	0.0139123
16-648590-A-G	rs11865670	0.55984	0.55984	non coding transcript exon	NA	GWAS	Open_Targets_22.09	Mean reticulocyte volume	2.96e-27	-0.21186
16-648590-A-G	rs11865670	0.55984	0.55984	non coding transcript exon	NA	GWAS	Open_Targets_22.09	Mean reticulocyte volume	2.96e-27	-0.21186
16-648590-A-G	rs11865670	0.55984	0.55984	non coding transcript exon	NA	GWAS	Open_Targets_22.09	Mean reticulocyte volume	2.96e-27	-0.21186
16-53767042-T-C	rs1421085	0.30825	0.30825	intron	FTO	GWAS	FinnGen_R12	Gonarthrosis	3e-27	0.0735764
22-38176519-C-G	rs133015	0.44149	0.44149	intron	PLA2G6	GWAS	Kanta_2025_03	Cholesterol in HDL [Moles/volume] in Serum or Plasma [mmol/l], sample-wise median	3.14e-27	0.0219795
22-38176519-C-G	rs133015	0.44149	0.44149	intron	PLA2G6	GWAS	Kanta_2025_03	Cholesterol in HDL [Moles/volume] in Serum or Plasma [mmol/l], sample-wise median	3.14e-27	0.0219795
1-72492366-A-C	rs11589261	0.18106	0.18106	intron	NA	GWAS	Open_Targets_22.09	Body mass index (bmi)	3.34e-27	-0.152337
6-29874761-C-G	rs2734964	0.22147	0.22147	intron	NA	GWAS	FinnGen_MVP_UKBB_meta	Sicca syndrome [SjÃ¶gren]	3.72e-27	0.27
6-29874761-C-G	rs2734964	0.22147	0.22147	intron	NA	GWAS	FinnGen_MVP_UKBB_meta	Sicca syndrome [SjÃ¶gren]	3.72e-27	0.27
16-53767042-T-C	rs1421085	0.30825	0.30825	intron	FTO	GWAS	Open_Targets_22.09	Overweight, obesity and other hyperalimentation	3.86e-27	0.155
6-29874761-C-G	rs2734964	0.22147	0.22147	intron	NA	GWAS	FinnGen_R12	Sicca syndrome [SjÃ¶gren]	3.91e-27	0.340135
6-29874761-C-G	rs2734964	0.22147	0.22147	intron	NA	GWAS	FinnGen_R12	Sicca syndrome [SjÃ¶gren]	3.91e-27	0.340135
16-53767042-T-C	rs1421085	0.30825	0.30825	intron	FTO	GWAS	Open_Targets_22.09	Body fat percentage	4e-27	0
16-53767042-T-C	rs1421085	0.30825	0.30825	intron	FTO	GWAS	FinnGen_R12	Artrosis, including avohilmo	4.16e-27	0.0534597
6-31464036-A-G	rs3130907	0.087162	0.087162	splice polypyrimidine tract	HCP5	GWAS	Kanta_2025_03	Gliadin peptide IgG Ab [Units/volume] in Serum by Immunoassay [u/ml], sample-wise median	4.17e-27	0.517325
6-31464036-A-G	rs3130907	0.087162	0.087162	splice polypyrimidine tract	HCP5	GWAS	Kanta_2025_03	Gliadin peptide IgG Ab [Units/volume] in Serum by Immunoassay [u/ml], sample-wise median	4.17e-27	0.517325
6-30887434-T-G	rs1264324	0.069703	0.069703	intron	DDR1	GWAS	Open_Targets_22.09	Insulin product | treatment/medication code	4.21e-27	0.35791
16-89635716-C-G	rs449882	0.33012	0.33012	intron	DPEP1	GWAS	Open_Targets_22.09	Mean corpuscular hemoglobin	4.31e-27	0.020993
6-32052461-A-G	rs369580	0.098526	0.098526	intron	TNXB	GWAS	FinnGen_R12	Diabetic maculopathy	4.4e-27	0.320741
16-53767042-T-C	rs1421085	0.30825	0.30825	intron	FTO	GWAS	Open_Targets_22.09	Overweight, obesity and other hyperalimentation	4.47e-27	0.154
6-30377517-A-G	rs3130370	0.10448	0.10448	intergenic	NA	GWAS	Open_Targets_22.09	Haematocrit percentage	4.66e-27	-0.104756
2-55869757-A-G	rs3791679	0.20879	0.20879	intron	EFEMP1	GWAS	Open_Targets_22.09	Whole body water mass	4.92e-27	-0.140578
6-32052461-A-G	rs369580	0.098526	0.098526	intron	TNXB	GWAS	Open_Targets_22.09	Thyrotoxicosis with or without goiter	4.92e-27	0.493
6-32658661-A-T	rs9273367	0.23962	0.23962	upstream gene	HLA-DQB1-AS1	GWAS	FinnGen_drugs	C09AA ACE inhibitors, plain	4.94e-27	0.0168168
16-89635716-C-G	rs449882	0.33012	0.33012	intron	DPEP1	GWAS	FinnGen_R12	Malignant melanoma, excluding all cancers (controls excluding all cancers)	5.38e-27	-0.196392
6-31464036-A-G	rs3130907	0.087162	0.087162	splice polypyrimidine tract	HCP5	GWAS	Kanta_2025_03	Cholesterol [Moles/volume] in Serum or Plasma [mmol/l], sample-wise median	5.38e-27	-0.0415591
6-31464036-A-G	rs3130907	0.087162	0.087162	splice polypyrimidine tract	HCP5	GWAS	Kanta_2025_03	Cholesterol [Moles/volume] in Serum or Plasma [mmol/l], sample-wise median	5.38e-27	-0.0415591
2-55869757-A-G	rs3791679	0.20879	0.20879	intron	EFEMP1	GWAS	Open_Targets_22.09	Whole body fat-free mass	5.79e-27	-0.19029
6-32052461-A-G	rs369580	0.098526	0.098526	intron	TNXB	GWAS	FinnGen_R12	Other retinal disorders	5.89e-27	0.132934
16-53767042-T-C	rs1421085	0.30825	0.30825	intron	FTO	GWAS	Open_Targets_22.09	Type 2 diabetes	6e-27	0.121951
6-31464036-A-G	rs3130907	0.087162	0.087162	splice polypyrimidine tract	HCP5	GWAS	Open_Targets_22.09	High light scatter reticulocyte count	6.32e-27	-0.000375273
6-31464036-A-G	rs3130907	0.087162	0.087162	splice polypyrimidine tract	HCP5	GWAS	Open_Targets_22.09	High light scatter reticulocyte count	6.32e-27	-0.000375273
6-32052461-A-G	rs369580	0.098526	0.098526	intron	TNXB	GWAS	FinnGen_R12	Diabetes, insulin treatment (Kela reimbursement) (more control exclusions)	6.32e-27	0.0959041
6-32658661-A-T	rs9273367	0.23962	0.23962	upstream gene	HLA-DQB1-AS1	GWAS	FinnGen_drugs	J01D Other beta-lactam antibacterials	6.32e-27	0.023568
6-30887434-T-G	rs1264324	0.069703	0.069703	intron	DDR1	GWAS	FinnGen_drugs	J05 Antivirals for systemic use	6.42e-27	0.0270144
6-32052461-A-G	rs369580	0.098526	0.098526	intron	TNXB	GWAS	Open_Targets_22.09	Red cell distribution width	6.46e-27	0.027058
6-29874761-C-G	rs2734964	0.22147	0.22147	intron	NA	GWAS	Open_Targets_22.09	Haemoglobin concentration	6.5e-27	-0.0294588
6-29874761-C-G	rs2734964	0.22147	0.22147	intron	NA	GWAS	Open_Targets_22.09	Haemoglobin concentration	6.5e-27	-0.0294588
1-72492366-A-C	rs11589261	0.18106	0.18106	intron	NA	GWAS	Open_Targets_22.09	Body mass index (bmi)	6.95e-27	0.150439
16-53767042-T-C	rs1421085	0.30825	0.30825	intron	FTO	GWAS	Open_Targets_22.09	Body mass index	7e-27	0
16-53767042-T-C	rs1421085	0.30825	0.30825	intron	FTO	GWAS	Open_Targets_22.09	Waist circumference	7e-27	0
16-53767042-T-C	rs1421085	0.30825	0.30825	intron	FTO	GWAS	Open_Targets_22.09	Waist circumference	7e-27	0
1-149957430-A-G	rs6684987	0.29225	0.29225	intron	OTUD7B	GWAS	Open_Targets_22.09	Impedance of arm (left)	7.15e-27	-1.18828
6-31464036-A-G	rs3130907	0.087162	0.087162	splice polypyrimidine tract	HCP5	GWAS	Kanta_2025_03	Alkaline phosphatase [Enzymatic activity/volume] in Serum or Plasma [u/l], sample-wise median	7.16e-27	-0.0454415
6-31464036-A-G	rs3130907	0.087162	0.087162	splice polypyrimidine tract	HCP5	GWAS	Kanta_2025_03	Alkaline phosphatase [Enzymatic activity/volume] in Serum or Plasma [u/l], sample-wise median	7.16e-27	-0.0454415
2-59921805-A-G	rs12466227	0.47264	0.47264	intron	NA	GWAS	Open_Targets_22.09	Age at first sexual intercourse	7.2e-27	-0.0221
16-53767042-T-C	rs1421085	0.30825	0.30825	intron	FTO	GWAS	Kanta_2025_03	MCH [Entitic mass] [pg], sample-wise median	7.55e-27	-0.0203576
6-32658661-A-T	rs9273367	0.23962	0.23962	upstream gene	HLA-DQB1-AS1	GWAS	FinnGen_R12	Ulcer of lower limb, not elsewhere classified	8.62e-27	0.227406
4-8325308-C-G	rs1678327	0.2822	0.2822	intron	LINC02517	GWAS	FinnGen_R12	Carpal tunnel syndrome	8.68e-27	0.102133
6-32052461-A-G	rs369580	0.098526	0.098526	intron	TNXB	GWAS	Open_Targets_22.09	Standing height	9.08e-27	0.209841
2-618188-A-G	rs7575617	0.36573	0.36573	intergenic	NA	GWAS	FinnGen_MVP_UKBB_meta	Obesity	9.33e-27	0.035
6-30377517-A-G	rs3130370	0.10448	0.10448	intergenic	NA	GWAS	Open_Targets_22.09	Sum basophil neutrophil counts	9.39e-27	-0.0545979
6-30887434-T-G	rs1264324	0.069703	0.069703	intron	DDR1	GWAS	Open_Targets_22.09	High light scatter reticulocyte percentage of red cells	9.7e-27	-0.0320585
1-72492366-A-C	rs11589261	0.18106	0.18106	intron	NA	GWAS	Open_Targets_22.09	Adult body size	1e-26	-0.0185702
16-53767042-T-C	rs1421085	0.30825	0.30825	intron	FTO	GWAS	Open_Targets_22.09	Body mass index (age interaction)	1e-26	0
16-53767042-T-C	rs1421085	0.30825	0.30825	intron	FTO	GWAS	Open_Targets_22.09	Body mass index [age 1-17]	1e-26	0
6-31464036-A-G	rs3130907	0.087162	0.087162	splice polypyrimidine tract	HCP5	GWAS	FGR12_UKBB	Lupus erythematosus	1e-26	0.668
6-31464036-A-G	rs3130907	0.087162	0.087162	splice polypyrimidine tract	HCP5	GWAS	FGR12_UKBB	Lupus erythematosus	1e-26	0.668
6-30887434-T-G	rs1264324	0.069703	0.069703	intron	DDR1	GWAS	Kanta_2025_03	Monocytes [#/volume] in Blood [e9/l], sample-wise median	1.02e-26	-0.059188
3-49784192-T-C	rs13063621	0.46709	0.46709	intron	IP6K1	GWAS	Open_Targets_22.09	Arm fat mass (left)	1.06e-26	0.0174089
6-30887434-T-G	rs1264324	0.069703	0.069703	intron	DDR1	GWAS	Open_Targets_22.09	Levothyroxine sodium | treatment/medication code	1.13e-26	0.175452
1-149957430-A-G	rs6684987	0.29225	0.29225	intron	OTUD7B	GWAS	Open_Targets_22.09	Standing height	1.17e-26	-0.190162
6-30377517-A-G	rs3130370	0.10448	0.10448	intergenic	NA	GWAS	Open_Targets_22.09	Eosinophil percentage of white cells	1.2e-26	-0.0324728
6-32052461-A-G	rs369580	0.098526	0.098526	intron	TNXB	GWAS	FinnGen_R12	Certain disorders involving the immune mechanism	1.35e-26	0.241683
2-55869757-A-G	rs3791679	0.20879	0.20879	intron	EFEMP1	GWAS	Open_Targets_22.09	Whole body water mass	1.36e-26	-0.139111
6-32658661-A-T	rs9273367	0.23962	0.23962	upstream gene	HLA-DQB1-AS1	GWAS	Kanta_2025_03	Triglyceride [Moles/volume] in Serum or Plasma [mmol/l], sample-wise median	1.36e-26	-0.055379
6-31464036-A-G	rs3130907	0.087162	0.087162	splice polypyrimidine tract	HCP5	GWAS	Open_Targets_22.09	Arm fat-free mass (left)	1.37e-26	0.016932
6-31464036-A-G	rs3130907	0.087162	0.087162	splice polypyrimidine tract	HCP5	GWAS	Open_Targets_22.09	Arm fat-free mass (left)	1.37e-26	0.016932
2-618188-A-G	rs7575617	0.36573	0.36573	intergenic	NA	GWAS	Open_Targets_22.09	Leg fat-free mass (right)	1.52e-26	0.0323789
2-55869757-A-G	rs3791679	0.20879	0.20879	intron	EFEMP1	GWAS	FGR12_UKBB	Ventral hernia	1.58e-26	-0.155
6-29874761-C-G	rs2734964	0.22147	0.22147	intron	NA	GWAS	Open_Targets_22.09	Sum eosinophil basophil counts	1.73e-26	-0.0445444
6-29874761-C-G	rs2734964	0.22147	0.22147	intron	NA	GWAS	Open_Targets_22.09	Sum eosinophil basophil counts	1.73e-26	-0.0445444
16-53767042-T-C	rs1421085	0.30825	0.30825	intron	FTO	GWAS	Open_Targets_22.09	Obesity	1.96e-26	0.154
16-53767042-T-C	rs1421085	0.30825	0.30825	intron	FTO	GWAS	Open_Targets_22.09	Obesity	1.96e-26	0.154
1-72492366-A-C	rs11589261	0.18106	0.18106	intron	NA	GWAS	Open_Targets_22.09	Body mass index	2e-26	-0.0309
16-53767042-T-C	rs1421085	0.30825	0.30825	intron	FTO	GWAS	Open_Targets_22.09	Fat-free mass [female]	2e-26	0
16-53767042-T-C	rs1421085	0.30825	0.30825	intron	FTO	GWAS	Open_Targets_22.09	C-reactive protein levels	2e-26	0.0224507
22-38176519-C-G	rs133015	0.44149	0.44149	intron	PLA2G6	GWAS	Open_Targets_22.09	HDL cholesterol levels	2e-26	0
22-38176519-C-G	rs133015	0.44149	0.44149	intron	PLA2G6	GWAS	Open_Targets_22.09	Triglyceride levels	2e-26	0.021551
22-38176519-C-G	rs133015	0.44149	0.44149	intron	PLA2G6	GWAS	Open_Targets_22.09	HDL cholesterol levels	2e-26	0
22-38176519-C-G	rs133015	0.44149	0.44149	intron	PLA2G6	GWAS	Open_Targets_22.09	Triglyceride levels	2e-26	0.021551
2-618188-A-G	rs7575617	0.36573	0.36573	intergenic	NA	GWAS	Open_Targets_22.09	Leg predicted mass (right)	2.29e-26	0.0302511
6-30887434-T-G	rs1264324	0.069703	0.069703	intron	DDR1	GWAS	FinnGen_R12	Diabetic retinopathy, strict definition	2.34e-26	0.307035
6-32658661-A-T	rs9273367	0.23962	0.23962	upstream gene	HLA-DQB1-AS1	GWAS	FinnGen_R12	Chronic sinusitis	2.45e-26	0.115129
6-32052461-A-G	rs369580	0.098526	0.098526	intron	TNXB	GWAS	FinnGen_R12	Postprocedural endocrine and metabolic disorders, not elsewhere classified	2.57e-26	0.301107
1-72492366-A-C	rs11589261	0.18106	0.18106	intron	NA	GWAS	Open_Targets_22.09	Leg fat mass (left)	2.66e-26	-0.0485069
6-32052461-A-G	rs369580	0.098526	0.098526	intron	TNXB	GWAS	Open_Targets_22.09	Platelet count	2.9e-26	-0.0296122
16-53767042-T-C	rs1421085	0.30825	0.30825	intron	FTO	GWAS	Open_Targets_22.09	Adiposity	3e-26	0.06
16-53767042-T-C	rs1421085	0.30825	0.30825	intron	FTO	GWAS	Open_Targets_22.09	Type 2 diabetes [EA]	3e-26	0.107
6-30887434-T-G	rs1264324	0.069703	0.069703	intron	DDR1	GWAS	Kanta_2025_03	Nuclear Ab [Titer] in Serum [titre]	3.23e-26	0.3556
6-30377517-A-G	rs3130370	0.10448	0.10448	intergenic	NA	GWAS	FinnGen_drugs	H03AA Thyroid hormones	3.39e-26	0.0245619
2-618188-A-G	rs7575617	0.36573	0.36573	intergenic	NA	GWAS	Open_Targets_22.09	Trunk fat-free mass	3.51e-26	0.0860037
6-32052461-A-G	rs369580	0.098526	0.098526	intron	TNXB	GWAS	Open_Targets_22.09	Leg fat-free mass (right)	3.91e-26	0.0397641
6-32052461-A-G	rs369580	0.098526	0.098526	intron	TNXB	GWAS	Open_Targets_22.09	Leg predicted mass (right)	3.93e-26	0.0372831
3-49784192-T-C	rs13063621	0.46709	0.46709	intron	IP6K1	GWAS	Open_Targets_22.09	Body fat percentage	4e-26	0.016
6-32052461-A-G	rs369580	0.098526	0.098526	intron	TNXB	GWAS	FinnGen_drugs	A12A CALCIUM	4.5e-26	0.0216799
6-30377517-A-G	rs3130370	0.10448	0.10448	intergenic	NA	GWAS	FinnGen_R12	Infections with a predominantly sexual mode of transmission	4.51e-26	0.211287
16-53767042-T-C	rs1421085	0.30825	0.30825	intron	FTO	GWAS	FGR12_UKBB	Carpal tunnel syndrome	5.01e-26	0.0745
6-31464036-A-G	rs3130907	0.087162	0.087162	splice polypyrimidine tract	HCP5	GWAS	Kanta_2025_03	Neutrophils [#/volume] in Blood by Automated count [e9/l], sample-wise median	5.45e-26	-0.0557491
6-31464036-A-G	rs3130907	0.087162	0.087162	splice polypyrimidine tract	HCP5	GWAS	Kanta_2025_03	Neutrophils [#/volume] in Blood by Automated count [e9/l], sample-wise median	5.45e-26	-0.0557491
3-49784192-T-C	rs13063621	0.46709	0.46709	intron	IP6K1	GWAS	Open_Targets_22.09	Intelligence	5.6e-26	-0.0289122
3-49784192-T-C	rs13063621	0.46709	0.46709	intron	IP6K1	GWAS	Open_Targets_22.09	Body mass index (bmi)	5.6e-26	0.117407
6-30887434-T-G	rs1264324	0.069703	0.069703	intron	DDR1	GWAS	Open_Targets_22.09	Hypothyroidism or myxedema	6e-26	0.00673193
2-217275712-T-C	rs11676136	0.17953	0.17953	intron	DIRC3-AS1	GWAS	Open_Targets_22.09	Height	6.5e-26	-0.022091
2-618188-A-G	rs7575617	0.36573	0.36573	intergenic	NA	GWAS	Open_Targets_22.09	Trunk predicted mass	6.53e-26	0.082017
6-30887434-T-G	rs1264324	0.069703	0.069703	intron	DDR1	GWAS	Open_Targets_22.09	Platelet count	7.4e-26	-0.0310782
2-55869757-A-G	rs3791679	0.20879	0.20879	intron	EFEMP1	GWAS	FGR12_UKBB	Umbilical hernia	7.94e-26	-0.134
16-53767042-T-C	rs1421085	0.30825	0.30825	intron	FTO	GWAS	Open_Targets_22.09	Appendicular lean mass	8e-26	0.0283546
16-53767042-T-C	rs1421085	0.30825	0.30825	intron	FTO	GWAS	Open_Targets_22.09	Appendicular lean mass	8e-26	0.0283546
2-55869757-A-G	rs3791679	0.20879	0.20879	intron	EFEMP1	GWAS	Open_Targets_22.09	Basal metabolic rate	8.5e-26	-24.9406
6-32658661-A-T	rs9273367	0.23962	0.23962	upstream gene	HLA-DQB1-AS1	GWAS	FinnGen_R12	Spondylopathies (FG)	8.51e-26	-0.216913
3-49784192-T-C	rs13063621	0.46709	0.46709	intron	IP6K1	GWAS	Open_Targets_22.09	Body mass index	9e-26	0.019
16-53767042-T-C	rs1421085	0.30825	0.30825	intron	FTO	GWAS	Open_Targets_22.09	Body fat percentage [European]	1e-25	0
16-53767042-T-C	rs1421085	0.30825	0.30825	intron	FTO	GWAS	Open_Targets_22.09	Morningness	1e-25	0.023
16-53767042-T-C	rs1421085	0.30825	0.30825	intron	FTO	GWAS	Open_Targets_22.09	Waist circumference	1e-25	0
2-55869757-A-G	rs3791679	0.20879	0.20879	intron	EFEMP1	GWAS	Open_Targets_22.09	Height	1e-25	0
22-38176519-C-G	rs133015	0.44149	0.44149	intron	PLA2G6	GWAS	Open_Targets_22.09	Estimated glomerular filtration rate	1e-25	0
22-38176519-C-G	rs133015	0.44149	0.44149	intron	PLA2G6	GWAS	Open_Targets_22.09	Estimated glomerular filtration rate	1e-25	0
2-618188-A-G	rs7575617	0.36573	0.36573	intergenic	NA	GWAS	Open_Targets_22.09	Leg fat-free mass (left)	1.01e-25	0.0319116
2-618188-A-G	rs7575617	0.36573	0.36573	intergenic	NA	GWAS	Open_Targets_22.09	Leg predicted mass (left)	1.07e-25	0.0299056
6-32658661-A-T	rs9273367	0.23962	0.23962	upstream gene	HLA-DQB1-AS1	GWAS	FinnGen_R12	First line medication for Crohn's disease	1.12e-25	0.058132
6-31464036-A-G	rs3130907	0.087162	0.087162	splice polypyrimidine tract	HCP5	GWAS	FinnGen_R12	Graves ophthalmopathy	1.15e-25	0.694417
6-31464036-A-G	rs3130907	0.087162	0.087162	splice polypyrimidine tract	HCP5	GWAS	FinnGen_R12	Graves ophthalmopathy	1.15e-25	0.694417
6-31464036-A-G	rs3130907	0.087162	0.087162	splice polypyrimidine tract	HCP5	GWAS	Open_Targets_22.09	Appendicular lean mass	1.2e-25	0.0406996
6-31464036-A-G	rs3130907	0.087162	0.087162	splice polypyrimidine tract	HCP5	GWAS	Open_Targets_22.09	Appendicular lean mass	1.2e-25	0.0406996
6-32052461-A-G	rs369580	0.098526	0.098526	intron	TNXB	GWAS	Open_Targets_22.09	Leg fat-free mass (left)	1.24e-25	0.0394439
6-32658661-A-T	rs9273367	0.23962	0.23962	upstream gene	HLA-DQB1-AS1	GWAS	FGR12_UKBB	Chronic sinusitis	1.26e-25	0.104
6-30377517-A-G	rs3130370	0.10448	0.10448	intergenic	NA	GWAS	Open_Targets_22.09	Neutrophil count	1.31e-25	-0.0532571
6-32658661-A-T	rs9273367	0.23962	0.23962	upstream gene	HLA-DQB1-AS1	GWAS	FinnGen_R12	Inflammatory bowel disease, strict (require KELA)	1.34e-25	-0.163258
6-31464036-A-G	rs3130907	0.087162	0.087162	splice polypyrimidine tract	HCP5	GWAS	Open_Targets_22.09	Insulin | medication for cholesterol, blood pressure, diabetes, or take exogenous hormones	1.4e-25	0.551466
6-31464036-A-G	rs3130907	0.087162	0.087162	splice polypyrimidine tract	HCP5	GWAS	Open_Targets_22.09	Insulin | medication for cholesterol, blood pressure, diabetes, or take exogenous hormones	1.4e-25	0.551466
6-30887434-T-G	rs1264324	0.069703	0.069703	intron	DDR1	GWAS	Kanta_2025_03	Erythrocytes [#/volume] in Blood [e12/l], sample-wise median	1.55e-25	-0.0355504
6-30887434-T-G	rs1264324	0.069703	0.069703	intron	DDR1	GWAS	Open_Targets_22.09	Basophil count	1.57e-25	-0.030209
3-49784192-T-C	rs13063621	0.46709	0.46709	intron	IP6K1	GWAS	Open_Targets_22.09	Body mass index (bmi)	1.61e-25	0.116737
6-32052461-A-G	rs369580	0.098526	0.098526	intron	TNXB	GWAS	Open_Targets_22.09	Leg predicted mass (left)	1.64e-25	0.0368917
6-33184610-A-G	rs114128868	0.1418	0.1418	non coding transcript exon	COL11A2	GWAS	FinnGen_R12	All dysplastic lesions of the cervix uteri, vagina or vulva	1.71e-25	-0.165115
3-49784192-T-C	rs13063621	0.46709	0.46709	intron	IP6K1	GWAS	Open_Targets_22.09	Arm predicted mass (left)	1.93e-25	-0.0110872
6-31464036-A-G	rs3130907	0.087162	0.087162	splice polypyrimidine tract	HCP5	GWAS	FGR12_UKBB	Diabetic nephropathy (more control exclusions)	2e-25	0.307
6-31464036-A-G	rs3130907	0.087162	0.087162	splice polypyrimidine tract	HCP5	GWAS	FGR12_UKBB	Diabetic nephropathy (more control exclusions)	2e-25	0.307
6-30377517-A-G	rs3130370	0.10448	0.10448	intergenic	NA	GWAS	FinnGen_R12	Certain disorders involving the immune mechanism	2.01e-25	0.275159
2-55869757-A-G	rs3791679	0.20879	0.20879	intron	EFEMP1	GWAS	Open_Targets_22.09	Basal metabolic rate	2.24e-25	-24.6813
6-31464036-A-G	rs3130907	0.087162	0.087162	splice polypyrimidine tract	HCP5	GWAS	FinnGen_R12	Diabetic maculopathy	2.33e-25	0.347505
6-31464036-A-G	rs3130907	0.087162	0.087162	splice polypyrimidine tract	HCP5	GWAS	FinnGen_R12	Diabetic maculopathy	2.33e-25	0.347505
6-29874761-C-G	rs2734964	0.22147	0.22147	intron	NA	GWAS	FinnGen_R12	Autoimmune hyperthyroidism	2.38e-25	0.375048
6-29874761-C-G	rs2734964	0.22147	0.22147	intron	NA	GWAS	FinnGen_R12	Autoimmune hyperthyroidism	2.38e-25	0.375048
1-72492366-A-C	rs11589261	0.18106	0.18106	intron	NA	GWAS	Open_Targets_22.09	Leg fat mass (right)	2.39e-25	-0.0487345
1-102875067-T-C	rs1318756	0.42003	0.42003	downstream gene	COL11A1	GWAS	Open_Targets_22.09	Vertex-wise sulcal depth	3e-25	0
6-29874761-C-G	rs2734964	0.22147	0.22147	intron	NA	GWAS	FinnGen_R12	Autoimmune diseases	3.18e-25	0.0670579
6-29874761-C-G	rs2734964	0.22147	0.22147	intron	NA	GWAS	FinnGen_R12	Autoimmune diseases	3.18e-25	0.0670579
6-31464036-A-G	rs3130907	0.087162	0.087162	splice polypyrimidine tract	HCP5	GWAS	FinnGen_R12	Disorders of choroid and retina	3.2e-25	0.126657
6-31464036-A-G	rs3130907	0.087162	0.087162	splice polypyrimidine tract	HCP5	GWAS	FinnGen_R12	Disorders of choroid and retina	3.2e-25	0.126657
6-31464036-A-G	rs3130907	0.087162	0.087162	splice polypyrimidine tract	HCP5	GWAS	Open_Targets_22.09	Arm predicted mass (left)	3.21e-25	0.0154827
6-31464036-A-G	rs3130907	0.087162	0.087162	splice polypyrimidine tract	HCP5	GWAS	Open_Targets_22.09	Arm predicted mass (left)	3.21e-25	0.0154827
6-30887434-T-G	rs1264324	0.069703	0.069703	intron	DDR1	GWAS	FinnGen_drugs	H02AB Glucocorticoids	3.62e-25	0.0308126
6-32052461-A-G	rs369580	0.098526	0.098526	intron	TNXB	GWAS	FinnGen_R12	Disorders of orbit	3.97e-25	0.478254
6-31464036-A-G	rs3130907	0.087162	0.087162	splice polypyrimidine tract	HCP5	GWAS	FGR12_UKBB	Asthma (only as main-diagnosis) (more control exclusions)	3.98e-25	0.119
6-31464036-A-G	rs3130907	0.087162	0.087162	splice polypyrimidine tract	HCP5	GWAS	FGR12_UKBB	Asthma (only as main-diagnosis) (more control exclusions)	3.98e-25	0.119
6-32658661-A-T	rs9273367	0.23962	0.23962	upstream gene	HLA-DQB1-AS1	GWAS	FGR12_UKBB	Adhesive capsulitis of shoulder	3.98e-25	0.164
3-49784192-T-C	rs13063621	0.46709	0.46709	intron	IP6K1	GWAS	Open_Targets_22.09	Apolipoprotein A1 levels	4e-25	0.0203492
3-49784192-T-C	rs13063621	0.46709	0.46709	intron	IP6K1	GWAS	Open_Targets_22.09	Arm fat-free mass (left)	4.09e-25	0.0116876
6-31464036-A-G	rs3130907	0.087162	0.087162	splice polypyrimidine tract	HCP5	GWAS	Open_Targets_22.09	Arm fat-free mass (right)	4.27e-25	0.0152509
6-31464036-A-G	rs3130907	0.087162	0.087162	splice polypyrimidine tract	HCP5	GWAS	Open_Targets_22.09	Arm fat-free mass (right)	4.27e-25	0.0152509
6-30377517-A-G	rs3130370	0.10448	0.10448	intergenic	NA	GWAS	Open_Targets_22.09	High light scatter reticulocyte count	4.31e-25	-0.000359543
22-38176519-C-G	rs133015	0.44149	0.44149	intron	PLA2G6	GWAS	Kanta_2025_03	Triglyceride [Moles/volume] in Serum or Plasma --fasting [mmol/l], sample-wise median	4.54e-25	-0.0235476
22-38176519-C-G	rs133015	0.44149	0.44149	intron	PLA2G6	GWAS	Kanta_2025_03	Triglyceride [Moles/volume] in Serum or Plasma --fasting [mmol/l], sample-wise median	4.54e-25	-0.0235476
16-53767042-T-C	rs1421085	0.30825	0.30825	intron	FTO	GWAS	FinnGen_R12	Arthrosis	4.87e-25	0.0580748
6-31464036-A-G	rs3130907	0.087162	0.087162	splice polypyrimidine tract	HCP5	GWAS	Open_Targets_22.09	Mean platelet volume	4.97e-25	0.028672
6-31464036-A-G	rs3130907	0.087162	0.087162	splice polypyrimidine tract	HCP5	GWAS	Open_Targets_22.09	Mean platelet volume	4.97e-25	0.028672
6-31464036-A-G	rs3130907	0.087162	0.087162	splice polypyrimidine tract	HCP5	GWAS	Open_Targets_22.09	Type 1 diabetes and autoimmune thyroid diseases	5e-25	1.11494
6-31464036-A-G	rs3130907	0.087162	0.087162	splice polypyrimidine tract	HCP5	GWAS	Open_Targets_22.09	Type 1 diabetes and autoimmune thyroid diseases	5e-25	1.11494
6-32052461-A-G	rs369580	0.098526	0.098526	intron	TNXB	GWAS	Open_Targets_22.09	Type 1 diabetes and autoimmune thyroid diseases	5e-25	1.11494
6-31464036-A-G	rs3130907	0.087162	0.087162	splice polypyrimidine tract	HCP5	GWAS	Open_Targets_22.09	Sarcoidosis | non-cancer illness code, self-reported	5.5e-25	0.783484
6-31464036-A-G	rs3130907	0.087162	0.087162	splice polypyrimidine tract	HCP5	GWAS	Open_Targets_22.09	Sarcoidosis | non-cancer illness code, self-reported	5.5e-25	0.783484
6-30377517-A-G	rs3130370	0.10448	0.10448	intergenic	NA	GWAS	FinnGen_R12	Hypothyroidism, drug reimbursement	5.52e-25	0.253029
22-38176519-C-G	rs133015	0.44149	0.44149	intron	PLA2G6	GWAS	Open_Targets_22.09	Cystatin C levels	5.9e-25	-0.0207712
22-38176519-C-G	rs133015	0.44149	0.44149	intron	PLA2G6	GWAS	Open_Targets_22.09	Cystatin C levels	5.9e-25	-0.0207712
16-53767042-T-C	rs1421085	0.30825	0.30825	intron	FTO	GWAS	Open_Targets_22.09	Childhood obesity [EA]	6e-25	0.2024
6-30377517-A-G	rs3130370	0.10448	0.10448	intergenic	NA	GWAS	Open_Targets_22.09	Reticulocyte fraction of red cells	6.21e-25	-0.0526378
6-32052461-A-G	rs369580	0.098526	0.098526	intron	TNXB	GWAS	Kanta_2025_03	Neutrophils [#/volume] in Blood by Automated count [e9/l], sample-wise median	6.23e-25	-0.0477224
6-32052461-A-G	rs369580	0.098526	0.098526	intron	TNXB	GWAS	Open_Targets_22.09	Hypothyroidism or myxedema	6.6e-25	0.00604158
6-32052461-A-G	rs369580	0.098526	0.098526	intron	TNXB	GWAS	Open_Targets_22.09	Levothyroxine sodium | treatment/medication code	6.71e-25	0.160191
6-32052461-A-G	rs369580	0.098526	0.098526	intron	TNXB	GWAS	Kanta_2025_03	Erythrocytes [#/volume] in Blood [e12/l], sample-wise median	6.92e-25	-0.0298218
6-31464036-A-G	rs3130907	0.087162	0.087162	splice polypyrimidine tract	HCP5	GWAS	Kanta_2025_03	Gliadin peptide IgA Ab [Units/volume] in Serum by Immunoassay [u/ml]	6.94e-25	1.18566
6-31464036-A-G	rs3130907	0.087162	0.087162	splice polypyrimidine tract	HCP5	GWAS	Kanta_2025_03	Gliadin peptide IgA Ab [Units/volume] in Serum by Immunoassay [u/ml]	6.94e-25	1.18566
3-49784192-T-C	rs13063621	0.46709	0.46709	intron	IP6K1	GWAS	Open_Targets_22.09	Trunk fat mass	6.99e-25	0.125626
16-53767042-T-C	rs1421085	0.30825	0.30825	intron	FTO	GWAS	Open_Targets_22.09	Red cell distribution width	7e-25	0
6-30887434-T-G	rs1264324	0.069703	0.069703	intron	DDR1	GWAS	Open_Targets_22.09	Complement C2 measurement	7.13e-25	0.2009
6-30887434-T-G	rs1264324	0.069703	0.069703	intron	DDR1	GWAS	FinnGen_R12	Other specified/unspecified systemic involvement of connective tissue	7.78e-25	0.480407
16-89635716-C-G	rs449882	0.33012	0.33012	intron	DPEP1	GWAS	Open_Targets_22.09	Urinary metabolite levels in chronic kidney disease [cysteinylglycine disulfide]	9e-25	-0.194
6-31464036-A-G	rs3130907	0.087162	0.087162	splice polypyrimidine tract	HCP5	GWAS	Open_Targets_22.09	Arm predicted mass (right)	9e-25	0.0142733
6-31464036-A-G	rs3130907	0.087162	0.087162	splice polypyrimidine tract	HCP5	GWAS	Open_Targets_22.09	Arm predicted mass (right)	9e-25	0.0142733
16-53767042-T-C	rs1421085	0.30825	0.30825	intron	FTO	GWAS	Open_Targets_22.09	Blood urea nitrogen levels	1e-24	0.021
6-31464036-A-G	rs3130907	0.087162	0.087162	splice polypyrimidine tract	HCP5	GWAS	FGR12_UKBB	Graves ophthalmopathy, strict	1e-24	0.68
6-31464036-A-G	rs3130907	0.087162	0.087162	splice polypyrimidine tract	HCP5	GWAS	FGR12_UKBB	Graves ophthalmopathy, strict	1e-24	0.68
6-32052461-A-G	rs369580	0.098526	0.098526	intron	TNXB	GWAS	FinnGen_R12	Other disorders of glucose regulation and pancreatic internal secretion	1.13e-24	0.34487
6-32052461-A-G	rs369580	0.098526	0.098526	intron	TNXB	GWAS	Kanta_2025_03	Nuclear Ab [Titer] in Serum [titre]	1.22e-24	0.297489
6-30887434-T-G	rs1264324	0.069703	0.069703	intron	DDR1	GWAS	FGR12_UKBB	Postprocedural endocrine and metabolic disorders, not elsewhere classified	1.26e-24	0.28
6-32052461-A-G	rs369580	0.098526	0.098526	intron	TNXB	GWAS	FinnGen_R12	Other specified/unspecified systemic involvement of connective tissue	1.35e-24	0.418321
22-38176519-C-G	rs133015	0.44149	0.44149	intron	PLA2G6	GWAS	Open_Targets_22.09	Trunk fat percentage	1.38e-24	-0.177367
22-38176519-C-G	rs133015	0.44149	0.44149	intron	PLA2G6	GWAS	Open_Targets_22.09	Trunk fat percentage	1.38e-24	-0.177367
3-49784192-T-C	rs13063621	0.46709	0.46709	intron	IP6K1	GWAS	Open_Targets_22.09	A levels/as levels or equivalent | qualifications	1.38e-24	0.0533416
6-32052461-A-G	rs369580	0.098526	0.098526	intron	TNXB	GWAS	Open_Targets_22.09	Appendicular lean mass	1.4e-24	0.0358234
6-32658661-A-T	rs9273367	0.23962	0.23962	upstream gene	HLA-DQB1-AS1	GWAS	FinnGen_R12	Sicca syndrome [SjÃ¶gren]	1.49e-24	0.270609
6-29874761-C-G	rs2734964	0.22147	0.22147	intron	NA	GWAS	FinnGen_R12	Sarcoidosis	1.5e-24	0.25675
6-29874761-C-G	rs2734964	0.22147	0.22147	intron	NA	GWAS	FinnGen_R12	Sarcoidosis	1.5e-24	0.25675
3-49784192-T-C	rs13063621	0.46709	0.46709	intron	IP6K1	GWAS	Open_Targets_22.09	Arm fat percentage (left)	1.55e-24	0.182187
6-32658661-A-T	rs9273367	0.23962	0.23962	upstream gene	HLA-DQB1-AS1	GWAS	Kanta_2025_03	Hematocrit [Volume Fraction] of Blood [%], sample-wise median	1.55e-24	-0.0227452
6-32052461-A-G	rs369580	0.098526	0.098526	intron	TNXB	GWAS	FGR12_UKBB	Mixed connective tissue disease	1.58e-24	0.373
6-32052461-A-G	rs369580	0.098526	0.098526	intron	TNXB	GWAS	FinnGen_R12	Mixed connective tissue disease	1.98e-24	0.399131
16-53767042-T-C	rs1421085	0.30825	0.30825	intron	FTO	GWAS	Open_Targets_22.09	Appendicular lean mass	2e-24	0.0704948
16-89635716-C-G	rs449882	0.33012	0.33012	intron	DPEP1	GWAS	Open_Targets_22.09	Estimated glomerular filtration rate	2e-24	0
3-49784192-T-C	rs13063621	0.46709	0.46709	intron	IP6K1	GWAS	Open_Targets_22.09	A levels/as levels or equivalent | qualifications	2.2e-24	-0.0531013
6-30887434-T-G	rs1264324	0.069703	0.069703	intron	DDR1	GWAS	Open_Targets_22.09	Thyrotoxicosis with or without goiter	2.28e-24	0.493
1-149957430-A-G	rs6684987	0.29225	0.29225	intron	OTUD7B	GWAS	FinnGen_R12	Height, inverse-rank normalized	2.3e-24	-0.0180038
6-31464036-A-G	rs3130907	0.087162	0.087162	splice polypyrimidine tract	HCP5	GWAS	Kanta_2025_03	Basophils [#/volume] in Blood [e9/l], sample-wise median	2.64e-24	-0.0545213
6-31464036-A-G	rs3130907	0.087162	0.087162	splice polypyrimidine tract	HCP5	GWAS	Kanta_2025_03	Basophils [#/volume] in Blood [e9/l], sample-wise median	2.64e-24	-0.0545213
6-32658661-A-T	rs9273367	0.23962	0.23962	upstream gene	HLA-DQB1-AS1	GWAS	FinnGen_R12	Ankylosing spondylitis	2.8e-24	-0.269356
3-49784192-T-C	rs13063621	0.46709	0.46709	intron	IP6K1	GWAS	Open_Targets_22.09	Leg fat percentage (left)	2.87e-24	0.125546
16-89635716-C-G	rs449882	0.33012	0.33012	intron	DPEP1	GWAS	Open_Targets_22.09	Estimated glomerular filtration rate	3e-24	0
6-31464036-A-G	rs3130907	0.087162	0.087162	splice polypyrimidine tract	HCP5	GWAS	Open_Targets_22.09	Basophil count	3e-24	-0.0322286
6-31464036-A-G	rs3130907	0.087162	0.087162	splice polypyrimidine tract	HCP5	GWAS	Open_Targets_22.09	Basophil count	3e-24	-0.0322286
16-53767042-T-C	rs1421085	0.30825	0.30825	intron	FTO	GWAS	FinnGen_R12	Antihypertensive medication - note that there are other indications	3.09e-24	0.0492479
6-31464036-A-G	rs3130907	0.087162	0.087162	splice polypyrimidine tract	HCP5	GWAS	FGR12_UKBB	Asthma (more control exclusions)	3.16e-24	0.0854
6-31464036-A-G	rs3130907	0.087162	0.087162	splice polypyrimidine tract	HCP5	GWAS	FGR12_UKBB	Asthma (more control exclusions)	3.16e-24	0.0854
6-29874761-C-G	rs2734964	0.22147	0.22147	intron	NA	GWAS	FinnGen_drugs	J05 Antivirals for systemic use	3.3e-24	0.0198865
6-29874761-C-G	rs2734964	0.22147	0.22147	intron	NA	GWAS	FinnGen_drugs	J05 Antivirals for systemic use	3.3e-24	0.0198865
3-48843038-T-C	rs566117790	0.053904	0.053904	intron	PRKAR2A	GWAS	FinnGen_R12	Height, inverse-rank normalized	3.35e-24	0.0261728
3-49784192-T-C	rs13063621	0.46709	0.46709	intron	IP6K1	GWAS	Open_Targets_22.09	Age at first birth	3.38e-24	-0.1017
3-49784192-T-C	rs13063621	0.46709	0.46709	intron	IP6K1	GWAS	Open_Targets_22.09	Age at first birth	3.4e-24	-0.0936
1-72492366-A-C	rs11589261	0.18106	0.18106	intron	NA	GWAS	Open_Targets_22.09	Leg fat percentage (right)	3.49e-24	-0.166903
6-32052461-A-G	rs369580	0.098526	0.098526	intron	TNXB	GWAS	FinnGen_drugs	H02AB Glucocorticoids	3.56e-24	0.0256476
1-72492366-A-C	rs11589261	0.18106	0.18106	intron	NA	GWAS	Open_Targets_22.09	Weight	3.77e-24	-0.425553
22-38176519-C-G	rs133015	0.44149	0.44149	intron	PLA2G6	GWAS	Open_Targets_22.09	Triglycerides	4e-24	0.0208
22-38176519-C-G	rs133015	0.44149	0.44149	intron	PLA2G6	GWAS	Open_Targets_22.09	Triglycerides	4e-24	0.0208
3-49784192-T-C	rs13063621	0.46709	0.46709	intron	IP6K1	GWAS	Open_Targets_22.09	Body fat percentage	4e-24	0.151556
6-30377517-A-G	rs3130370	0.10448	0.10448	intergenic	NA	GWAS	Open_Targets_22.09	HDL cholesterol levels	4e-24	-0.0286531
6-30887434-T-G	rs1264324	0.069703	0.069703	intron	DDR1	GWAS	Open_Targets_22.09	Reticulocyte count	4.09e-24	-0.0508613
6-31464036-A-G	rs3130907	0.087162	0.087162	splice polypyrimidine tract	HCP5	GWAS	FinnGen_R12	Lupus erythematosus	4.09e-24	0.68954
6-31464036-A-G	rs3130907	0.087162	0.087162	splice polypyrimidine tract	HCP5	GWAS	FinnGen_R12	Lupus erythematosus	4.09e-24	0.68954
3-49784192-T-C	rs13063621	0.46709	0.46709	intron	IP6K1	GWAS	Open_Targets_22.09	Leg fat percentage (right)	4.97e-24	0.131372
16-53767042-T-C	rs1421085	0.30825	0.30825	intron	FTO	GWAS	Open_Targets_22.09	Breast cancer	5e-24	-0.0582689
6-31464036-A-G	rs3130907	0.087162	0.087162	splice polypyrimidine tract	HCP5	GWAS	Open_Targets_22.09	Doctor diagnosed sarcoidosis	5.52e-24	1.02014
6-31464036-A-G	rs3130907	0.087162	0.087162	splice polypyrimidine tract	HCP5	GWAS	Open_Targets_22.09	Doctor diagnosed sarcoidosis	5.52e-24	1.02014
16-53767042-T-C	rs1421085	0.30825	0.30825	intron	FTO	GWAS	Open_Targets_22.09	Coffee intake	5.54e-24	0.0188141
6-30887434-T-G	rs1264324	0.069703	0.069703	intron	DDR1	GWAS	FinnGen_R12	Postprocedural endocrine and metabolic disorders, not elsewhere classified	5.85e-24	0.332319
3-49784192-T-C	rs13063621	0.46709	0.46709	intron	IP6K1	GWAS	Open_Targets_22.09	Cognitive aspects of educational attainment	6e-24	0.0641105
6-32052461-A-G	rs369580	0.098526	0.098526	intron	TNXB	GWAS	FinnGen_R12	Graves ophthalmopathy	6.24e-24	0.608031
6-31464036-A-G	rs3130907	0.087162	0.087162	splice polypyrimidine tract	HCP5	GWAS	FGR12_UKBB	Chronic hepatitis, not elsewhere classified	6.31e-24	0.56
6-31464036-A-G	rs3130907	0.087162	0.087162	splice polypyrimidine tract	HCP5	GWAS	FGR12_UKBB	Chronic hepatitis, not elsewhere classified	6.31e-24	0.56
6-32658661-A-T	rs9273367	0.23962	0.23962	upstream gene	HLA-DQB1-AS1	GWAS	FGR12_UKBB	Atherosclerosis, excluding cerebral and coronary sclerosis	6.31e-24	0.109
3-49784192-T-C	rs13063621	0.46709	0.46709	intron	IP6K1	GWAS	Open_Targets_22.09	Arm predicted mass (right)	6.42e-24	0.00996784
16-89635716-C-G	rs449882	0.33012	0.33012	intron	DPEP1	GWAS	Open_Targets_22.09	Mean corpuscular hemoglobin	6.6e-24	0.0212183
3-49784192-T-C	rs13063621	0.46709	0.46709	intron	IP6K1	GWAS	Open_Targets_22.09	Arm fat percentage (right)	6.91e-24	0.178003
22-38176519-C-G	rs133015	0.44149	0.44149	intron	PLA2G6	GWAS	Open_Targets_22.09	Apolipoprotein A1 levels	7e-24	0
22-38176519-C-G	rs133015	0.44149	0.44149	intron	PLA2G6	GWAS	Open_Targets_22.09	Apolipoprotein A1 levels	7e-24	0
1-22158974-A-G	rs2807365	0.3905	0.3905	upstream gene	LOC105376850	GWAS	Open_Targets_22.09	Heel bone mineral density	7.1e-24	-0.0225142
16-53767042-T-C	rs1421085	0.30825	0.30825	intron	FTO	GWAS	Open_Targets_22.09	Coffee intake	7.46e-24	0.0187662
6-30887434-T-G	rs1264324	0.069703	0.069703	intron	DDR1	GWAS	Open_Targets_22.09	Hypothyroidism	7.54e-24	0.175
6-32052461-A-G	rs369580	0.098526	0.098526	intron	TNXB	GWAS	Open_Targets_22.09	Other type of bread | bread type	8.01e-24	0.159313
6-30887434-T-G	rs1264324	0.069703	0.069703	intron	DDR1	GWAS	Open_Targets_22.09	Hypothyroidism nos	8.2e-24	0.179
16-648590-A-G	rs11865670	0.55984	0.55984	non coding transcript exon	NA	GWAS	Open_Targets_22.09	Appendicular lean mass	8.71e-24	0.02
16-648590-A-G	rs11865670	0.55984	0.55984	non coding transcript exon	NA	GWAS	Open_Targets_22.09	Appendicular lean mass	8.71e-24	0.02
16-648590-A-G	rs11865670	0.55984	0.55984	non coding transcript exon	NA	GWAS	Open_Targets_22.09	Appendicular lean mass	8.71e-24	0.02
16-53767042-T-C	rs1421085	0.30825	0.30825	intron	FTO	GWAS	Kanta_2025_03	Cholesterol in HDL [Moles/volume] in Serum or Plasma [mmol/l], sample-wise median	8.77e-24	-0.0207547
6-31464036-A-G	rs3130907	0.087162	0.087162	splice polypyrimidine tract	HCP5	GWAS	FinnGen_R12	First line medication for Crohn's disease	8.86e-24	0.0858242
6-31464036-A-G	rs3130907	0.087162	0.087162	splice polypyrimidine tract	HCP5	GWAS	FinnGen_R12	First line medication for Crohn's disease	8.86e-24	0.0858242
2-42018039-T-C	rs13414536	0.25533	0.25533	intron	NA	GWAS	Open_Targets_22.09	Heel broadband ultrasound attenuation, direct entry	9.05e-24	0.725174
2-42018039-T-C	rs13414536	0.25533	0.25533	intron	NA	GWAS	Open_Targets_22.09	Heel broadband ultrasound attenuation, direct entry	9.05e-24	0.725174
6-32658661-A-T	rs9273367	0.23962	0.23962	upstream gene	HLA-DQB1-AS1	GWAS	FinnGen_R12	Adhesive capsulitis of shoulder	9.25e-24	0.183469
6-30887434-T-G	rs1264324	0.069703	0.069703	intron	DDR1	GWAS	Open_Targets_22.09	Platelet count	9.28e-24	-1.93554
1-72492366-A-C	rs11589261	0.18106	0.18106	intron	NA	GWAS	Open_Targets_22.09	Weight	9.61e-24	-0.423459
1-102875067-T-C	rs1318756	0.42003	0.42003	downstream gene	COL11A1	GWAS	Open_Targets_22.09	Glaucoma (primary angle closure)	1e-23	-0.19062
16-53767042-T-C	rs1421085	0.30825	0.30825	intron	FTO	GWAS	Open_Targets_22.09	Waist-hip ratio [EA, men]	1e-23	0.0484
6-30377517-A-G	rs3130370	0.10448	0.10448	intergenic	NA	GWAS	FGR12_UKBB	Mixed connective tissue disease	1e-23	0.416
6-30887434-T-G	rs1264324	0.069703	0.069703	intron	DDR1	GWAS	FGR12_UKBB	Lupus erythematosus	1e-23	0.638
6-30377517-A-G	rs3130370	0.10448	0.10448	intergenic	NA	GWAS	FinnGen_drugs	J05 Antivirals for systemic use	1.01e-23	0.0255451
6-31464036-A-G	rs3130907	0.087162	0.087162	splice polypyrimidine tract	HCP5	GWAS	FinnGen_R12	Colitis, primary sclerosing, strict definition	1.09e-23	0.909904
6-31464036-A-G	rs3130907	0.087162	0.087162	splice polypyrimidine tract	HCP5	GWAS	FinnGen_R12	Colitis, primary sclerosing, strict definition	1.09e-23	0.909904
6-31464036-A-G	rs3130907	0.087162	0.087162	splice polypyrimidine tract	HCP5	GWAS	Open_Targets_22.09	Mean platelet volume	1.1e-23	0.0296215
6-31464036-A-G	rs3130907	0.087162	0.087162	splice polypyrimidine tract	HCP5	GWAS	Open_Targets_22.09	Mean platelet volume	1.1e-23	0.0296215
16-53767042-T-C	rs1421085	0.30825	0.30825	intron	FTO	GWAS	Kanta_2025_03	Triglyceride [Moles/volume] in Serum or Plasma --fasting [mmol/l], sample-wise median	1.14e-23	0.0227172
6-29874761-C-G	rs2734964	0.22147	0.22147	intron	NA	GWAS	Open_Targets_22.09	Myeloid white cell count	1.33e-23	-0.0422198
6-29874761-C-G	rs2734964	0.22147	0.22147	intron	NA	GWAS	Open_Targets_22.09	Myeloid white cell count	1.33e-23	-0.0422198
3-49784192-T-C	rs13063621	0.46709	0.46709	intron	IP6K1	GWAS	Open_Targets_22.09	Time spent watching television (tv)	1.41e-23	0.0178277
6-33184610-A-G	rs114128868	0.1418	0.1418	non coding transcript exon	COL11A2	GWAS	FinnGen_R12	Sarcoidosis	1.42e-23	-0.246968
2-55869757-A-G	rs3791679	0.20879	0.20879	intron	EFEMP1	GWAS	Open_Targets_22.09	Leg predicted mass (left)	1.46e-23	-0.0321432
6-32658661-A-T	rs9273367	0.23962	0.23962	upstream gene	HLA-DQB1-AS1	GWAS	FinnGen_drugs	J01 Antibacterials for systemic use	1.53e-23	0.0220927
6-32052461-A-G	rs369580	0.098526	0.098526	intron	TNXB	GWAS	FGR12_UKBB	Diabetic nephropathy (more control exclusions)	1.58e-23	0.265
6-33184610-A-G	rs114128868	0.1418	0.1418	non coding transcript exon	COL11A2	GWAS	FGR12_UKBB	HSIL lesion of the cervix uteri	1.58e-23	-0.188
16-53767042-T-C	rs1421085	0.30825	0.30825	intron	FTO	GWAS	FinnGen_MVP_UKBB_meta	Atrial fibrillation and flutter	1.7e-23	0.0416
2-55869757-A-G	rs3791679	0.20879	0.20879	intron	EFEMP1	GWAS	FinnGen_R12	Hernia of abdominal wall	1.75e-23	-0.121894
2-55869757-A-G	rs3791679	0.20879	0.20879	intron	EFEMP1	GWAS	Open_Targets_22.09	Leg fat-free mass (left)	1.75e-23	-0.0342189
6-29874761-C-G	rs2734964	0.22147	0.22147	intron	NA	GWAS	Open_Targets_22.09	Platelet crit	1.81e-23	-0.00130701
6-29874761-C-G	rs2734964	0.22147	0.22147	intron	NA	GWAS	Open_Targets_22.09	Platelet crit	1.81e-23	-0.00130701
7-13984182-C-G	rs765982	0.79523	0.79523	intron	ETV1	GWAS	Open_Targets_22.09	Platelet count	1.86e-23	-0.020259
7-13984182-C-G	rs765982	0.79523	0.79523	intron	ETV1	GWAS	Open_Targets_22.09	Platelet count	1.86e-23	-0.020259
2-42018039-T-C	rs13414536	0.25533	0.25533	intron	NA	GWAS	Open_Targets_22.09	Heel bone mineral density (bmd) (right)	1.88e-23	0.00655327
2-42018039-T-C	rs13414536	0.25533	0.25533	intron	NA	GWAS	Open_Targets_22.09	Heel bone mineral density (bmd) (right)	1.88e-23	0.00655327
6-30887434-T-G	rs1264324	0.069703	0.069703	intron	DDR1	GWAS	Open_Targets_22.09	Hypothyroidism/myxoedema | non-cancer illness code, self-reported	1.89e-23	0.149991
16-53767042-T-C	rs1421085	0.30825	0.30825	intron	FTO	GWAS	Open_Targets_22.09	Medication use (drugs used in diabetes)	2e-23	0.117937
3-49784192-T-C	rs13063621	0.46709	0.46709	intron	IP6K1	GWAS	Open_Targets_22.09	C-reactive protein levels	2e-23	0.0200158
6-29874761-C-G	rs2734964	0.22147	0.22147	intron	NA	GWAS	Open_Targets_22.09	Eosinophil counts	2.14e-23	-0.0416304
6-29874761-C-G	rs2734964	0.22147	0.22147	intron	NA	GWAS	Open_Targets_22.09	Eosinophil counts	2.14e-23	-0.0416304
6-30887434-T-G	rs1264324	0.069703	0.069703	intron	DDR1	GWAS	FinnGen_R12	Other retinal disorders	2.2e-23	0.143741
6-32658661-A-T	rs9273367	0.23962	0.23962	upstream gene	HLA-DQB1-AS1	GWAS	FinnGen_drugs	R03D Other anti-asthmatics for systemic use	2.49e-23	0.0137874
2-42018039-T-C	rs13414536	0.25533	0.25533	intron	NA	GWAS	Open_Targets_22.09	Heel quantitative ultrasound index (qui), direct entry (right)	2.62e-23	1.03797
2-42018039-T-C	rs13414536	0.25533	0.25533	intron	NA	GWAS	Open_Targets_22.09	Heel quantitative ultrasound index (qui), direct entry (right)	2.62e-23	1.03797
2-42018039-T-C	rs13414536	0.25533	0.25533	intron	NA	GWAS	Open_Targets_22.09	Heel bone mineral density (bmd) t-score, automated (right)	2.64e-23	0.0585958
2-42018039-T-C	rs13414536	0.25533	0.25533	intron	NA	GWAS	Open_Targets_22.09	Heel bone mineral density (bmd) t-score, automated (right)	2.64e-23	0.0585958
22-38176519-C-G	rs133015	0.44149	0.44149	intron	PLA2G6	GWAS	Open_Targets_22.09	Trunk fat percentage	2.64e-23	0.171141
22-38176519-C-G	rs133015	0.44149	0.44149	intron	PLA2G6	GWAS	Open_Targets_22.09	Trunk fat percentage	2.64e-23	0.171141
6-30377517-A-G	rs3130370	0.10448	0.10448	intergenic	NA	GWAS	Open_Targets_22.09	Insulin product | treatment/medication code	2.7e-23	0.335825
6-30377517-A-G	rs3130370	0.10448	0.10448	intergenic	NA	GWAS	Kanta_2025_03	Erythrocytes [#/volume] in Blood [e12/l], sample-wise median	2.75e-23	-0.0342442
6-30377517-A-G	rs3130370	0.10448	0.10448	intergenic	NA	GWAS	FinnGen_MVP_UKBB_meta	SLE (Finngen)	2.75e-23	0.404
4-13218408-A-G	rs67108352	0.14135	0.14135	intron	LOC105374494	GWAS	Open_Targets_22.09	Standing height	2.77e-23	0.21882
6-29874761-C-G	rs2734964	0.22147	0.22147	intron	NA	GWAS	Kanta_2025_03	Complement C4 [Mass/volume] in Serum or Plasma [g/l], sample-wise median	2.77e-23	-0.171539
6-29874761-C-G	rs2734964	0.22147	0.22147	intron	NA	GWAS	Kanta_2025_03	Complement C4 [Mass/volume] in Serum or Plasma [g/l], sample-wise median	2.77e-23	-0.171539
6-31464036-A-G	rs3130907	0.087162	0.087162	splice polypyrimidine tract	HCP5	GWAS	FinnGen_R12	Diabetic nephropathy (more control exclusions)	2.78e-23	0.318607
6-31464036-A-G	rs3130907	0.087162	0.087162	splice polypyrimidine tract	HCP5	GWAS	FinnGen_R12	Diabetic nephropathy (more control exclusions)	2.78e-23	0.318607
6-30377517-A-G	rs3130370	0.10448	0.10448	intergenic	NA	GWAS	Kanta_2025_03	Monocytes [#/volume] in Blood [e9/l], sample-wise median	2.88e-23	-0.0557495
1-72492366-A-C	rs11589261	0.18106	0.18106	intron	NA	GWAS	Open_Targets_22.09	Whole body fat mass	2.98e-23	-0.274691
16-53767042-T-C	rs1421085	0.30825	0.30825	intron	FTO	GWAS	Open_Targets_22.09	Blood urea nitrogen levels	3e-23	0.0073
22-38176519-C-G	rs133015	0.44149	0.44149	intron	PLA2G6	GWAS	Open_Targets_22.09	Nevus count or cutaneous melanoma	3e-23	0
22-38176519-C-G	rs133015	0.44149	0.44149	intron	PLA2G6	GWAS	Open_Targets_22.09	Nevus count or cutaneous melanoma	3e-23	0
6-29874761-C-G	rs2734964	0.22147	0.22147	intron	NA	GWAS	Open_Targets_22.09	Mixed cellularity Hodgkin lymphoma	3e-23	0
6-29874761-C-G	rs2734964	0.22147	0.22147	intron	NA	GWAS	Open_Targets_22.09	Mixed cellularity Hodgkin lymphoma	3e-23	0
6-31464036-A-G	rs3130907	0.087162	0.087162	splice polypyrimidine tract	HCP5	GWAS	Open_Targets_22.09	Ebbinghaus illusion (overestimation)	3e-23	0
6-31464036-A-G	rs3130907	0.087162	0.087162	splice polypyrimidine tract	HCP5	GWAS	Open_Targets_22.09	Ebbinghaus illusion (overestimation)	3e-23	0
7-13984182-C-G	rs765982	0.79523	0.79523	intron	ETV1	GWAS	Open_Targets_22.09	Platelet count	3e-23	0
7-13984182-C-G	rs765982	0.79523	0.79523	intron	ETV1	GWAS	Open_Targets_22.09	Platelet count	3e-23	0
6-31464036-A-G	rs3130907	0.087162	0.087162	splice polypyrimidine tract	HCP5	GWAS	FGR12_UKBB	Ankylosing spondylitis	3.16e-23	-0.395
6-31464036-A-G	rs3130907	0.087162	0.087162	splice polypyrimidine tract	HCP5	GWAS	FGR12_UKBB	Ankylosing spondylitis	3.16e-23	-0.395
16-53767042-T-C	rs1421085	0.30825	0.30825	intron	FTO	GWAS	Open_Targets_22.09	Breast cancer	3.5e-23	-0.0624
6-32658661-A-T	rs9273367	0.23962	0.23962	upstream gene	HLA-DQB1-AS1	GWAS	FinnGen_R12	Second line medication for Crohn's disease	3.58e-23	0.0948335
1-102875067-T-C	rs1318756	0.42003	0.42003	downstream gene	COL11A1	GWAS	FinnGen_MVP_UKBB_meta	Sensorineural hearing loss	3.63e-23	0.0369
16-89635716-C-G	rs449882	0.33012	0.33012	intron	DPEP1	GWAS	Open_Targets_22.09	Cystatin C levels	3.9e-23	0.019161
6-32658661-A-T	rs9273367	0.23962	0.23962	upstream gene	HLA-DQB1-AS1	GWAS	FinnGen_R12	Ulcerative rectosigmoiditis	3.92e-23	-0.278209
2-55869757-A-G	rs3791679	0.20879	0.20879	intron	EFEMP1	GWAS	Open_Targets_22.09	Leg predicted mass (left)	3.96e-23	-0.0317701
2-55869757-A-G	rs3791679	0.20879	0.20879	intron	EFEMP1	GWAS	FGR12_UKBB	Female genital prolapse	3.98e-23	-0.0938
16-53767042-T-C	rs1421085	0.30825	0.30825	intron	FTO	GWAS	Open_Targets_22.09	Body mass index	4e-23	0.083
6-30377517-A-G	rs3130370	0.10448	0.10448	intergenic	NA	GWAS	Open_Targets_22.09	Sarcoidosis (Lofgren's syndrome vs non-Lofgren's syndrome)	4e-23	0
6-30887434-T-G	rs1264324	0.069703	0.069703	intron	DDR1	GWAS	Open_Targets_22.09	Sarcoidosis (Lofgren's syndrome vs non-Lofgren's syndrome)	4e-23	0
6-30887434-T-G	rs1264324	0.069703	0.069703	intron	DDR1	GWAS	Kanta_2025_03	Cholesterol [Moles/volume] in Serum or Plasma [mmol/l], sample-wise median	4.02e-23	-0.0392352
6-30887434-T-G	rs1264324	0.069703	0.069703	intron	DDR1	GWAS	Open_Targets_22.09	Appendicular lean mass	4.17e-23	0.0261
6-31464036-A-G	rs3130907	0.087162	0.087162	splice polypyrimidine tract	HCP5	GWAS	FinnGen_R12	Disorders of orbit	4.22e-23	0.512683
6-31464036-A-G	rs3130907	0.087162	0.087162	splice polypyrimidine tract	HCP5	GWAS	FinnGen_R12	Disorders of orbit	4.22e-23	0.512683
6-32658661-A-T	rs9273367	0.23962	0.23962	upstream gene	HLA-DQB1-AS1	GWAS	FinnGen_R12	Anaemias	4.39e-23	0.114923
6-32052461-A-G	rs369580	0.098526	0.098526	intron	TNXB	GWAS	Open_Targets_22.09	Doctor diagnosed sarcoidosis	4.4e-23	0.927261
16-53767042-T-C	rs1421085	0.30825	0.30825	intron	FTO	GWAS	Open_Targets_22.09	Breast cancer	4.54e-23	-0.0622
2-55869757-A-G	rs3791679	0.20879	0.20879	intron	EFEMP1	GWAS	Open_Targets_22.09	Leg fat-free mass (left)	4.65e-23	-0.0338285
18-53227723-A-G	rs62100775	0.29506	0.29506	intron	DCC	GWAS	Open_Targets_22.09	Educational attainment (years of education)	5e-23	-0.014
2-618188-A-G	rs7575617	0.36573	0.36573	intergenic	NA	GWAS	Open_Targets_22.09	Weight	5.26e-23	0.349937
2-618188-A-G	rs7575617	0.36573	0.36573	intergenic	NA	GWAS	Open_Targets_22.09	Weight	5.73e-23	0.348172
2-33204196-C-G	rs60558455	0.42382	0.42382	intron	LTBP1	GWAS	Open_Targets_22.09	Standing height	5.75e-23	0.147428
2-33204196-C-G	rs60558455	0.42382	0.42382	intron	LTBP1	GWAS	Open_Targets_22.09	Standing height	5.75e-23	0.147428
3-49784192-T-C	rs13063621	0.46709	0.46709	intron	IP6K1	GWAS	FinnGen_MVP_UKBB_meta	Inflammatory bowel disease, strict (require KELA)	5.75e-23	-0.0865
6-31464036-A-G	rs3130907	0.087162	0.087162	splice polypyrimidine tract	HCP5	GWAS	Kanta_2025_03	Non HDL cholesterol (TC [3019900]-HDL[3019900]) in Serum or Plasma [mmol/l], sampe-wise median, quantitative, derived	5.8e-23	-0.0391909
6-31464036-A-G	rs3130907	0.087162	0.087162	splice polypyrimidine tract	HCP5	GWAS	Kanta_2025_03	Non HDL cholesterol (TC [3019900]-HDL[3019900]) in Serum or Plasma [mmol/l], sampe-wise median, quantitative, derived	5.8e-23	-0.0391909
16-53767042-T-C	rs1421085	0.30825	0.30825	intron	FTO	GWAS	Open_Targets_22.09	Urinary sodium excretion [EA]	7e-23	0.0124196
16-89635716-C-G	rs449882	0.33012	0.33012	intron	DPEP1	GWAS	Open_Targets_22.09	Hypertension	7.1e-23	-0.00835767
6-29874761-C-G	rs2734964	0.22147	0.22147	intron	NA	GWAS	FinnGen_R12	Bullous disorders	7.26e-23	0.386362
6-29874761-C-G	rs2734964	0.22147	0.22147	intron	NA	GWAS	FinnGen_R12	Bullous disorders	7.26e-23	0.386362
6-32052461-A-G	rs369580	0.098526	0.098526	intron	TNXB	GWAS	Open_Targets_22.09	Red cell distribution width	7.6e-23	0.027762
6-30887434-T-G	rs1264324	0.069703	0.069703	intron	DDR1	GWAS	Kanta_2025_03	Gliadin peptide IgA Ab [Units/volume] in Serum by Immunoassay [u/ml]	7.63e-23	1.20124
6-32052461-A-G	rs369580	0.098526	0.098526	intron	TNXB	GWAS	Open_Targets_22.09	High light scatter reticulocyte count	7.87e-23	-0.000318135
6-32658661-A-T	rs9273367	0.23962	0.23962	upstream gene	HLA-DQB1-AS1	GWAS	FGR12_UKBB	Ankylosing spondylitis	7.94e-23	-0.244
3-49784192-T-C	rs13063621	0.46709	0.46709	intron	IP6K1	GWAS	Open_Targets_22.09	Leg fat mass (left)	8.14e-23	0.0355029
6-31464036-A-G	rs3130907	0.087162	0.087162	splice polypyrimidine tract	HCP5	GWAS	FinnGen_MVP_UKBB_meta	Ankylosing spondylitis	8.71e-23	-0.371
6-31464036-A-G	rs3130907	0.087162	0.087162	splice polypyrimidine tract	HCP5	GWAS	FinnGen_MVP_UKBB_meta	Ankylosing spondylitis	8.71e-23	-0.371
6-30377517-A-G	rs3130370	0.10448	0.10448	intergenic	NA	GWAS	FinnGen_R12	Mixed connective tissue disease	8.77e-23	0.44576
22-38176519-C-G	rs133015	0.44149	0.44149	intron	PLA2G6	GWAS	Open_Targets_22.09	Cutaneous malignant melanoma	9e-23	-0.0948555
22-38176519-C-G	rs133015	0.44149	0.44149	intron	PLA2G6	GWAS	Open_Targets_22.09	Cutaneous malignant melanoma	9e-23	-0.0948555
6-32658661-A-T	rs9273367	0.23962	0.23962	upstream gene	HLA-DQB1-AS1	GWAS	FinnGen_R12	Type 1 diabetes, strict definition, subgroup 2	9.66e-23	1.101
12-69261387-A-G	rs7969559	0.71554	0.71554	intron	CPSF6	GWAS	Open_Targets_22.09	Monocyte count	9.74e-23	-0.02043
12-69261387-A-G	rs7969559	0.71554	0.71554	intron	CPSF6	GWAS	Open_Targets_22.09	Monocyte count	9.74e-23	-0.02043
6-33184610-A-G	rs114128868	0.1418	0.1418	non coding transcript exon	COL11A2	GWAS	FinnGen_R12	HSIL lesion of the cervix uteri, vagina or vulva	9.77e-23	-0.192023
2-55869757-A-G	rs3791679	0.20879	0.20879	intron	EFEMP1	GWAS	Open_Targets_22.09	Weight	1e-22	-0.0189
6-30377517-A-G	rs3130370	0.10448	0.10448	intergenic	NA	GWAS	Open_Targets_22.09	Autism spectrum disorder or schizophrenia	1e-22	-0.215111
6-32658661-A-T	rs9273367	0.23962	0.23962	upstream gene	HLA-DQB1-AS1	GWAS	FGR12_UKBB	Childhood asthma (age<16) (more control exclusions)	1e-22	0.175
2-55869757-A-G	rs3791679	0.20879	0.20879	intron	EFEMP1	GWAS	Open_Targets_22.09	Leg predicted mass (right)	1.08e-22	-0.0314286
2-618188-A-G	rs7575617	0.36573	0.36573	intergenic	NA	GWAS	Open_Targets_22.09	Impedance of whole body	1.09e-22	-1.64347
3-49784192-T-C	rs13063621	0.46709	0.46709	intron	IP6K1	GWAS	Open_Targets_22.09	Gastroesophageal reflux disease	1.13e-22	-0.0471681
6-30887434-T-G	rs1264324	0.069703	0.069703	intron	DDR1	GWAS	FinnGen_R12	Lupus erythematosus	1.13e-22	0.686145
2-55869757-A-G	rs3791679	0.20879	0.20879	intron	EFEMP1	GWAS	FGR12_UKBB	Diverticular disease of intestine	1.26e-22	-0.066
6-29874761-C-G	rs2734964	0.22147	0.22147	intron	NA	GWAS	FinnGen_R12	Other predominantly sexually transmitted diseases, not elsewhere classified	1.27e-22	0.208181
6-29874761-C-G	rs2734964	0.22147	0.22147	intron	NA	GWAS	FinnGen_R12	Other predominantly sexually transmitted diseases, not elsewhere classified	1.27e-22	0.208181
3-49784192-T-C	rs13063621	0.46709	0.46709	intron	IP6K1	GWAS	Open_Targets_22.09	Waist circumference	1.34e-22	0.27724
6-31464036-A-G	rs3130907	0.087162	0.087162	splice polypyrimidine tract	HCP5	GWAS	FinnGen_MVP_UKBB_meta	Lupus erythematosus	1.38e-22	0.535
6-31464036-A-G	rs3130907	0.087162	0.087162	splice polypyrimidine tract	HCP5	GWAS	FinnGen_MVP_UKBB_meta	Lupus erythematosus	1.38e-22	0.535
6-30377517-A-G	rs3130370	0.10448	0.10448	intergenic	NA	GWAS	Open_Targets_22.09	Sarcoidosis (Lofgren's syndrome)	1.39e-22	1.15499
6-33184610-A-G	rs114128868	0.1418	0.1418	non coding transcript exon	COL11A2	GWAS	FinnGen_R12	Autoimmune diseases	1.45e-22	-0.0561369
16-53767042-T-C	rs1421085	0.30825	0.30825	intron	FTO	GWAS	FinnGen_MVP_UKBB_meta	Other hammer toe(s) (acquired)	1.51e-22	0.0778
6-30377517-A-G	rs3130370	0.10448	0.10448	intergenic	NA	GWAS	Kanta_2025_03	Gliadin peptide IgG Ab [Units/volume] in Serum by Immunoassay [u/ml], sample-wise median	1.55e-22	0.507444
2-55869757-A-G	rs3791679	0.20879	0.20879	intron	EFEMP1	GWAS	Open_Targets_22.09	Leg fat-free mass (right)	1.58e-22	-0.0333883
6-32658661-A-T	rs9273367	0.23962	0.23962	upstream gene	HLA-DQB1-AS1	GWAS	FinnGen_drugs	R03AK Adrenergics and other anti-asthmatics	1.59e-22	0.0155211
18-53227723-A-G	rs62100775	0.29506	0.29506	intron	DCC	GWAS	FinnGen_MVP_UKBB_meta	Dorsalgia	1.7e-22	0.0307
6-32658661-A-T	rs9273367	0.23962	0.23962	upstream gene	HLA-DQB1-AS1	GWAS	Kanta_2025_03	Cholesterol in HDL [Moles/volume] in Serum or Plasma [mmol/l], sample-wise median	1.71e-22	0.0217884
6-32658661-A-T	rs9273367	0.23962	0.23962	upstream gene	HLA-DQB1-AS1	GWAS	FinnGen_R12	Metabolic disorders	1.78e-22	0.0618896
2-55869757-A-G	rs3791679	0.20879	0.20879	intron	EFEMP1	GWAS	Open_Targets_22.09	Lung function (FEV1/FVC)	1.8e-22	0.0207165
1-155202934-T-C	rs35154152	0.10219	0.10219	missense	THBS3	GWAS	Open_Targets_22.09	Impedance of arm (right)	1.87e-22	-1.4243
6-31464036-A-G	rs3130907	0.087162	0.087162	splice polypyrimidine tract	HCP5	GWAS	Open_Targets_22.09	Weight	1.93e-22	0.459844
6-31464036-A-G	rs3130907	0.087162	0.087162	splice polypyrimidine tract	HCP5	GWAS	Open_Targets_22.09	Weight	1.93e-22	0.459844
1-72492366-A-C	rs11589261	0.18106	0.18106	intron	NA	GWAS	Open_Targets_22.09	Type 2 diabetes [conditional]	2e-22	0
22-38176519-C-G	rs133015	0.44149	0.44149	intron	PLA2G6	GWAS	Open_Targets_22.09	Triglycerides	2e-22	0
22-38176519-C-G	rs133015	0.44149	0.44149	intron	PLA2G6	GWAS	Open_Targets_22.09	Triglycerides	2e-22	0
6-31464036-A-G	rs3130907	0.087162	0.087162	splice polypyrimidine tract	HCP5	GWAS	FGR12_UKBB	Dermatopolymyositis (FG)	2e-22	0.719
6-31464036-A-G	rs3130907	0.087162	0.087162	splice polypyrimidine tract	HCP5	GWAS	FGR12_UKBB	Dermatopolymyositis (FG)	2e-22	0.719
6-32052461-A-G	rs369580	0.098526	0.098526	intron	TNXB	GWAS	FGR12_UKBB	Graves ophthalmopathy, strict	2e-22	0.592
6-32658661-A-T	rs9273367	0.23962	0.23962	upstream gene	HLA-DQB1-AS1	GWAS	FinnGen_R12	Ulcerative colitis (strict definition, require KELA, min 2 HDR)	2.05e-22	-0.186686
6-29874761-C-G	rs2734964	0.22147	0.22147	intron	NA	GWAS	Open_Targets_22.09	High light scatter reticulocyte count	2.1e-22	-0.0244203
6-29874761-C-G	rs2734964	0.22147	0.22147	intron	NA	GWAS	Open_Targets_22.09	High light scatter reticulocyte count	2.1e-22	-0.0244203
6-31464036-A-G	rs3130907	0.087162	0.087162	splice polypyrimidine tract	HCP5	GWAS	Open_Targets_22.09	Age diabetes diagnosed	2.11e-22	-1.57649
6-31464036-A-G	rs3130907	0.087162	0.087162	splice polypyrimidine tract	HCP5	GWAS	Open_Targets_22.09	Age diabetes diagnosed	2.11e-22	-1.57649
3-49784192-T-C	rs13063621	0.46709	0.46709	intron	IP6K1	GWAS	Open_Targets_22.09	Leg fat mass (right)	2.2e-22	0.036006
6-33184610-A-G	rs114128868	0.1418	0.1418	non coding transcript exon	COL11A2	GWAS	Kanta_2025_03	Hemoglobin A1c/Hemoglobin.total in Blood [mmol/mol], sample-wise median	2.28e-22	-0.0260665
6-29874761-C-G	rs2734964	0.22147	0.22147	intron	NA	GWAS	Open_Targets_22.09	Red cell distribution width	2.7e-22	0.0242947
6-29874761-C-G	rs2734964	0.22147	0.22147	intron	NA	GWAS	Open_Targets_22.09	Red cell distribution width	2.7e-22	0.0242947
2-55869757-A-G	rs3791679	0.20879	0.20879	intron	EFEMP1	GWAS	Open_Targets_22.09	Leg predicted mass (right)	2.86e-22	-0.03106
16-89635716-C-G	rs449882	0.33012	0.33012	intron	DPEP1	GWAS	Open_Targets_22.09	Hemoglobin levels	3e-22	0.021
7-13984182-C-G	rs765982	0.79523	0.79523	intron	ETV1	GWAS	Open_Targets_22.09	Platelet count	3.07e-22	-0.019804
7-13984182-C-G	rs765982	0.79523	0.79523	intron	ETV1	GWAS	Open_Targets_22.09	Platelet count	3.07e-22	-0.019804
7-13984182-C-G	rs765982	0.79523	0.79523	intron	ETV1	GWAS	Open_Targets_22.09	Platelet count	3.4e-22	-0.0190947
7-13984182-C-G	rs765982	0.79523	0.79523	intron	ETV1	GWAS	Open_Targets_22.09	Platelet count	3.4e-22	-0.0190947
1-72492366-A-C	rs11589261	0.18106	0.18106	intron	NA	GWAS	Open_Targets_22.09	Waist circumference	3.47e-22	0.342998
22-38176519-C-G	rs133015	0.44149	0.44149	intron	PLA2G6	GWAS	FinnGen_MVP_UKBB_meta	Malignant neoplasm of skin, excluding all cancers (controls excluding all cancers)	3.63e-22	-0.0365
22-38176519-C-G	rs133015	0.44149	0.44149	intron	PLA2G6	GWAS	FinnGen_MVP_UKBB_meta	Malignant neoplasm of skin, excluding all cancers (controls excluding all cancers)	3.63e-22	-0.0365
3-48843038-T-C	rs566117790	0.053904	0.053904	intron	PRKAR2A	GWAS	Open_Targets_22.09	Standing height	3.75e-22	0.296371
3-49784192-T-C	rs13063621	0.46709	0.46709	intron	IP6K1	GWAS	Open_Targets_22.09	Weight	3.88e-22	0.320695
6-31464036-A-G	rs3130907	0.087162	0.087162	splice polypyrimidine tract	HCP5	GWAS	FGR12_UKBB	Polymyositis	3.98e-22	0.886
6-31464036-A-G	rs3130907	0.087162	0.087162	splice polypyrimidine tract	HCP5	GWAS	FGR12_UKBB	Polymyositis	3.98e-22	0.886
16-53767042-T-C	rs1421085	0.30825	0.30825	intron	FTO	GWAS	Open_Targets_22.09	BMI in smokers [women]	4e-22	0
6-31464036-A-G	rs3130907	0.087162	0.087162	splice polypyrimidine tract	HCP5	GWAS	Open_Targets_22.09	Hematuria	4e-22	-0.159
6-31464036-A-G	rs3130907	0.087162	0.087162	splice polypyrimidine tract	HCP5	GWAS	Open_Targets_22.09	Hematuria	4e-22	-0.159
2-55869757-A-G	rs3791679	0.20879	0.20879	intron	EFEMP1	GWAS	Open_Targets_22.09	Leg fat-free mass (right)	4.16e-22	-0.0329955
6-32658661-A-T	rs9273367	0.23962	0.23962	upstream gene	HLA-DQB1-AS1	GWAS	FinnGen_R12	Childhood asthma (age<16) (more control exclusions)	4.24e-22	0.17777
6-32052461-A-G	rs369580	0.098526	0.098526	intron	TNXB	GWAS	Open_Targets_22.09	Platelet count	4.33e-22	-1.76292
6-32658661-A-T	rs9273367	0.23962	0.23962	upstream gene	HLA-DQB1-AS1	GWAS	FinnGen_R12	Other cataract	4.57e-22	0.10478
6-30887434-T-G	rs1264324	0.069703	0.069703	intron	DDR1	GWAS	FinnGen_R12	Diabetes, insulin treatment (Kela reimbursement) (more control exclusions)	4.58e-22	0.10092
16-53767042-T-C	rs1421085	0.30825	0.30825	intron	FTO	GWAS	FinnGen_drugs	C09CA Angiotensin II antagonists, plain	4.81e-22	0.0148607
16-53767042-T-C	rs1421085	0.30825	0.30825	intron	FTO	GWAS	Open_Targets_22.09	Body mass index (SNP x SNP interaction)	5e-22	0.073
6-32658661-A-T	rs9273367	0.23962	0.23962	upstream gene	HLA-DQB1-AS1	GWAS	FGR12_UKBB	Carpal tunnel syndrome	5.01e-22	0.0741
6-33184610-A-G	rs114128868	0.1418	0.1418	non coding transcript exon	COL11A2	GWAS	FGR12_UKBB	Sarcoidosis	5.01e-22	-0.217
6-29874761-C-G	rs2734964	0.22147	0.22147	intron	NA	GWAS	Open_Targets_22.09	Platelet count	5.13e-22	-0.021844
6-29874761-C-G	rs2734964	0.22147	0.22147	intron	NA	GWAS	Open_Targets_22.09	Platelet count	5.13e-22	-0.021844
6-31464036-A-G	rs3130907	0.087162	0.087162	splice polypyrimidine tract	HCP5	GWAS	FinnGen_R12	Autoimmune hepatitis	5.29e-22	1.03373
6-31464036-A-G	rs3130907	0.087162	0.087162	splice polypyrimidine tract	HCP5	GWAS	FinnGen_R12	Autoimmune hepatitis	5.29e-22	1.03373
6-33184610-A-G	rs114128868	0.1418	0.1418	non coding transcript exon	COL11A2	GWAS	FinnGen_R12	All dysplastic lesions of the cervix uteri	5.47e-22	-0.162799
6-32052461-A-G	rs369580	0.098526	0.098526	intron	TNXB	GWAS	Kanta_2025_03	Alkaline phosphatase [Enzymatic activity/volume] in Serum or Plasma [u/l], sample-wise median	6.9e-22	-0.0356084
6-29874761-C-G	rs2734964	0.22147	0.22147	intron	NA	GWAS	FinnGen_R12	Autoimmune diseases excluding thyroid diseases	7.25e-22	0.0772082
6-29874761-C-G	rs2734964	0.22147	0.22147	intron	NA	GWAS	FinnGen_R12	Autoimmune diseases excluding thyroid diseases	7.25e-22	0.0772082
6-31464036-A-G	rs3130907	0.087162	0.087162	splice polypyrimidine tract	HCP5	GWAS	FinnGen_MVP_UKBB_meta	Other disorders of glucose regulation and pancreatic internal secretion	7.76e-22	0.254
6-31464036-A-G	rs3130907	0.087162	0.087162	splice polypyrimidine tract	HCP5	GWAS	FinnGen_MVP_UKBB_meta	Other disorders of glucose regulation and pancreatic internal secretion	7.76e-22	0.254
16-53767042-T-C	rs1421085	0.30825	0.30825	intron	FTO	GWAS	Open_Targets_22.09	Medication use (agents acting on the renin-angiotensin system)	8e-22	0.0588515
6-33184610-A-G	rs114128868	0.1418	0.1418	non coding transcript exon	COL11A2	GWAS	FinnGen_R12	Other retinal disorders	8.09e-22	-0.0992436
6-32052461-A-G	rs369580	0.098526	0.098526	intron	TNXB	GWAS	Open_Targets_22.09	Basophil count	8.2e-22	-0.0281565
2-55869757-A-G	rs3791679	0.20879	0.20879	intron	EFEMP1	GWAS	Open_Targets_22.09	Abdominal hernia	8.24e-22	-0.0804
6-31464036-A-G	rs3130907	0.087162	0.087162	splice polypyrimidine tract	HCP5	GWAS	Open_Targets_22.09	Gluten-free | type of special diet followed	8.59e-22	0.596416
6-31464036-A-G	rs3130907	0.087162	0.087162	splice polypyrimidine tract	HCP5	GWAS	Open_Targets_22.09	Gluten-free | type of special diet followed	8.59e-22	0.596416
16-53767042-T-C	rs1421085	0.30825	0.30825	intron	FTO	GWAS	Open_Targets_22.09	Diabetes diagnosed by doctor	8.7e-22	0.107169
16-53767042-T-C	rs1421085	0.30825	0.30825	intron	FTO	GWAS	Open_Targets_22.09	Diabetes diagnosed by doctor	8.7e-22	0.107169
6-31464036-A-G	rs3130907	0.087162	0.087162	splice polypyrimidine tract	HCP5	GWAS	FinnGen_R12	Chronic hepatitis, not elsewhere classified	8.89e-22	0.566567
6-31464036-A-G	rs3130907	0.087162	0.087162	splice polypyrimidine tract	HCP5	GWAS	FinnGen_R12	Chronic hepatitis, not elsewhere classified	8.89e-22	0.566567
6-30887434-T-G	rs1264324	0.069703	0.069703	intron	DDR1	GWAS	Kanta_2025_03	Basophils [#/volume] in Blood [e9/l], sample-wise median	8.93e-22	-0.0528576
3-49784192-T-C	rs13063621	0.46709	0.46709	intron	IP6K1	GWAS	Open_Targets_22.09	General cognitive ability	9e-22	0
1-155202934-T-C	rs35154152	0.10219	0.10219	missense	THBS3	GWAS	Open_Targets_22.09	Impedance of arm (left)	9.71e-22	-1.43639
22-38176519-C-G	rs133015	0.44149	0.44149	intron	PLA2G6	GWAS	FinnGen_R12	Height, inverse-rank normalized	9.89e-22	0.0150779
22-38176519-C-G	rs133015	0.44149	0.44149	intron	PLA2G6	GWAS	FinnGen_R12	Height, inverse-rank normalized	9.89e-22	0.0150779
16-53767042-T-C	rs1421085	0.30825	0.30825	intron	FTO	GWAS	FGR12_UKBB	Statin medication	1e-21	0.0402
16-53767042-T-C	rs1421085	0.30825	0.30825	intron	FTO	GWAS	Open_Targets_22.09	Urate levels	1e-21	0.018
6-30887434-T-G	rs1264324	0.069703	0.069703	intron	DDR1	GWAS	Open_Targets_22.09	Body size at age 10	1e-21	0
6-31464036-A-G	rs3130907	0.087162	0.087162	splice polypyrimidine tract	HCP5	GWAS	Open_Targets_22.09	Body size at age 10	1e-21	0
6-31464036-A-G	rs3130907	0.087162	0.087162	splice polypyrimidine tract	HCP5	GWAS	Open_Targets_22.09	Body size at age 10	1e-21	0
6-32052461-A-G	rs369580	0.098526	0.098526	intron	TNXB	GWAS	Kanta_2025_03	Gliadin peptide IgG Ab [Units/volume] in Serum by Immunoassay [u/ml], sample-wise median	1.05e-21	0.405769
6-31464036-A-G	rs3130907	0.087162	0.087162	splice polypyrimidine tract	HCP5	GWAS	Open_Targets_22.09	Weight	1.25e-21	0.452721
6-31464036-A-G	rs3130907	0.087162	0.087162	splice polypyrimidine tract	HCP5	GWAS	Open_Targets_22.09	Weight	1.25e-21	0.452721
6-29874761-C-G	rs2734964	0.22147	0.22147	intron	NA	GWAS	FGR12_UKBB	SLE (Finngen)	1.26e-21	0.404
6-29874761-C-G	rs2734964	0.22147	0.22147	intron	NA	GWAS	FGR12_UKBB	SLE (Finngen)	1.26e-21	0.404
6-30377517-A-G	rs3130370	0.10448	0.10448	intergenic	NA	GWAS	FGR12_UKBB	Lupus erythematosus	1.26e-21	0.62
6-32052461-A-G	rs369580	0.098526	0.098526	intron	TNXB	GWAS	FGR12_UKBB	Lupus erythematosus	1.26e-21	0.543
6-32658661-A-T	rs9273367	0.23962	0.23962	upstream gene	HLA-DQB1-AS1	GWAS	FinnGen_MVP_UKBB_meta	Other and unspecified anaemias	1.41e-21	0.0478
3-49784192-T-C	rs13063621	0.46709	0.46709	intron	IP6K1	GWAS	Open_Targets_22.09	Weight	1.44e-21	0.31752
6-31464036-A-G	rs3130907	0.087162	0.087162	splice polypyrimidine tract	HCP5	GWAS	FinnGen_R12	Graves ophthalmopathy, strict	1.47e-21	0.677482
6-31464036-A-G	rs3130907	0.087162	0.087162	splice polypyrimidine tract	HCP5	GWAS	FinnGen_R12	Graves ophthalmopathy, strict	1.47e-21	0.677482
3-49784192-T-C	rs13063621	0.46709	0.46709	intron	IP6K1	GWAS	Open_Targets_22.09	Whole body fat mass	1.49e-21	0.208245
16-89635716-C-G	rs449882	0.33012	0.33012	intron	DPEP1	GWAS	FGR12_UKBB	Squamous cell neoplasms and carcinomas of the skin, excluding all cancers (controls excluding all cancers)	1.58e-21	-0.165
6-32052461-A-G	rs369580	0.098526	0.098526	intron	TNXB	GWAS	FinnGen_R12	Lupus erythematosus	1.65e-21	0.590555
6-31464036-A-G	rs3130907	0.087162	0.087162	splice polypyrimidine tract	HCP5	GWAS	Open_Targets_22.09	Ankle spacing width	1.68e-21	0.166716
6-31464036-A-G	rs3130907	0.087162	0.087162	splice polypyrimidine tract	HCP5	GWAS	Open_Targets_22.09	Ankle spacing width	1.68e-21	0.166716
6-32052461-A-G	rs369580	0.098526	0.098526	intron	TNXB	GWAS	Open_Targets_22.09	Red blood cell (erythrocyte) count	1.71e-21	-0.0104545
6-32658661-A-T	rs9273367	0.23962	0.23962	upstream gene	HLA-DQB1-AS1	GWAS	FinnGen_R12	Nondiabetic hypoglycaemic coma	1.79e-21	0.929013
16-53767042-T-C	rs1421085	0.30825	0.30825	intron	FTO	GWAS	Open_Targets_22.09	Abdominal subcutaneous adipose tissue volume	1.8e-21	0.0698383
16-53767042-T-C	rs1421085	0.30825	0.30825	intron	FTO	GWAS	Open_Targets_22.09	Abdominal subcutaneous adipose tissue volume	1.8e-21	0.0698383
1-72492366-A-C	rs11589261	0.18106	0.18106	intron	NA	GWAS	Open_Targets_22.09	Arm predicted mass (right)	1.83e-21	-0.0117554
6-32658661-A-T	rs9273367	0.23962	0.23962	upstream gene	HLA-DQB1-AS1	GWAS	FinnGen_R12	Statin medication	1.88e-21	0.052118
2-618188-A-G	rs7575617	0.36573	0.36573	intergenic	NA	GWAS	Open_Targets_22.09	Impedance of leg (right)	1.99e-21	-0.77271
16-53767042-T-C	rs1421085	0.30825	0.30825	intron	FTO	GWAS	Open_Targets_22.09	Coffee consumption	2e-21	0.0142
2-55869757-A-G	rs3791679	0.20879	0.20879	intron	EFEMP1	GWAS	Open_Targets_22.09	Lung function (FEV1/FVC)	2.1e-21	0.0232837
6-32658661-A-T	rs9273367	0.23962	0.23962	upstream gene	HLA-DQB1-AS1	GWAS	FinnGen_R12	Spondyloarthritis	2.24e-21	-0.168448
6-32658661-A-T	rs9273367	0.23962	0.23962	upstream gene	HLA-DQB1-AS1	GWAS	FinnGen_R12	Atherosclerosis, excluding cerebral and coronary sclerosis	2.32e-21	0.11249
6-30377517-A-G	rs3130370	0.10448	0.10448	intergenic	NA	GWAS	Kanta_2025_03	Nuclear Ab [Titer] in Serum [titre]	2.34e-21	0.32239
6-32658661-A-T	rs9273367	0.23962	0.23962	upstream gene	HLA-DQB1-AS1	GWAS	FinnGen_R12	Polymyalgia rheumatica	2.4e-21	0.209891
16-53767042-T-C	rs1421085	0.30825	0.30825	intron	FTO	GWAS	FinnGen_MVP_UKBB_meta	Ischaemic heart disease, wide definition	2.45e-21	0.0292
16-89635716-C-G	rs449882	0.33012	0.33012	intron	DPEP1	GWAS	Open_Targets_22.09	Black | hair colour (natural, before greying)	2.5e-21	0.108766
6-29874761-C-G	rs2734964	0.22147	0.22147	intron	NA	GWAS	FGR12_UKBB	Ankylosing spondylitis	2.51e-21	-0.294
6-29874761-C-G	rs2734964	0.22147	0.22147	intron	NA	GWAS	FGR12_UKBB	Ankylosing spondylitis	2.51e-21	-0.294
2-42018039-T-C	rs13414536	0.25533	0.25533	intron	NA	GWAS	FinnGen_MVP_UKBB_meta	Hallux valgus (acquired)	2.57e-21	0.0726
2-42018039-T-C	rs13414536	0.25533	0.25533	intron	NA	GWAS	FinnGen_MVP_UKBB_meta	Hallux valgus (acquired)	2.57e-21	0.0726
6-32658661-A-T	rs9273367	0.23962	0.23962	upstream gene	HLA-DQB1-AS1	GWAS	Kanta_2025_03	Erythrocytes [#/volume] in Blood [e12/l], sample-wise median	2.62e-21	-0.0201999
1-102875067-T-C	rs1318756	0.42003	0.42003	downstream gene	COL11A1	GWAS	FinnGen_MVP_UKBB_meta	Other disorders of ear	2.63e-21	0.0321
3-49784192-T-C	rs13063621	0.46709	0.46709	intron	IP6K1	GWAS	FinnGen_MVP_UKBB_meta	Hypertension	2.63e-21	0.0292
6-32052461-A-G	rs369580	0.098526	0.098526	intron	TNXB	GWAS	FinnGen_MVP_UKBB_meta	Lupus erythematosus	2.69e-21	0.441
1-155202934-T-C	rs35154152	0.10219	0.10219	missense	THBS3	GWAS	Open_Targets_22.09	Lung function (FEV1/FVC)	2.8e-21	-0.0310791
16-53767042-T-C	rs1421085	0.30825	0.30825	intron	FTO	GWAS	Open_Targets_22.09	Caffeine consumption from coffee	3e-21	0.02253
16-53767042-T-C	rs1421085	0.30825	0.30825	intron	FTO	GWAS	Open_Targets_22.09	Medication use (diuretics)	3e-21	0.0647
2-55869757-A-G	rs3791679	0.20879	0.20879	intron	EFEMP1	GWAS	Open_Targets_22.09	Waist circumference adjusted for body mass index [EA, men]	3e-21	-0.0525
6-31464036-A-G	rs3130907	0.087162	0.087162	splice polypyrimidine tract	HCP5	GWAS	Open_Targets_22.09	Connective tissue disorder	3e-21	0.00228637
6-31464036-A-G	rs3130907	0.087162	0.087162	splice polypyrimidine tract	HCP5	GWAS	Open_Targets_22.09	Connective tissue disorder	3e-21	0.00228637
2-33204196-C-G	rs60558455	0.42382	0.42382	intron	LTBP1	GWAS	FinnGen_R12	Height, inverse-rank normalized	3.09e-21	0.0147934
[truncated: 4,705 more rows]
